# Supplementary material for: The WRKY Transcription Factor GmWRKY12 Confers Drought and Salt Tolerance in Soybean
Source: Int J Mol Sci. 2018 Dec 17;19(12):4087. doi: 10.3390/ijms19124087 (PMC6320995; doi:10.3390/ijms19124087)
Supplement: Supplementary file 1 [file ijms-19-04087-s001.zip]

Archive with 11 entries (10 files):
- Supplementary materials/
- Supplementary materials/~$ble S3.docx
- Supplementary materials/Figure S1.tif
- Supplementary materials/Figure S2.tif
- Supplementary materials/Table S1.xls
- Supplementary materials/Table S2.xls
- Supplementary materials/Table S3.docx
- Supplementary materials/Table S4.docx
- Supplementary materials/Table S5.xls
- Supplementary materials/Table S6.xls
- legends for supplementary figures and tables.rtf
