# Supplementary material for: The WRKY Transcription Factor GmWRKY12 Confers Drought and Salt Tolerance in Soybean
Source: Int J Mol Sci. 2018 Dec 17;19(12):4087. doi: 10.3390/ijms19124087 (PMC6320995; doi:10.3390/ijms19124087)
Supplement: Supplementary file 1 [file ijms-19-04087-s001.zip › Supplementary materials/Table S1.xls]

## Sheet: Data of fifty-three GmWRKYs
Analysis data of fifty-three GmWRKY genes for heat map
	young_leaf	flower	one cm pod	pod shell 10DAF	pod shell 14DAF	seed 10DAF	seed 14DAF	seed 21DAF	seed 25DAF	seed 28DAF	seed 35DAF	seed 42DAF	root	nodule
GmWRKY9	8	33	11	12	5	1	1	1	2	1	12	1	194	21
GmWRKY32	7	13	25	30	41	4	5	0	4	5	2	2	7	242
GmWRKY22	0	0	0	0	0	0	0	0	0	0	0	0	0	0
GmWRKY12	7	5	2	0	15	4	1	0	5	2	5	0	6	25
GmWRKY39	80	213	18	93	120	7	7	1	22	5	15	5	253	206
GmWRKY31	0	1	0	0	0	0	0	0	0	0	0	0	0	0
GmWRKY70	0	0	0	0	1	0	0	0	0	0	0	0	10	0
GmWRKY15	17	2	11	5	4	4	6	1	10	5	11	3	5	6
GmWRKY41	62	58	26	22	8	14	6	3	2	0	0	0	21	12
GmWRKY43	22	51	6	7	9	4	5	1	2	2	1	0	2	1
GmWRKY50	0	0	0	0	0	0	0	0	0	0	2	0	0	1
GmWRKY21	0	0	0	0	1	0	0	0	0	0	0	0	1	0
GmWRKY58	30	19	10	16	59	0	0	0	0	0	0	0	32	9
GmWRKY11	279	206	178	179	185	21	58	28	68	33	22	13	349	118
GmWRKY37	65	81	39	76	77	16	34	17	45	34	36	41	357	218
GmWRKY53	0	4	0	3	3	0	0	0	0	1	1	0	7	16
GmWRKY51	1	5	0	0	0	2	1	1	0	0	0	0	22	4
GmWRKY34	3	8	9	11	22	9	9	5	6	7	5	4	150	17
GmWRKY25	0	0	0	0	1	0	0	0	0	1	1	0	0	0
GmWRKY46	85	36	4	38	140	0	0	0	4	3	2	0	4	65
GmWRKY28	23	47	34	33	5	7	1	0	2	5	10	6	13	369
GmWRKY48	8	6	4	4	2	2	0	1	4	0	5	0	668	277
GmWRKY56	28	25	3	72	100	1	3	0	10	9	9	7	5	57
GmWRKY4	96	94	67	56	29	15	28	12	22	18	25	20	88	57
GmWRKY17	231	311	107	209	420	32	55	34	61	25	55	16	234	196
GmWRKY33	2	8	0	5	8	0	0	0	5	1	4	5	47	34
GmWRKY1	4	3	3	1	4	0	0	0	0	0	0	0	5	60
GmWRKY54	3	25	29	19	28	12	14	5	12	5	6	2	64	61
GmWRKY14	122	50	112	65	125	6	13	6	24	8	7	0	33	27
GmWRKY19	1	31	4	4	0	2	2	0	8	4	3	0	115	8
GmWRKY16	4	11	11	6	11	2	3	0	6	1	2	1	201	41
GmWRKY52	15	31	13	13	22	5	13	2	8	4	4	3	326	60
GmWRKY36	3	20	2	11	4	0	1	0	3	1	1	1	105	28
GmWRKY40	0	14	0	0	3	1	1	1	1	0	0	0	4	1
GmWRKY49	41	128	27	58	139	10	14	7	37	11	12	2	150	149
GmWRKY27	21	34	2	21	50	6	6	1	7	4	23	9	43	42
GmWRKY42	83	162	156	118	171	34	39	9	34	19	45	15	209	42
GmWRKY60	84	63	55	135	198	1	6	3	3	0	4	0	19	17
GmWRKY75	6	8	6	5	3	1	1	0	1	0	0	0	5	5
GmWRKY6	0	3	0	0	0	1	0	0	0	0	0	0	8	1
GmWRKY61	0	2	3	0	0	0	0	0	0	0	0	0	156	4
GmWRKY63	6	4	1	3	1	0	0	0	0	0	0	0	0	0
GmWRKY62	0	4	0	0	0	0	1	0	0	0	0	0	17	2
GmWRKY35	69	60	105	98	53	44	55	15	39	30	50	23	124	92
GmWRKY57	41	323	21	57	61	3	0	0	0	0	0	0	31	6
GmWRKY23	8	23	18	19	14	4	7	5	13	7	16	4	4	6
GmWRKY72	0	0	0	0	0	0	0	0	0	0	0	0	0	0
GmWRKY55	0	0	0	0	0	0	0	0	0	0	0	0	0	0
GmWRKY5	0	0	0	0	0	0	0	0	0	0	0	0	0	0
GmWRKY47	231	311	107	209	420	32	55	34	61	25	55	16	234	196
GmWRKY30	0	0	0	0	0	0	0	0	0	0	0	0	0	0
GmWRKY29	0	0	0	0	0	0	0	0	0	0	0	0	0	0
GmWRKY3	0	0	0	0	0	0	0	0	0	0	0	0	0	0
