# Supplementary material for: The WRKY Transcription Factor GmWRKY12 Confers Drought and Salt Tolerance in Soybean
Source: Int J Mol Sci. 2018 Dec 17;19(12):4087. doi: 10.3390/ijms19124087 (PMC6320995; doi:10.3390/ijms19124087)
Supplement: Supplementary file 1 [file ijms-19-04087-s001.zip › Supplementary materials/Table S2.xls]

## Sheet: glyma_search_10_23_2018(1)
Analysis data of nine GmWRKY genes for heat map.
	young leaf	flower	one cm pod	pod shell 10DAF	pod shell 14DAF	seed 10DAF	seed 14DAF	seed 21DAF	seed 25DAF	seed 28DAF	seed 35DAF	seed 42DAF	root	nodule
GmWRKY12	7	5	2	0	15	4	1	0	5	2	5	0	6	25
GmWRKY28	9	39	5	19	14	15	4	4	4	6	6	9	43	155
GmWRKY43	22	51	6	7	9	4	5	1	2	2	1	0	2	1
GmWRKY21	0	0	0	0	1	0	0	0	0	0	0	0	1	0
GmWRKY59	90	67	104	96	44	45	64	29	64	41	81	42	85	49
GmWRKY35	69	60	105	98	53	44	55	15	39	30	50	23	124	92
GmWRKY14	122	50	112	65	125	6	13	6	24	8	7	0	33	27
GmWRKY49	41	128	27	58	139	10	14	7	37	11	12	2	150	149
GmWRKY3	0	0	0	0	0	0	0	0	0	0	0	0	0	0
