# Supplementary material for: The WRKY Transcription Factor GmWRKY12 Confers Drought and Salt Tolerance in Soybean
Source: Int J Mol Sci. 2018 Dec 17;19(12):4087. doi: 10.3390/ijms19124087 (PMC6320995; doi:10.3390/ijms19124087)
Supplement: Supplementary file 1 [file ijms-19-04087-s001.zip › Supplementary materials/Table S5.xls]

RNA-Seq data of drought treatment in soybean
GeneID	Length	CK1_treat-Expression	GH_treat-Expression	log2FoldChange(GH_treat/CK_treat)	Padj	Up/Down-Regulation	Pvalue	Symbol	Cellular Component	Molecular Function	Biological Process	Kegg Orthology	Nr Description
547842	939	2.806735155	94542.23493	15.03977841	1.04E-157	Up	7.48E-159	LOC547842	NA	NA	GO:0050896//response to stimulus;GO:0009628//response to abiotic stimulus	NA	gi|947090546|gb|KRH39211.1|//hypothetical protein GLYMA_09G185500 [Glycine max]
100306563	853	3.620414326	46354.88544	13.64427896	5.50E-166	Up	3.76E-167	LOC100306563	NA	NA	GO:0009628//response to abiotic stimulus	NA	gi|351723341|ref|NP_001234972.1|//dehydrin-like protein [Glycine max]
BGI_novel_G001855	1155	1.414450103	12363.32755	13.09353819	5.62E-64	Up	8.99E-65	NA	NA	NA	NA	NA	gi|947094966|gb|KRH43551.1|//hypothetical protein GLYMA_08G156600 [Glycine max]
102660486	1266	0.963234244	6553.380279	12.73206495	3.08E-43	Up	6.46E-44	LOC102660486	NA	NA	NA	NA	gi|571462342|ref|XP_006582254.1|//PREDICTED: uncharacterized protein LOC102660486 [Glycine max]
100306114	752	0.521476592	3257.839208	12.60902529	7.29E-26	Up	2.06E-26	LOC100306114	NA	NA	NA	NA	gi|351722472|ref|NP_001237757.1|//uncharacterized protein LOC100306114 [Glycine max]
100786618	1615	0.944917575	4600.747478	12.24939216	2.51E-39	Up	5.57E-40	LOC100786618	NA	NA	NA	NA	gi|356533407|ref|XP_003535256.1|//PREDICTED: embryonic protein DC-8-like [Glycine max]
100811208	950	0.495791656	2007.438945	11.9833345	1.32E-22	Up	3.97E-23	LOC100811208	GO:0043231//intracellular membrane-bounded organelle	GO:0003677//DNA binding;GO:0001071//nucleic acid binding transcription factor activity	GO:0006351//transcription, DNA-templated	K09338//homeobox-leucine zipper protein	gi|571524905|ref|XP_003548207.2|//PREDICTED: homeobox-leucine zipper protein ATHB-12-like [Glycine max]
100815192	1425	0.493266463	1915.887771	11.92335823	2.59E-22	Up	7.90E-23	LOC100815192	NA	NA	NA	K04733//interleukin-1 receptor-associated kinase 4 [EC:2.7.11.1];K12173//BRCA1-A complex subunit BRE	gi|955318689|ref|XP_014630750.1|//PREDICTED: thaumatin-like protein 1 [Glycine max]
547921	724	0.48472599	1595.662913	11.68469885	3.84E-21	Up	1.20E-21	LOC547921	NA	NA	GO:0007275//multicellular organism development	NA	gi|734332466|gb|KHN07426.1|//18 kDa seed maturation protein [Glycine soja]
100784767	1691	4.403264109	12942.31628	11.52123484	1.76E-143	Up	1.39E-144	LOC100784767	NA	NA	NA	NA	gi|359807586|ref|NP_001240902.1|//uncharacterized protein LOC100784767 precursor [Glycine max]
100819809	1466	0.912697566	2645.721523	11.50123671	6.61E-34	Up	1.61E-34	LOC100819809	NA	GO:0003824//catalytic activity;GO:0016491//oxidoreductase activity	GO:0008152//metabolic process;GO:0055114//oxidation-reduction process	K11147//dehydrogenase/reductase SDR family member 4 [EC:1.1.-.-];K00059//3-oxoacyl-[acyl-carrier protein] reductase [EC:1.1.1.100];K09841//xanthoxin dehydrogenase [EC:1.1.1.288]	gi|356505868|ref|XP_003521711.1|//PREDICTED: glucose and ribitol dehydrogenase homolog 1-like [Glycine max];gi|947120323|gb|KRH68572.1|//hypothetical protein GLYMA_03G238800 [Glycine max]
547895	2116	94.47663431	268222.1463	11.47118317	0	Up	0	AS1	NA	GO:0032559//adenyl ribonucleotide binding;GO:0016884//carbon-nitrogen ligase activity, with glutamine as amido-N-donor	GO:0009064//glutamine family amino acid metabolic process;GO:0006528//asparagine metabolic process	K01953//asparagine synthase (glutamine-hydrolysing) [EC:6.3.5.4]	gi|571543517|ref|XP_006602085.1|//PREDICTED: asparagine synthetase 1 [Glycine max]
100500322	806	0.473511138	1294.529136	11.41674145	6.66E-20	Up	2.14E-20	LOC100500322	GO:0044464//cell part	GO:0046914//transition metal ion binding	NA	K12135//zinc finger protein CONSTANS	gi|351725974|ref|NP_001236343.1|//uncharacterized protein LOC100500322 [Glycine max]
100795212	1627	3.088515033	8216.820307	11.37745115	7.29E-100	Up	8.06E-101	LOC100795212	NA	NA	NA	K01054//acylglycerol lipase [EC:3.1.1.23]	gi|356524726|ref|XP_003530979.1|//PREDICTED: monoglyceride lipase [Glycine max]
100797862	1000	1.779607831	4592.347308	11.33345669	3.54E-59	Up	6.00E-60	LOC100797862	GO:0043231//intracellular membrane-bounded organelle	GO:0003677//DNA binding;GO:0001071//nucleic acid binding transcription factor activity	GO:0006351//transcription, DNA-templated	K09338//homeobox-leucine zipper protein	gi|356520247|ref|XP_003528775.1|//PREDICTED: homeobox-leucine zipper protein ATHB-12-like [Glycine max]
100500381	748	1.775202298	4345.347379	11.25727236	2.28E-58	Up	3.91E-59	LOC100500381	NA	NA	NA	NA	gi|351727737|ref|NP_001237171.1|//uncharacterized protein LOC100500381 [Glycine max]
548050	1406	1.339163192	3267.956744	11.25284139	3.15E-45	Up	6.42E-46	GOLS	NA	GO:0016740//transferase activity	NA	K18819//inositol 3-alpha-galactosyltransferase [EC:2.4.1.123]	gi|351722883|ref|NP_001238027.1|//galactinol synthase [Glycine max]
547996	727	2.642885331	5579.267936	11.04374629	1.95E-80	Up	2.59E-81	PM30	NA	NA	NA	NA	gi|351727184|ref|NP_001237152.1|//seed maturation protein PM30 [Glycine max]
100817546	1722	3.072845622	6273.586857	10.99549952	7.93E-93	Up	9.32E-94	LOC100817546	NA	NA	NA	K09286//EREBP-like factor	gi|955321463|ref|XP_014631268.1|//PREDICTED: ethylene-responsive transcription factor ABR1-like [Glycine max]
100806075	1852	7.87056752	15372.44465	10.93159132	2.21E-225	Up	1.11E-226	LOC100806075	NA	NA	NA	NA	gi|955347108|ref|XP_014618839.1|//PREDICTED: low-temperature-induced 65 kDa protein isoform X2 [Glycine max];gi|571484388|ref|XP_003535616.2|//PREDICTED: low-temperature-induced 65 kDa protein isoform X1 [Glycine max];gi|955347110|ref|XP_014618840.1|//PREDICTED: low-temperature-induced 65 kDa protein isoform X3 [Glycine max];gi|947086597|gb|KRH35318.1|//hypothetical protein GLYMA_10G236000 [Glyci…
102662730	3083	0.452984735	878.8428976	10.92192714	9.52E-18	Up	3.22E-18	LOC102662730	NA	NA	NA	K04733//interleukin-1 receptor-associated kinase 4 [EC:2.7.11.1];K16224//senescence-induced receptor-like serine/threonine-protein kinase	gi|955336424|ref|XP_014634609.1|//PREDICTED: putative leucine-rich repeat receptor-like protein kinase At2g19210 isoform X1 [Glycine max];gi|955336428|ref|XP_014634611.1|//PREDICTED: putative leucine-rich repeat receptor-like protein kinase At2g19210 isoform X3 [Glycine max]
100819908	1874	36.23653846	68105.45419	10.87610948	0	Up	0	MIPS4	GO:0044424//intracellular part	GO:0016872//intramolecular lyase activity	GO:0006644//phospholipid metabolic process;GO:0006020//inositol metabolic process	K01858//myo-inositol-1-phosphate synthase [EC:5.5.1.4]	gi|356525497|ref|XP_003531361.1|//PREDICTED: inositol-3-phosphate synthase [Glycine max]
100785791	2008	0.444931338	753.4157547	10.72564777	6.13E-17	Up	2.12E-17	LOC100785791	NA	NA	NA	K07088//uncharacterized protein	gi|356538399|ref|XP_003537691.1|//PREDICTED: uncharacterized transporter YBR287W-like [Glycine max]
778133	1656	0.442178263	713.8012682	10.65667864	1.16E-16	Up	4.05E-17	BZIP78	GO:0043231//intracellular membrane-bounded organelle	GO:0003677//DNA binding;GO:0005515//protein binding;GO:0001071//nucleic acid binding transcription factor activity	GO:0006351//transcription, DNA-templated	K09060//plant G-box-binding factor	gi|351724483|ref|NP_001237059.1|//bZIP transcription factor bZIP78 [Glycine max]
BGI_novel_G000618	1166	0.441864616	706.8745179	10.64363401	1.32E-16	Up	4.60E-17	NA	NA	NA	NA	K04730//interleukin-1 receptor-associated kinase 1 [EC:2.7.11.1]	gi|947118030|gb|KRH66279.1|//hypothetical protein GLYMA_03G096200 [Glycine max]
547828	836	0.877835705	1379.012115	10.61739656	4.77E-28	Up	1.29E-28	GMPM1	NA	NA	GO:0007275//multicellular organism development	NA	gi|351723539|ref|NP_001238562.1|//18 kDa seed maturation protein [Glycine max]
BGI_novel_G004374	1514	0.440587253	677.7259743	10.58705859	2.29E-16	Up	8.01E-17	NA	NA	GO:0005524//ATP binding;GO:0004672//protein kinase activity	GO:0006468//protein phosphorylation	K04730//interleukin-1 receptor-associated kinase 1 [EC:2.7.11.1]	gi|734415848|gb|KHN37922.1|//Receptor-like protein kinase ANXUR2 [Glycine soja]
100785785	1137	6.105644504	8791.429751	10.4917385	6.39E-163	Up	4.45E-164	LOC100785785	NA	NA	NA	K05770//benzodiazapine receptor	gi|356505564|ref|XP_003521560.1|//PREDICTED: translocator protein homolog [Glycine max]
547947	1308	0.87077746	1236.93364	10.47217642	3.42E-27	Up	9.42E-28	PM27	NA	NA	NA	NA	gi|947074909|gb|KRH23749.1|//hypothetical protein GLYMA_12G001600 [Glycine max];gi|955352110|ref|XP_006591921.2|//PREDICTED: seed maturation protein PM27 isoform X1 [Glycine max]
100814399	2812	158.03779	214475.3531	10.40632657	0	Up	0	LOC100814399	GO:0009534//chloroplast thylakoid	GO:0016702//oxidoreductase activity, acting on single donors with incorporation of molecular oxygen, incorporation of two atoms of oxygen;GO:0043169//cation binding;GO:0010436//carotenoid dioxygenase activity	GO:0050896//response to stimulus;GO:0009687//abscisic acid metabolic process;GO:0055114//oxidation-reduction process	K09840//9-cis-epoxycarotenoid dioxygenase [EC:1.13.11.51]	gi|955373399|ref|XP_014623805.1|//PREDICTED: 9-cis-epoxycarotenoid dioxygenase NCED1, chloroplastic-like [Glycine max]
100801214	2139	2.175809885	2888.65502	10.3746297	7.42E-60	Up	1.25E-60	LOC100801214	NA	NA	NA	K10615//E3 ubiquitin-protein ligase HERC4 [EC:2.3.2.26]	gi|571509887|ref|XP_006596186.1|//PREDICTED: probable E3 ubiquitin-protein ligase HERC4 isoform X2 [Glycine max];gi|356554552|ref|XP_003545609.1|//PREDICTED: probable E3 ubiquitin-protein ligase HERC4 isoform X1 [Glycine max]
100779390	633	0.428317867	542.0228841	10.30545619	2.74E-15	Up	9.86E-16	LOC100779390	NA	NA	NA	NA	gi|356544155|ref|XP_003540520.1|//PREDICTED: late embryogenesis abundant protein-like [Glycine max]
100807235	1451	17.47059639	21706.60001	10.2789892	0	Up	0	LOC100807235	NA	NA	NA	K14497//protein phosphatase 2C [EC:3.1.3.16]	gi|571510541|ref|XP_006596297.1|//PREDICTED: probable protein phosphatase 2C 51 [Glycine max]
100527721	452	1.733999928	2099.799066	10.24193173	2.06E-47	Up	4.09E-48	LOC100527721	NA	NA	NA	NA	gi|351721462|ref|NP_001236442.1|//uncharacterized protein LOC100527721 [Glycine max]
100791989	1919	15.70121295	18582.86692	10.20888137	0	Up	0	LOC100791989	NA	NA	NA	NA	gi|356575963|ref|XP_003556105.1|//PREDICTED: low-temperature-induced 65 kDa protein [Glycine max]
100794998	1411	11.77194335	13707.60643	10.18540846	1.91E-286	Up	6.97E-288	LOC100794998	NA	NA	NA	NA	gi|955360992|ref|XP_006594622.2|//PREDICTED: uncharacterized protein LOC100794998 [Glycine max]
102662292	1305	1.730568132	1971.158245	10.15358214	1.66E-46	Up	3.32E-47	LOC102662292	NA	NA	NA	NA	gi|571453739|ref|XP_006579592.1|//PREDICTED: uncharacterized protein LOC102662292 [Glycine max]
547482	972	0.85740223	957.4652049	10.12503217	4.01E-25	Up	1.15E-25	B13-1-9	NA	NA	NA	NA	gi|351726220|ref|NP_001237119.1|//syringolide-induced protein B13-1-9 [Glycine max]
100819278	667	0.42170637	467.9182932	10.1158021	1.42E-14	Up	5.23E-15	LOC100819278	NA	NA	NA	NA	gi|356538184|ref|XP_003537584.1|//PREDICTED: uncharacterized protein LOC100819278 [Glycine max]
100785348	2096	1.728384628	1876.040401	10.08405088	8.33E-46	Up	1.68E-46	LOC100785348	NA	NA	NA	NA	gi|356524093|ref|XP_003530667.1|//PREDICTED: UPF0392 protein RCOM_0530710-like [Glycine max]
100790327	1818	0.417063851	430.9022873	10.01287677	3.30E-14	Up	1.23E-14	LOC100790327	NA	NA	NA	K04733//interleukin-1 receptor-associated kinase 4 [EC:2.7.11.1]	gi|356495587|ref|XP_003516656.1|//PREDICTED: uncharacterized protein LOC100790327 [Glycine max]
BGI_novel_G001865	1259	22.66931247	23411.30508	10.01224901	0	Up	0	NA	NA	GO:0016702//oxidoreductase activity, acting on single donors with incorporation of molecular oxygen, incorporation of two atoms of oxygen	GO:0055114//oxidation-reduction process	K09840//9-cis-epoxycarotenoid dioxygenase [EC:1.13.11.51]	gi|734390483|gb|KHN26771.1|//9-cis-epoxycarotenoid dioxygenase NCED1, chloroplastic [Glycine soja]
100787727	3404	1.28873017	1322.549059	10.00315529	1.02E-34	Up	2.45E-35	LOC100787727	NA	NA	NA	K20617//null	gi|955310725|ref|XP_003522006.3|//PREDICTED: cytochrome P450 71A1-like [Glycine max]
100792803	2257	2.161375856	2184.866584	9.981379497	7.97E-55	Up	1.43E-55	LOC100792803	NA	GO:0032559//adenyl ribonucleotide binding;GO:0004672//protein kinase activity	GO:0006464//cellular protein modification process;GO:0009056//catabolic process	K04733//interleukin-1 receptor-associated kinase 4 [EC:2.7.11.1]	gi|356531931|ref|XP_003534529.1|//PREDICTED: wall-associated receptor kinase-like 2 [Glycine max]
BGI_novel_G000474	2304	0.415578623	418.4474271	9.975709215	4.48E-14	Up	1.67E-14	NA	NA	GO:0008270//zinc ion binding;GO:0016491//oxidoreductase activity	GO:0055114//oxidation-reduction process	K18980//2-methylene-furan-3-one reductase [EC:1.3.1.105]	gi|734416692|gb|KHN38571.1|//Quinone oxidoreductase-like protein, chloroplastic [Glycine soja]
BGI_novel_G000619	1177	0.414729503	401.6251624	9.919463262	7.35E-14	Up	2.76E-14	NA	NA	NA	NA	K04730//interleukin-1 receptor-associated kinase 1 [EC:2.7.11.1]	gi|947118030|gb|KRH66279.1|//hypothetical protein GLYMA_03G096200 [Glycine max]
100811790	750	2.593508246	2491.625985	9.907966851	3.56E-64	Up	5.68E-65	LOC100811790	NA	GO:0046914//transition metal ion binding	NA	K16285//RING/U-box domain-containing protein [EC:2.3.2.27]	gi|356567578|ref|XP_003551995.1|//PREDICTED: probable E3 ubiquitin-protein ligase XERICO [Glycine max]
100816629	1347	0.8462758	777.2653279	9.843063534	1.60E-23	Up	4.74E-24	LOC100816629	GO:0016021//integral component of membrane	NA	NA	K12600//superkiller protein 3	gi|356508937|ref|XP_003523209.1|//PREDICTED: uncharacterized protein LOC100816629 [Glycine max];gi|734400102|gb|KHN31188.1|//hypothetical protein glysoja_012838 [Glycine soja]
547877	3161	44.93620908	40636.12111	9.820668561	0	Up	0	LOC547877	NA	GO:0032559//adenyl ribonucleotide binding;GO:0016884//carbon-nitrogen ligase activity, with glutamine as amido-N-donor;GO:0004066//asparagine synthase (glutamine-hydrolyzing) activity	GO:0009064//glutamine family amino acid metabolic process;GO:0006529//asparagine biosynthetic process;GO:0006528//asparagine metabolic process	K01953//asparagine synthase (glutamine-hydrolysing) [EC:6.3.5.4]	gi|351723573|ref|NP_001235492.1|//asparagine synthetase [Glycine max];gi|6010228|emb|CAB57292.1|//asparagine synthetase (type-I) [Phaseolus vulgaris]
BGI_novel_G002304	985	0.40758948	354.3939091	9.764021279	2.49E-13	Up	9.49E-14	NA	NA	NA	NA	K14297//nuclear pore complex protein Nup98-Nup96;K12173//BRCA1-A complex subunit BRE	gi|571481908|ref|XP_003535208.2|//PREDICTED: thaumatin-like protein 1b [Glycine max]
100784629	553	11.74481151	9796.009108	9.704026745	7.30E-262	Up	3.01E-263	LOC100784629	NA	NA	NA	NA	gi|571521665|ref|XP_003546789.2|//PREDICTED: cysteine-rich and transmembrane domain-containing protein A-like isoform X1 [Glycine max];gi|571521669|ref|XP_006598199.1|//PREDICTED: cysteine-rich and transmembrane domain-containing protein A-like isoform X2 [Glycine max]
100787869	2412	13.05489477	10838.70808	9.697386261	7.03E-290	Up	2.53E-291	LOC100787869	NA	NA	NA	K08332//vacuolar protein 8	gi|955381333|ref|XP_003550742.3|//PREDICTED: U-box domain-containing protein 19-like [Glycine max]
100305868	738	1.27726941	1059.20913	9.695708888	2.57E-32	Up	6.44E-33	LOC100305868	NA	NA	NA	NA	gi|351727367|ref|NP_001237926.1|//uncharacterized protein LOC100305868 [Glycine max]
100813567	1977	0.40543591	335.6443248	9.693243658	4.41E-13	Up	1.69E-13	LOC100813567	NA	NA	NA	K04733//interleukin-1 receptor-associated kinase 4 [EC:2.7.11.1];K12524//bifunctional aspartokinase / homoserine dehydrogenase 1 [EC:2.7.2.4 1.1.1.3]	gi|955309623|ref|XP_014627268.1|//PREDICTED: zinc finger MYM-type protein 1-like [Glycine max]
100817436	2264	5.638067445	4585.405055	9.667632729	9.66E-128	Up	8.55E-129	LOC100817436	NA	NA	NA	K09286//EREBP-like factor	gi|955306471|ref|XP_014621195.1|//PREDICTED: ethylene-responsive transcription factor ABR1-like isoform X2 [Glycine max]
100807613	973	39.28123515	31508.76997	9.647697427	0	Up	0	LOC100807613	GO:0005737//cytoplasm	GO:0016765//transferase activity, transferring alkyl or aryl (other than methyl) groups;GO:0004364//glutathione transferase activity	GO:0006749//glutathione metabolic process;GO:0009407//toxin catabolic process;GO:0050896//response to stimulus	K00799//glutathione S-transferase [EC:2.5.1.18]	gi|959092493|ref|NP_001304556.1|//probable glutathione S-transferase [Glycine max]
100777055	1108	3.018036445	2320.574515	9.586656081	6.74E-69	Up	1.02E-69	LOC100777055	NA	GO:0003824//catalytic activity	GO:0008152//metabolic process	K13070//momilactone-A synthase [EC:1.1.1.295];K09841//xanthoxin dehydrogenase [EC:1.1.1.288]	gi|734338542|gb|KHN08820.1|//Momilactone A synthase [Glycine soja]
100815267	2217	0.400796569	307.9524269	9.585621624	1.00E-12	Up	3.89E-13	LOC100815267	NA	GO:0000166//nucleotide binding;GO:0004672//protein kinase activity	NA	K04733//interleukin-1 receptor-associated kinase 4 [EC:2.7.11.1]	gi|955362447|ref|XP_014622088.1|//PREDICTED: probable receptor-like protein kinase At5g39020 [Glycine max]
100800820	1799	257.6053988	194572.5257	9.560929467	0	Up	0	LOC100800820	GO:0044424//intracellular part	GO:0016872//intramolecular lyase activity;GO:0004512//inositol-3-phosphate synthase activity	GO:0006021//inositol biosynthetic process;GO:0008654//phospholipid biosynthetic process;GO:0006644//phospholipid metabolic process;GO:0006020//inositol metabolic process	K01858//myo-inositol-1-phosphate synthase [EC:5.5.1.4]	gi|84311237|gb|ABC55421.1|//myo-inositol-1-phosphate synthase [Glycine max];gi|356512722|ref|XP_003525065.1|//PREDICTED: inositol-3-phosphate synthase [Glycine max]
100808609	925	0.835582029	622.7026486	9.541546235	7.83E-22	Up	2.41E-22	LOC100808609	NA	NA	NA	NA	gi|571450014|ref|XP_003522783.2|//PREDICTED: uncharacterized protein LOC100808609 [Glycine max]
100791035	935	0.835241646	614.9858068	9.524143751	1.00E-21	Up	3.09E-22	LOC100791035	NA	NA	NA	NA	gi|356564103|ref|XP_003550296.1|//PREDICTED: uncharacterized protein LOC100791035 [Glycine max]
100810978	1247	5.195342138	3823.998921	9.52364764	1.66E-114	Up	1.64E-115	LOC100810978	NA	NA	NA	K13425//WRKY transcription factor 22;K13424//WRKY transcription factor 33;K18834//WRKY transcription factor 1	gi|356554145|ref|XP_003545409.1|//PREDICTED: probable WRKY transcription factor 40 [Glycine max]
100800652	1346	7.375956197	5397.415449	9.515222935	3.78E-160	Up	2.68E-161	LOC100800652	NA	NA	NA	NA	gi|356549140|ref|XP_003542955.1|//PREDICTED: uncharacterized protein LOC100800652 isoform X1 [Glycine max]
100783697	1075	0.397859508	289.2660445	9.505922188	1.84E-12	Up	7.20E-13	LOC100783697	NA	NA	NA	K20628//null	gi|356510889|ref|XP_003524166.1|//PREDICTED: expansin-like B1 [Glycine max]
100527224	2732	72.43092567	51346.96134	9.469457374	0	Up	0	LOC100527224	GO:0015630//microtubule cytoskeleton	NA	GO:0009987//cellular process	K10418//dynein light chain LC8-type	gi|351726804|ref|NP_001236627.1|//uncharacterized protein LOC100527224 [Glycine max];gi|955322907|ref|XP_014631618.1|//PREDICTED: uncharacterized protein LOC100527224 isoform X1 [Glycine max]
100808861	1474	0.829317379	564.1766875	9.410007012	3.52E-21	Up	1.10E-21	LOC100808861	NA	NA	NA	NA	gi|571472874|ref|XP_006585749.1|//PREDICTED: uncharacterized protein LOC100808861 [Glycine max]
102664115	1332	9.988458088	6738.072392	9.397858226	6.22E-209	Up	3.40E-210	LOC102664115	NA	NA	NA	NA	gi|571451308|ref|XP_006578696.1|//PREDICTED: uncharacterized protein LOC102664115 [Glycine max]
547997	496	0.394475674	264.9644018	9.391646493	4.42E-12	Up	1.75E-12	PM41	NA	NA	NA	NA	gi|351727681|ref|NP_001237169.1|//seed maturation protein PM41 [Glycine max]
100803248	3105	0.393247058	260.8800299	9.373734825	4.99E-12	Up	1.98E-12	LOC100803248	NA	NA	NA	K19613//leucine-rich repeat protein SHOC2;K10406//kinesin family member C2/C3	gi|955383487|ref|XP_006602684.2|//PREDICTED: receptor-like protein 12 [Glycine max]
100500537	631	0.391924039	254.0935301	9.34056986	6.36E-12	Up	2.53E-12	LOC100500537	NA	GO:0005506//iron ion binding	NA	K10534//nitrate reductase (NAD(P)H) [EC:1.7.1.1 1.7.1.2 1.7.1.3]	gi|351724179|ref|NP_001235769.1|//uncharacterized protein LOC100500537 [Glycine max]
100782360	685	1.261382699	787.6523711	9.286409178	2.48E-29	Up	6.56E-30	LOC100782360	NA	NA	NA	NA	gi|358249232|ref|NP_001239759.1|//uncharacterized protein LOC100782360 precursor [Glycine max]
102668151	2051	0.389771267	240.5728528	9.269630394	1.08E-11	Up	4.31E-12	LOC102668151	NA	NA	NA	K12471//epsin;K02133//F-type H+-transporting ATPase subunit beta [EC:3.6.3.14];K19042//E3 ubiquitin-protein ligase BOI and related proteins [EC:2.3.2.27];K04460//serine/threonine-protein phosphatase 5 [EC:3.1.3.16]	gi|955339290|ref|XP_014617248.1|//PREDICTED: uncharacterized protein LOC102661001 [Glycine max];gi|955395377|ref|XP_006600952.2|//PREDICTED: serine/threonine-protein phosphatase 7 long form homolog [Glycine max]
BGI_novel_G000936	2931	0.391508305	238.9497824	9.253448826	1.27E-11	Up	5.11E-12	NA	NA	GO:0016787//hydrolase activity	NA	K06444//lycopene epsilon-cyclase [EC:5.5.1.18]	gi|947115463|gb|KRH63765.1|//hypothetical protein GLYMA_04G195600 [Glycine max]
100527851	854	58.81681574	35566.31999	9.240067312	0	Up	0	HSP26-A	GO:0005737//cytoplasm	GO:0016765//transferase activity, transferring alkyl or aryl (other than methyl) groups;GO:0004364//glutathione transferase activity	GO:0006749//glutathione metabolic process;GO:0009407//toxin catabolic process;GO:0050896//response to stimulus	K00799//glutathione S-transferase [EC:2.5.1.18]	gi|351727399|ref|NP_001238439.1|//probable glutathione S-transferase [Glycine max]
100785905	1228	6.054956314	3617.853142	9.22280158	4.17E-124	Up	3.80E-125	LOC100785905	NA	GO:0003824//catalytic activity	NA	K14497//protein phosphatase 2C [EC:3.1.3.16]	gi|356495717|ref|XP_003516720.1|//PREDICTED: probable protein phosphatase 2C 8 isoform X1 [Glycine max];gi|571436579|ref|XP_006573806.1|//PREDICTED: probable protein phosphatase 2C 8 isoform X2 [Glycine max]
100777663	1260	2.130392929	1260.683591	9.20887097	4.21E-46	Up	8.47E-47	LOC100777663	NA	NA	NA	K01183//chitinase [EC:3.2.1.14]	gi|356556606|ref|XP_003546615.1|//PREDICTED: chitotriosidase-1-like [Glycine max]
100793762	750	0.821701992	479.80254	9.189609816	5.09E-20	Up	1.63E-20	LOC100793762	NA	NA	NA	NA	gi|356575118|ref|XP_003555689.1|//PREDICTED: uncharacterized protein LOC100793762 [Glycine max]
100801440	2897	0.821313813	478.5999625	9.186671007	4.95E-20	Up	1.59E-20	LOC100801440	NA	NA	NA	NA	gi|356561627|ref|XP_003549082.1|//PREDICTED: low-temperature-induced 65 kDa protein-like [Glycine max]
102667475	1356	0.386006623	223.5134327	9.177520221	2.07E-11	Up	8.36E-12	LOC102667475	NA	NA	NA	NA	gi|571533078|ref|XP_006600354.1|//PREDICTED: putative F-box protein At1g67623 [Glycine max]
BGI_novel_G004479	2880	0.390585597	224.8154093	9.16888646	2.44E-11	Up	9.89E-12	NA	NA	NA	NA	NA	gi|947044845|gb|KRG94474.1|//hypothetical protein GLYMA_19G087500 [Glycine max]
100803199	3830	0.385682685	220.7203074	9.160589278	2.35E-11	Up	9.51E-12	LOC100803199	NA	NA	NA	K10260//F-box and WD-40 domain protein 7;K08332//vacuolar protein 8	gi|955338519|ref|XP_014635011.1|//PREDICTED: putative E3 ubiquitin-protein ligase LIN-2 [Glycine max]
547827	1741	0.387677243	217.4132277	9.131367952	3.08E-11	Up	1.25E-11	MP2	NA	NA	NA	K20254//perilipin-4	gi|351723085|ref|NP_001238546.1|//maturation polypeptide [Glycine max]
100785936	974	0.819391917	459.2205164	9.130417722	1.01E-19	Up	3.27E-20	LOC100785936	NA	NA	NA	K14516//ethylene-responsive transcription factor 1	gi|356534526|ref|XP_003535804.1|//PREDICTED: ethylene-responsive transcription factor 1B [Glycine max]
BGI_novel_G004159	2559	0.382761923	207.6640199	9.083588241	4.03E-11	Up	1.64E-11	NA	GO:0043231//intracellular membrane-bounded organelle	GO:0080043//quercetin 3-O-glucosyltransferase activity;GO:0080044//quercetin 7-O-glucosyltransferase activity	GO:0009813//flavonoid biosynthetic process;GO:0052696//flavonoid glucuronidation	K00699//glucuronosyltransferase [EC:2.4.1.17]	gi|734333057|gb|KHN07629.1|//UDP-glycosyltransferase 76F1 [Glycine soja]
100795276	2940	39.19774251	21194.81877	9.078725347	0	Up	0	LOC100795276	NA	NA	NA	K00454//lipoxygenase [EC:1.13.11.12]	gi|356500370|ref|XP_003519005.1|//PREDICTED: linoleate 13S-lipoxygenase 2-1, chloroplastic [Glycine max]
100811721	574	3.870829447	2075.642011	9.066699184	9.66E-78	Up	1.32E-78	LOC100811721	NA	NA	NA	NA	gi|571521665|ref|XP_003546789.2|//PREDICTED: cysteine-rich and transmembrane domain-containing protein A-like isoform X1 [Glycine max];gi|571521669|ref|XP_006598199.1|//PREDICTED: cysteine-rich and transmembrane domain-containing protein A-like isoform X2 [Glycine max];gi|571471834|ref|XP_006585423.1|//PREDICTED: cysteine-rich and transmembrane domain-containing protein A-like isoform X3 [Glycine…
100817074	1707	2.123874992	1136.707552	9.063946562	1.39E-44	Up	2.85E-45	NAC8	NA	NA	NA	K12581//CCR4-NOT transcription complex subunit 7/8;K03094//S-phase kinase-associated protein 1;K13126//polyadenylate-binding protein;K05941//glutathione gamma-glutamylcysteinyltransferase [EC:2.3.2.15];K01054//acylglycerol lipase [EC:3.1.1.23]	gi|356559532|ref|XP_003548053.1|//PREDICTED: NAC transcription factor 29 [Glycine max]
100306281	617	73.65262215	39415.95588	9.063827158	0	Up	0	LOC100306281	NA	NA	NA	NA	gi|955394183|ref|XP_003555775.3|//PREDICTED: hydrophobic protein RCI2B [Glycine max]
100500561	698	2.559725719	1369.092681	9.063015168	5.97E-53	Up	1.10E-53	LOC100500561	NA	GO:0046872//metal ion binding	NA	K13448//calcium-binding protein CML	gi|351727292|ref|NP_001236132.1|//uncharacterized protein LOC100500561 [Glycine max]
100775741	1788	1.253114765	662.981951	9.047307236	1.29E-27	Up	3.51E-28	LOC100775741	NA	NA	NA	K04733//interleukin-1 receptor-associated kinase 4 [EC:2.7.11.1]	gi|955336434|ref|XP_014634613.1|//PREDICTED: putative leucine-rich repeat receptor-like protein kinase At2g19210 isoform X1 [Glycine max]
100800249	1352	13.02781841	6878.50227	9.04435514	2.62E-250	Up	1.15E-251	LOC100800249	NA	GO:0016740//transferase activity	NA	K18819//inositol 3-alpha-galactosyltransferase [EC:2.4.1.123]	gi|356572916|ref|XP_003554611.1|//PREDICTED: galactinol synthase 2 [Glycine max]
BGI_novel_G003603	3779	0.388180641	204.6202796	9.042005251	6.21E-11	Up	2.55E-11	NA	NA	NA	NA	NA	gi|734356920|gb|KHN14357.1|//Tubulin-specific chaperone E, partial [Glycine soja]
102661561	1073	1.250965337	653.7752232	9.029609079	1.43E-27	Up	3.91E-28	LOC102661561	NA	NA	NA	NA	gi|571449525|ref|XP_006578170.1|//PREDICTED: uncharacterized protein LOC102661561 [Glycine max]
100306482	609	1.250978421	639.7215385	8.998243343	2.70E-27	Up	7.41E-28	LOC100306482	NA	NA	NA	NA	gi|351721456|ref|NP_001235674.1|//uncharacterized protein LOC100306482 [Glycine max]
100810963	2413	5.174579644	2629.010742	8.988862651	3.89E-101	Up	4.26E-102	LOC100810963	NA	NA	NA	K08332//vacuolar protein 8	gi|356516688|ref|XP_003527025.1|//PREDICTED: U-box domain-containing protein 18-like [Glycine max]
100127397	2366	2.993933043	1516.920756	8.984888049	4.03E-60	Up	6.76E-61	LOC100127397	NA	NA	NA	K13424//WRKY transcription factor 33	gi|356565954|ref|XP_003551200.1|//PREDICTED: probable WRKY transcription factor 26 [Glycine max]
106794123	1946	1.686662467	846.6900688	8.971518865	2.82E-35	Up	6.73E-36	LOC106794123	NA	GO:0016709//oxidoreductase activity, acting on paired donors, with incorporation or reduction of molecular oxygen, NAD(P)H as one donor, and incorporation of one atom of oxygen;GO:0005506//iron ion binding	GO:0008152//metabolic process	K00512//steroid 17alpha-monooxygenase / 17alpha-hydroxyprogesterone aldolase [EC:1.14.14.19 4.1.2.30]	gi|571435915|ref|XP_006573615.1|//PREDICTED: cytochrome P450 CYP82D47-like [Glycine max]
547829	971	13.46160447	6689.669714	8.9569408	2.96E-250	Up	1.30E-251	MAT1	NA	NA	GO:0050896//response to stimulus	NA	gi|351724001|ref|NP_001238578.1|//maturation-associated protein [Glycine max]
100789760	2638	25.66764515	12665.55668	8.946743829	0	Up	0	LOC100789760	NA	GO:0016872//intramolecular lyase activity	NA	NA	gi|955365219|ref|XP_014622759.1|//PREDICTED: fatty-acid-binding protein 2-like [Glycine max]
100809236	2080	0.814421308	401.3393369	8.944831544	9.70E-19	Up	3.20E-19	LOC100809236	GO:0016021//integral component of membrane	GO:0005524//ATP binding;GO:0004672//protein kinase activity;GO:0030247//polysaccharide binding	GO:0006468//protein phosphorylation	K04733//interleukin-1 receptor-associated kinase 4 [EC:2.7.11.1];K04730//interleukin-1 receptor-associated kinase 1 [EC:2.7.11.1]	gi|356562076|ref|XP_003549300.1|//PREDICTED: probable receptor-like protein kinase At1g67000 [Glycine max]
100804978	1007	5.609521885	2761.517664	8.943367829	6.01E-108	Up	6.22E-109	LOC100804978	NA	NA	NA	K03239//translation initiation factor eIF-2B subunit alpha	gi|356497269|ref|XP_003517483.1|//PREDICTED: protein LURP-one-related 17-like [Glycine max]
100802257	1964	41.80959959	20431.02941	8.932711953	0	Up	0	LOC100802257	NA	NA	NA	NA	gi|356513070|ref|XP_003525237.1|//PREDICTED: protein SAR DEFICIENT 1-like [Glycine max]
100778860	1100	0.37735935	183.8520248	8.92839033	1.18E-10	Up	4.88E-11	LOC100778860	NA	GO:0003677//DNA binding	GO:0006351//transcription, DNA-templated	K09264//MADS-box transcription factor, plant	gi|955391505|ref|XP_014627840.1|//PREDICTED: truncated transcription factor CAULIFLOWER A-like isoform X1 [Glycine max];gi|356575916|ref|XP_003556082.1|//PREDICTED: truncated transcription factor CAULIFLOWER A-like isoform X2 [Glycine max]
100820375	1510	0.377658821	182.7612336	8.918660887	1.27E-10	Up	5.29E-11	LOC100820375	NA	NA	NA	K15172//transcription elongation factor SPT5;K07560//D-tyrosyl-tRNA(Tyr) deacylase [EC:3.1.-.-]	gi|356542977|ref|XP_003539940.1|//PREDICTED: zinc finger CCCH domain-containing protein 2-like [Glycine max]
102660360	604	0.378336039	182.7845635	8.916260312	1.31E-10	Up	5.46E-11	LOC102660360	NA	NA	NA	NA	gi|571456258|ref|XP_006580335.1|//PREDICTED: uncharacterized protein LOC102660360 [Glycine max]
BGI_novel_G000588	4541	0.382819879	184.8170206	8.915216165	1.45E-10	Up	6.04E-11	NA	NA	GO:0043531//ADP binding;GO:0005524//ATP binding	GO:0007165//signal transduction;GO:0006952//defense response	K19613//leucine-rich repeat protein SHOC2	gi|955310970|ref|XP_014629006.1|//PREDICTED: TMV resistance protein N-like isoform X4 [Glycine max]
100527287	609	0.812306042	390.2952523	8.908326823	1.29E-18	Up	4.29E-19	LOC100527287	NA	NA	NA	NA	gi|965668622|dbj|BAT83229.1|//hypothetical protein VIGAN_04034700 [Vigna angularis var. angularis]
100803026	2560	0.810912441	389.0737557	8.906281808	1.28E-18	Up	4.23E-19	LOC100803026	NA	NA	NA	K04421//mitogen-activated protein kinase kinase kinase 3 [EC:2.7.11.25]	gi|571539471|ref|XP_006601304.1|//PREDICTED: mitogen-activated protein kinase kinase kinase YODA-like [Glycine max]
732639	1106	28.28332159	12917.89468	8.835203688	0	Up	0	NAC3	NA	GO:0003676//nucleic acid binding	NA	K12581//CCR4-NOT transcription complex subunit 7/8;K13126//polyadenylate-binding protein;K05941//glutathione gamma-glutamylcysteinyltransferase [EC:2.3.2.15];K01054//acylglycerol lipase [EC:3.1.1.23]	gi|351721476|ref|NP_001238234.1|//NAC domain protein NAC3 [Glycine max]
100785366	1828	3.503210419	1578.053582	8.815252831	1.75E-54	Up	3.16E-55	LOC100785366	NA	GO:0016831//carboxy-lyase activity	GO:0006596//polyamine biosynthetic process	K01611//S-adenosylmethionine decarboxylase [EC:4.1.1.50]	gi|571434453|ref|XP_006573201.1|//PREDICTED: S-adenosylmethionine decarboxylase proenzyme [Glycine max]
100809657	2244	5.168452595	2325.700497	8.813717193	8.22E-97	Up	9.32E-98	LOC100809657	NA	NA	NA	K14638//solute carrier family 15 (peptide/histidine transporter), member 3/4	gi|356567570|ref|XP_003551991.1|//PREDICTED: protein NRT1/ PTR FAMILY 2.13-like [Glycine max]
100810407	2624	16.50685501	7308.120679	8.790291372	2.29E-296	Up	8.02E-298	LOC100810407	NA	NA	NA	K04733//interleukin-1 receptor-associated kinase 4 [EC:2.7.11.1]	gi|571493367|ref|XP_006592524.1|//PREDICTED: receptor-like serine/threonine-protein kinase SD1-8 [Glycine max]
100527311	649	0.373667589	164.0759053	8.778392243	3.31E-10	Up	1.40E-10	LOC100527311	NA	NA	NA	NA	gi|734321864|gb|KHN04289.1|//hypothetical protein glysoja_037969 [Glycine soja]
547799	1004	1.242713649	545.5911571	8.778182548	8.87E-26	Up	2.51E-26	PM3	NA	NA	NA	NA	gi|351734490|ref|NP_001238105.1|//maturation protein PM3 [Glycine max]
100781181	882	0.372334044	163.4311632	8.777869856	3.24E-10	Up	1.37E-10	LOC100781181	NA	NA	NA	NA	gi|356510348|ref|XP_003523901.1|//PREDICTED: uncharacterized protein LOC100781181 [Glycine max]
BGI_novel_G000524	3900	0.868702832	376.2209095	8.758501578	2.17E-16	Up	7.62E-17	NA	NA	GO:0003824//catalytic activity	NA	K01115//phospholipase D1/2 [EC:3.1.4.4]	gi|734320959|gb|KHN04109.1|//Phospholipase D beta 1 [Glycine soja]
102662934	1530	12.14424026	5178.051223	8.735993188	4.56E-217	Up	2.38E-218	LOC102662934	GO:0016021//integral component of membrane	GO:0047372//acylglycerol lipase activity	NA	K01054//acylglycerol lipase [EC:3.1.1.23]	gi|947112257|gb|KRH60583.1|//hypothetical protein GLYMA_05G248100 [Glycine max];gi|356524726|ref|XP_003530979.1|//PREDICTED: monoglyceride lipase [Glycine max];gi|955322614|ref|XP_014631556.1|//PREDICTED: caffeoylshikimate esterase-like [Glycine max]
100776818	4183	1.239083832	515.4127356	8.700310577	2.45E-25	Up	7.00E-26	LOC100776818	NA	NA	NA	K04733//interleukin-1 receptor-associated kinase 4 [EC:2.7.11.1];K16224//senescence-induced receptor-like serine/threonine-protein kinase	gi|955336434|ref|XP_014634613.1|//PREDICTED: putative leucine-rich repeat receptor-like protein kinase At2g19210 isoform X1 [Glycine max];gi|955333147|ref|XP_014633910.1|//PREDICTED: probable LRR receptor-like serine/threonine-protein kinase At1g05700 [Glycine max]
100787995	1263	7.781831865	3213.059293	8.689622079	1.07E-139	Up	8.73E-141	LOC100787995	NA	GO:0003824//catalytic activity	GO:0008152//metabolic process	K13070//momilactone-A synthase [EC:1.1.1.295];K09841//xanthoxin dehydrogenase [EC:1.1.1.288]	gi|356556642|ref|XP_003546632.1|//PREDICTED: momilactone A synthase-like [Glycine max]
547583	912	30.46183216	12524.16532	8.683496025	0	Up	0	LOC547583	NA	GO:0016765//transferase activity, transferring alkyl or aryl (other than methyl) groups;GO:0004364//glutathione transferase activity	NA	K00799//glutathione S-transferase [EC:2.5.1.18]	gi|255628785|gb|ACU14737.1|//unknown [Glycine max];gi|959241434|ref|NP_001304648.1|//probable glutathione S-transferase [Glycine max]
BGI_novel_G003992	732	0.368786889	150.409112	8.67188889	6.47E-10	Up	2.76E-10	NA	NA	NA	NA	K14611//solute carrier family 23 (nucleobase transporter), member 1/2;K08234//glyoxylase I family protein	gi|734359090|gb|KHN15103.1|//hypothetical protein glysoja_011721 [Glycine soja]
102668200	816	0.80262212	322.7915412	8.651666142	2.23E-17	Up	7.62E-18	LOC102668200	NA	NA	NA	NA	gi|571547642|ref|XP_006602683.1|//PREDICTED: uncharacterized protein LOC102668200 [Glycine max]
100807174	909	2.108209809	826.7493791	8.615287795	7.13E-40	Up	1.57E-40	LOC100807174	NA	NA	NA	NA	gi|358248558|ref|NP_001239646.1|//uncharacterized protein LOC100807174 [Glycine max]
100170718	1404	67.99395585	26441.70615	8.603193047	0	Up	0	NAC27	NA	GO:0003676//nucleic acid binding	NA	K12581//CCR4-NOT transcription complex subunit 7/8;K13126//polyadenylate-binding protein;K05941//glutathione gamma-glutamylcysteinyltransferase [EC:2.3.2.15];K01054//acylglycerol lipase [EC:3.1.1.23]	gi|351721073|ref|NP_001238221.1|//NAC domain protein [Glycine max]
100797583	1949	5.165189524	2002.184482	8.598537909	1.03E-90	Up	1.23E-91	LOC100797583	NA	GO:0008483//transaminase activity;GO:0048037//cofactor binding	NA	K00827//alanine-glyoxylate transaminase / (R)-3-amino-2-methylpropionate-pyruvate transaminase [EC:2.6.1.44 2.6.1.40]	gi|356568186|ref|XP_003552294.1|//PREDICTED: alanine--glyoxylate aminotransferase 2 homolog 3, mitochondrial [Glycine max]
100805181	2836	4.287397338	1644.804556	8.583598325	2.50E-76	Up	3.47E-77	LOC100805181	GO:0016021//integral component of membrane	GO:0004674//protein serine/threonine kinase activity;GO:0005524//ATP binding	GO:0006468//protein phosphorylation	K04733//interleukin-1 receptor-associated kinase 4 [EC:2.7.11.1];K04730//interleukin-1 receptor-associated kinase 1 [EC:2.7.11.1]	gi|571548051|ref|XP_006602744.1|//PREDICTED: cysteine-rich receptor-like protein kinase 25 [Glycine max];gi|947051015|gb|KRH00544.1|//hypothetical protein GLYMA_18G219600 [Glycine max]
BGI_novel_G004478	4527	0.3687123	139.5501675	8.564072596	1.38E-09	Up	5.95E-10	NA	NA	NA	NA	K12448//UDP-arabinose 4-epimerase [EC:5.1.3.5];K09833//homogentisate phytyltransferase / homogentisate geranylgeranyltransferase [EC:2.5.1.115 2.5.1.116];K19042//E3 ubiquitin-protein ligase BOI and related proteins [EC:2.3.2.27];K11968//ariadne-1 [EC:2.3.2.27];K04460//serine/threonine-protein phosphatase 5 [EC:3.1.3.16]	gi|734386295|gb|KHN24911.1|//UPF0041 protein R07E5.13 [Glycine soja]
100791447	1256	0.800643492	302.2599604	8.560414179	6.03E-17	Up	2.08E-17	LOC100791447	GO:0031224//intrinsic component of membrane	NA	GO:0006810//transport	K09872//aquaporin PIP	gi|359806793|ref|NP_001241050.1|//uncharacterized protein LOC100791447 [Glycine max]
548007	2042	0.366422487	137.9983438	8.556927193	1.39E-09	Up	5.99E-10	GM7S	NA	NA	NA	NA	gi|351724511|ref|NP_001237316.1|//beta-conglycinin, alpha' chain precursor [Glycine max]
100811560	2192	1.233843984	459.8424472	8.541835854	2.80E-24	Up	8.17E-25	LOC100811560	GO:0044464//cell part	GO:0015291//secondary active transmembrane transporter activity	GO:0015893//drug transport	K03327//multidrug resistance protein, MATE family	gi|356495653|ref|XP_003516689.1|//PREDICTED: protein DETOXIFICATION 49-like [Glycine max]
102669457	1497	1.2330789	457.0497631	8.533942328	2.97E-24	Up	8.69E-25	LOC102669457	NA	NA	NA	K04733//interleukin-1 receptor-associated kinase 4 [EC:2.7.11.1]	gi|734382433|gb|KHN23637.1|//Putative receptor-like protein kinase [Glycine soja]
100305728	645	1.232475163	455.3830605	8.529378243	3.30E-24	Up	9.64E-25	LOC100305728	NA	NA	NA	NA	gi|351727262|ref|NP_001235875.1|//uncharacterized protein LOC100305728 [Glycine max]
BGI_novel_G003789	2616	0.38340885	141.6636388	8.52937015	2.24E-09	Up	9.78E-10	NA	GO:0005634//nucleus	GO:0003906//DNA-(apurinic or apyrimidinic site) lyase activity;GO:0008311//double-stranded DNA 3'-5' exodeoxyribonuclease activity;GO:0008270//zinc ion binding	GO:0006284//base-excision repair;GO:0090305//nucleic acid phosphodiester bond hydrolysis	K10772//AP endonuclease 2 [EC:4.2.99.18]	gi|734338628|gb|KHN08825.1|//Calcium-dependent protein kinase 28 [Glycine soja]
100814593	1603	0.796683131	288.6759122	8.501228988	1.07E-16	Up	3.71E-17	LOC100814593	NA	GO:0008483//transaminase activity;GO:0048037//cofactor binding	GO:0019752//carboxylic acid metabolic process	K14455//aspartate aminotransferase, mitochondrial [EC:2.6.1.1]	gi|356496295|ref|XP_003517004.1|//PREDICTED: aspartate aminotransferase, mitochondrial-like [Glycine max]
100794728	977	1.231861813	441.7099586	8.486115122	6.38E-24	Up	1.88E-24	LOC100794728	NA	NA	NA	NA	gi|356563113|ref|XP_003549810.1|//PREDICTED: oleosin 1-like [Glycine max]
100776227	1860	13.02384324	4656.405698	8.481917711	1.30E-206	Up	7.21E-208	LOC100776227	NA	NA	NA	K20716//null	gi|571511503|ref|XP_006596429.1|//PREDICTED: mitogen-activated protein kinase kinase kinase NPK1-like [Glycine max]
100810839	1036	10.38652927	3712.504176	8.48153519	2.74E-175	Up	1.77E-176	LOC100810839	GO:0043231//intracellular membrane-bounded organelle	GO:0001071//nucleic acid binding transcription factor activity;GO:0003676//nucleic acid binding	GO:0006351//transcription, DNA-templated	K09286//EREBP-like factor	gi|356564174|ref|XP_003550331.1|//PREDICTED: ethylene-responsive transcription factor RAP2-1-like [Glycine max]
100782466	4135	2.538016245	895.7162925	8.463196734	1.55E-45	Up	3.14E-46	LOC100782466	NA	GO:0004672//protein kinase activity	NA	K00924//null	gi|356518372|ref|XP_003527853.1|//PREDICTED: receptor-like protein kinase HSL1 [Glycine max]
100306610	1310	39.21277459	13719.43533	8.450681662	0	Up	0	LOC100306610	NA	NA	NA	K06700//proteasome inhibitor subunit 1 (PI31)	gi|955381968|ref|XP_014625755.1|//PREDICTED: uncharacterized protein LOC100791771 isoform X1 [Glycine max];gi|351722410|ref|NP_001237499.1|//uncharacterized protein LOC100306610 [Glycine max];gi|571463887|ref|XP_006582844.1|//PREDICTED: uncharacterized protein LOC100306610 isoform X1 [Glycine max]
100775872	787	22.61719924	7799.519743	8.429821195	0	Up	0	LOC100775872	NA	GO:0046872//metal ion binding	NA	K16465//centrin-1;K10840//centrin-2	gi|356517229|ref|XP_003527291.1|//PREDICTED: calcium-binding protein PBP1-like [Glycine max]
100776173	4931	9.952081701	3391.21683	8.412588987	1.86E-164	Up	1.29E-165	LOC100776173	NA	NA	NA	K04733//interleukin-1 receptor-associated kinase 4 [EC:2.7.11.1];K04730//interleukin-1 receptor-associated kinase 1 [EC:2.7.11.1]	gi|955318474|ref|XP_014630706.1|//PREDICTED: uncharacterized protein LOC100776173 [Glycine max]
100306430	638	22.1561769	7527.765114	8.40836884	0	Up	0	LOC100306430	NA	NA	GO:0050896//response to stimulus	NA	gi|351720952|ref|NP_001238729.1|//uncharacterized protein LOC100306430 [Glycine max]
BGI_novel_G001336	3779	0.379316879	128.6517353	8.405851631	4.78E-09	Up	2.11E-09	NA	GO:0016021//integral component of membrane	NA	NA	NA	gi|947115477|gb|KRH63779.1|//hypothetical protein GLYMA_04G196800 [Glycine max]
100814826	1668	10.82137817	3650.678618	8.398136611	4.50E-179	Up	2.86E-180	LOC100814826	NA	NA	NA	K14329//agmatine coumaroyltransferase [EC:2.3.1.64 2.3.1.-];K13264//isoflavone 7-O-glucoside-6''-O-malonyltransferase [EC:2.3.1.115]	gi|356568764|ref|XP_003552580.1|//PREDICTED: phenolic glucoside malonyltransferase 1-like [Glycine max]
100775235	652	104.6765286	35024.27143	8.386273244	0	Up	0	LOC100775235	NA	NA	NA	NA	gi|356534973|ref|XP_003536025.1|//PREDICTED: hydrophobic protein RCI2B [Glycine max]
100802855	1123	2.978261028	991.3941215	8.37884469	1.21E-50	Up	2.29E-51	LOC100802855	NA	NA	NA	K20628//null	gi|356497093|ref|XP_003517398.1|//PREDICTED: expansin-like B1 [Glycine max]
100810724	1974	1.227780677	407.152857	8.373373845	3.29E-23	Up	9.81E-24	LOC100810724	GO:0044464//cell part	GO:0008194//UDP-glycosyltransferase activity	NA	NA	gi|947087199|gb|KRH35920.1|//hypothetical protein GLYMA_10G272000 [Glycine max]
100797262	1294	5.151388811	1679.833203	8.34914084	2.17E-86	Up	2.72E-87	LOC100797262	NA	NA	NA	K09866//aquaporin-4	gi|356544056|ref|XP_003540471.1|//PREDICTED: aquaporin TIP1-2-like [Glycine max]
100777208	1967	10.82637522	3497.055052	8.335446403	2.59E-174	Up	1.68E-175	LOC100777208	NA	NA	NA	K08900//mitochondrial chaperone BCS1	gi|571549028|ref|XP_006602893.1|//PREDICTED: probable mitochondrial chaperone BCS1-B [Glycine max]
BGI_novel_G001186	1274	0.358656607	115.8148468	8.335001286	5.41E-09	Up	2.39E-09	NA	NA	GO:0016787//hydrolase activity	NA	K05605//3-hydroxyisobutyryl-CoA hydrolase [EC:3.1.2.4]	gi|947111988|gb|KRH60314.1|//hypothetical protein GLYMA_05G232500 [Glycine max]
100798644	3067	9.509623647	3068.878531	8.334107582	3.02E-155	Up	2.21E-156	LOC100798644	NA	NA	GO:0006810//transport	NA	gi|571446051|ref|XP_003520628.2|//PREDICTED: cation/H(+) antiporter 20 [Glycine max]
100527069	771	17.8106453	5686.010065	8.318533055	1.52E-278	Up	5.76E-280	LOC100527069	NA	GO:0046872//metal ion binding	NA	K16285//RING/U-box domain-containing protein [EC:2.3.2.27]	gi|351720890|ref|NP_001238215.1|//uncharacterized protein LOC100527069 [Glycine max]
100790891	1023	0.35779243	112.979049	8.302716684	6.59E-09	Up	2.92E-09	LOC100790891	NA	NA	NA	NA	gi|955383692|ref|XP_014626243.1|//PREDICTED: uncharacterized protein LOC100790891 [Glycine max]
BGI_novel_G002137	1172	6.040712922	1898.810063	8.296161059	3.84E-95	Up	4.43E-96	NA	GO:0016020//membrane	NA	NA	NA	gi|351721183|ref|NP_001236689.1|//uncharacterized protein LOC100527740 [Glycine max]
100795398	1234	5.585077888	1746.242855	8.288461097	9.85E-92	Up	1.17E-92	LOC100795398	NA	NA	NA	NA	gi|356555490|ref|XP_003546064.1|//PREDICTED: uncharacterized protein LOC100795398 isoform X1 [Glycine max]
102663223	1393	1.225540083	382.2643726	8.285009266	1.16E-22	Up	3.50E-23	LOC102663223	NA	NA	NA	K01179//endoglucanase [EC:3.2.1.4];K08869//aarF domain-containing kinase;K14972//PAX-interacting protein 1;K15168//mediator of RNA polymerase II transcription subunit 25;K17613//calcineurin-binding protein cabin-1	gi|571465323|ref|XP_006583330.1|//PREDICTED: putative mediator of RNA polymerase II transcription subunit 12 [Glycine max]
100785193	2074	2.535232422	786.1009608	8.276452788	3.89E-43	Up	8.18E-44	LOC100785193	NA	NA	NA	K04733//interleukin-1 receptor-associated kinase 4 [EC:2.7.11.1];K12812//ATP-dependent RNA helicase UAP56/SUB2 [EC:3.6.4.13];K18081//myotubularin-related protein 1/2 [EC:3.1.3.64 3.1.3.95];K19307//25S rRNA (uracil2634-N3)-methyltransferase [EC:2.1.1.313]	gi|571539820|ref|XP_006601353.1|//PREDICTED: uncharacterized protein LOC100785193 [Glycine max]
100800945	3547	7.765370904	2389.875919	8.265665166	3.30E-125	Up	2.97E-126	LOC100800945	NA	NA	NA	K04733//interleukin-1 receptor-associated kinase 4 [EC:2.7.11.1];K01652//acetolactate synthase I/II/III large subunit [EC:2.2.1.6]	gi|955382072|ref|XP_014625774.1|//PREDICTED: protein QUIRKY-like isoform X2 [Glycine max]
100816901	1464	59.22044956	18216.26632	8.264916131	0	Up	0	LOC100816901	NA	GO:0046914//transition metal ion binding;GO:0003824//catalytic activity	GO:0008152//metabolic process	K00083//cinnamyl-alcohol dehydrogenase [EC:1.1.1.195]	gi|356496810|ref|XP_003517258.1|//PREDICTED: probable mannitol dehydrogenase [Glycine max]
100813644	1680	6.019032534	1846.668104	8.261177269	1.45E-97	Up	1.63E-98	LOC100813644	NA	NA	NA	K14329//agmatine coumaroyltransferase [EC:2.3.1.64 2.3.1.-];K13264//isoflavone 7-O-glucoside-6''-O-malonyltransferase [EC:2.3.1.115]	gi|356547032|ref|XP_003541922.1|//PREDICTED: coumaroyl-CoA:anthocyanidin 3-O-glucoside-6''-O-coumaroyltransferase 2-like [Glycine max]
100784578	1875	0.355938988	109.0537487	8.259193682	8.48E-09	Up	3.78E-09	LOC100784578	NA	NA	NA	K12581//CCR4-NOT transcription complex subunit 7/8;K03094//S-phase kinase-associated protein 1;K13126//polyadenylate-binding protein;K05941//glutathione gamma-glutamylcysteinyltransferase [EC:2.3.2.15];K01054//acylglycerol lipase [EC:3.1.1.23]	gi|356544012|ref|XP_003540450.1|//PREDICTED: NAC transcription factor 56-like [Glycine max]
100782716	2001	2.533498096	775.8238543	8.25845458	9.89E-43	Up	2.09E-43	LOC100782716	GO:0016021//integral component of membrane	GO:0004674//protein serine/threonine kinase activity;GO:0005524//ATP binding;GO:0032559//adenyl ribonucleotide binding;GO:0004672//protein kinase activity;GO:0030247//polysaccharide binding;GO:0004871//signal transducer activity	GO:0006464//cellular protein modification process;GO:0006468//protein phosphorylation	K04733//interleukin-1 receptor-associated kinase 4 [EC:2.7.11.1];K04730//interleukin-1 receptor-associated kinase 1 [EC:2.7.11.1]	gi|955381257|ref|XP_014625601.1|//PREDICTED: probable receptor-like protein kinase At5g39020 isoform X1 [Glycine max]
106797050	941	0.79037134	241.7511214	8.256776232	1.53E-15	Up	5.47E-16	LOC106797050	NA	NA	NA	NA	gi|955383645|ref|XP_014626234.1|//PREDICTED: uncharacterized protein LOC106797050 [Glycine max]
100802242	1724	5.148064968	1570.5578	8.253031063	1.08E-83	Up	1.40E-84	LOC100802242	GO:0005634//nucleus	GO:0003677//DNA binding;GO:0003700//transcription factor activity, sequence-specific DNA binding	GO:0006355//regulation of transcription, DNA-templated	K09286//EREBP-like factor	gi|571568054|ref|XP_006606168.1|//PREDICTED: ethylene-responsive transcription factor ERF110 [Glycine max]
100781585	762	0.355538964	107.9204442	8.245744803	9.19E-09	Up	4.10E-09	LOC100781585	NA	NA	NA	K12486//stromal membrane-associated protein;K01537//Ca2+-transporting ATPase [EC:3.6.3.8]	gi|356519772|ref|XP_003528543.1|//PREDICTED: protein C2-DOMAIN ABA-RELATED 7-like [Glycine max]
100794605	1736	14.74686247	4442.579304	8.234845679	1.94E-228	Up	9.53E-230	LOC100794605	GO:0005634//nucleus	GO:0043565//sequence-specific DNA binding;GO:0003700//transcription factor activity, sequence-specific DNA binding;GO:0044212//transcription regulatory region DNA binding	GO:0010286//heat acclimation;GO:0034620//cellular response to unfolded protein;GO:0045893//positive regulation of transcription, DNA-templated;GO:0001666//response to hypoxia	K09419//heat shock transcription factor, other eukaryote	gi|566006193|ref|NP_001274388.1|//heat shock factor protein HSF30-like [Glycine max]
100778060	1780	5.580181065	1678.579993	8.23271364	1.73E-90	Up	2.09E-91	LOC100778060	NA	NA	NA	K09419//heat shock transcription factor, other eukaryote	gi|356561927|ref|XP_003549228.1|//PREDICTED: heat stress transcription factor A-2-like [Glycine max]
100801176	1345	2.96854578	889.2339495	8.226662857	2.82E-49	Up	5.45E-50	LOC100801176	NA	NA	NA	NA	gi|571564177|ref|XP_003556767.2|//PREDICTED: nudix hydrolase 2-like [Glycine max]
BGI_novel_G003202	1781	0.354961213	106.1988588	8.224891159	1.04E-08	Up	4.65E-09	NA	GO:0005887//integral component of plasma membrane	GO:0005452//inorganic anion exchanger activity	GO:0051453//regulation of intracellular pH;GO:0098656//anion transmembrane transport;GO:0015698//inorganic anion transport	K13855//solute carrier family 4 (anion exchanger), member 2;K13862//solute carrier family 4 (sodium borate transporter), member 11	gi|947060526|gb|KRH09787.1|//hypothetical protein GLYMA_15G011200 [Glycine max]
102663620	1531	2.092585519	623.151491	8.218152538	6.84E-36	Up	1.61E-36	LOC102663620	NA	NA	NA	NA	gi|571469753|ref|XP_006584813.1|//PREDICTED: uncharacterized protein LOC102663620 [Glycine max]
100101894	624	1.221598405	362.4301672	8.21278915	3.43E-22	Up	1.05E-22	LOC100101894	GO:0043231//intracellular membrane-bounded organelle	GO:0001071//nucleic acid binding transcription factor activity;GO:0003676//nucleic acid binding	GO:0006351//transcription, DNA-templated	K09286//EREBP-like factor	gi|351734494|ref|NP_001235037.1|//dehydration-responsive element binding protein 7 [Glycine max]
732651	1152	58.36113599	17301.82157	8.211700255	0	Up	0	NAC4	NA	GO:0003676//nucleic acid binding	NA	K12581//CCR4-NOT transcription complex subunit 7/8;K13126//polyadenylate-binding protein;K05941//glutathione gamma-glutamylcysteinyltransferase [EC:2.3.2.15];K01054//acylglycerol lipase [EC:3.1.1.23]	gi|351726966|ref|NP_001238424.1|//NAC domain protein NAC4 [Glycine max]
100794227	820	0.353226192	101.68018	8.169230449	1.44E-08	Up	6.49E-09	LOC100794227	NA	NA	NA	K09286//EREBP-like factor;K14516//ethylene-responsive transcription factor 1	gi|356533785|ref|XP_003535439.1|//PREDICTED: ethylene-responsive transcription factor ERF096-like [Glycine max]
100804680	1806	4.710697902	1347.340496	8.159957961	8.27E-75	Up	1.17E-75	LOC100804680	NA	NA	NA	K14209//solute carrier family 36 (proton-coupled amino acid transporter);K15015//solute carrier family 32 (vesicular inhibitory amino acid transporter)	gi|356571417|ref|XP_003553873.1|//PREDICTED: lysine histidine transporter 1-like [Glycine max]
100791253	1187	20.42676952	5747.470183	8.136322206	4.41E-297	Up	1.54E-298	LOC100791253	NA	GO:0005509//calcium ion binding	NA	K02183//calmodulin	gi|571549120|ref|XP_006602906.1|//PREDICTED: probable calcium-binding protein CML45 isoform X1 [Glycine max];gi|955382091|ref|XP_014625776.1|//PREDICTED: probable calcium-binding protein CML45 isoform X2 [Glycine max]
100306414	654	22.15332268	6233.05972	8.136273627	0	Up	0	LOC100306414	NA	NA	NA	NA	gi|351721199|ref|NP_001238481.1|//uncharacterized protein LOC100306414 [Glycine max]
100783523	1243	1.654331939	464.4643599	8.133175349	2.15E-28	Up	5.78E-29	LOC100783523	NA	GO:0016209//antioxidant activity;GO:0005506//iron ion binding;GO:0003824//catalytic activity	GO:0042743//hydrogen peroxide metabolic process;GO:0006950//response to stress	K00430//peroxidase [EC:1.11.1.7]	gi|955366589|ref|XP_003557098.3|//PREDICTED: cationic peroxidase 2-like [Glycine max]
100779314	1100	2.091173147	585.6014133	8.129462705	7.26E-35	Up	1.74E-35	LOC100779314	NA	GO:0043565//sequence-specific DNA binding;GO:0003700//transcription factor activity, sequence-specific DNA binding	GO:0006355//regulation of transcription, DNA-templated	K13424//WRKY transcription factor 33;K18834//WRKY transcription factor 1	gi|356564689|ref|XP_003550582.1|//PREDICTED: WRKY transcription factor 6-like isoform X1 [Glycine max];gi|571533581|ref|XP_006600417.1|//PREDICTED: WRKY transcription factor 6-like isoform X2 [Glycine max];gi|734365411|gb|KHN17790.1|//Putative WRKY transcription factor 42 [Glycine soja]
100817009	1411	0.352148511	98.29454844	8.12478361	1.88E-08	Up	8.48E-09	LOC100817009	NA	NA	NA	K16292//KDEL-tailed cysteine endopeptidase [EC:3.4.22.-];K01365//cathepsin L [EC:3.4.22.15]	gi|356545116|ref|XP_003540991.1|//PREDICTED: ervatamin-B-like [Glycine max]
548096	612	3.410428165	951.2501533	8.123728096	2.50E-53	Up	4.56E-54	PM29	NA	NA	NA	NA	gi|351722450|ref|NP_001234942.1|//seed maturation protein [Glycine max]
100805724	2977	4.706386113	1311.803566	8.122716302	1.18E-74	Up	1.67E-75	LOC100805724	GO:0016021//integral component of membrane	GO:0004674//protein serine/threonine kinase activity;GO:0005524//ATP binding	GO:0006468//protein phosphorylation	K04733//interleukin-1 receptor-associated kinase 4 [EC:2.7.11.1];K04730//interleukin-1 receptor-associated kinase 1 [EC:2.7.11.1]	gi|571548051|ref|XP_006602744.1|//PREDICTED: cysteine-rich receptor-like protein kinase 25 [Glycine max];gi|571548045|ref|XP_006602742.1|//PREDICTED: cysteine-rich receptor-like protein kinase 25 [Glycine max]
100798217	934	0.352549549	97.67688025	8.114047275	2.02E-08	Up	9.15E-09	LOC100798217	NA	NA	NA	K12486//stromal membrane-associated protein	gi|356522081|ref|XP_003529678.1|//PREDICTED: protein C2-DOMAIN ABA-RELATED 11 [Glycine max]
100785674	2547	0.351621182	97.15656983	8.110145762	2.04E-08	Up	9.23E-09	LOC100785674	NA	NA	NA	K04733//interleukin-1 receptor-associated kinase 4 [EC:2.7.11.1]	gi|356551203|ref|XP_003543967.1|//PREDICTED: putative wall-associated receptor kinase-like 16 [Glycine max]
100793347	1639	0.783604244	215.6010605	8.104023349	6.38E-15	Up	2.33E-15	LOC100793347	GO:0044464//cell part	GO:0005515//protein binding	GO:0015031//protein transport	K08486//syntaxin 1B/2/3	gi|356534554|ref|XP_003535818.1|//PREDICTED: syntaxin-121-like [Glycine max]
100800123	1527	0.351916274	96.54861043	8.099879452	2.19E-08	Up	9.91E-09	LOC100800123	NA	NA	NA	K15172//transcription elongation factor SPT5;K07560//D-tyrosyl-tRNA(Tyr) deacylase [EC:3.1.-.-]	gi|356515156|ref|XP_003526267.1|//PREDICTED: zinc finger CCCH domain-containing protein 2-like [Glycine max]
BGI_novel_G003826	2176	0.351607452	95.9844677	8.09269151	2.28E-08	Up	1.03E-08	NA	NA	NA	NA	K03231//elongation factor 1-alpha	gi|947059414|gb|KRH08820.1|//hypothetical protein GLYMA_16G176500 [Glycine max]
100778430	1550	3.833968231	1046.575622	8.092622462	5.95E-61	Up	9.88E-62	LOC100778430	NA	GO:0016765//transferase activity, transferring alkyl or aryl (other than methyl) groups;GO:0032559//adenyl ribonucleotide binding	GO:0006399//tRNA metabolic process	K10760//adenylate isopentenyltransferase (cytokinin synthase)	gi|356564536|ref|XP_003550509.1|//PREDICTED: adenylate isopentenyltransferase 5, chloroplastic [Glycine max]
100787191	1024	0.604150529	164.7747817	8.091371691	2.28E-07	Up	1.08E-07	LOC100787191	NA	NA	NA	K04733//interleukin-1 receptor-associated kinase 4 [EC:2.7.11.1]	gi|571481899|ref|XP_003537013.2|//PREDICTED: thaumatin-like protein 1b [Glycine max]
100777419	983	52.30351087	14264.51347	8.091307034	7.72E-94	Up	9.00E-95	LOC100777419	GO:0031224//intrinsic component of membrane	NA	GO:0006810//transport	K09873//aquaporin TIP	gi|363807926|ref|NP_001242707.1|//uncharacterized protein LOC100777419 [Glycine max]
102663143	3755	4.266741577	1162.563221	8.089958724	2.67E-67	Up	4.12E-68	LOC102663143	NA	NA	NA	K04733//interleukin-1 receptor-associated kinase 4 [EC:2.7.11.1];K16224//senescence-induced receptor-like serine/threonine-protein kinase	gi|955336434|ref|XP_014634613.1|//PREDICTED: putative leucine-rich repeat receptor-like protein kinase At2g19210 isoform X1 [Glycine max];gi|955336424|ref|XP_014634609.1|//PREDICTED: putative leucine-rich repeat receptor-like protein kinase At2g19210 isoform X1 [Glycine max];gi|955336436|ref|XP_014634614.1|//PREDICTED: putative leucine-rich repeat receptor-like serine/threonine-protein kinase At2…
100805759	1998	25.21010694	6830.804162	8.081909382	0	Up	0	LOC100805759	NA	GO:0005516//calmodulin binding	GO:0006950//response to stress	K04733//interleukin-1 receptor-associated kinase 4 [EC:2.7.11.1]	gi|571559980|ref|XP_006604793.1|//PREDICTED: calmodulin-binding protein 60 D isoform X2 [Glycine max];gi|571559977|ref|XP_006604792.1|//PREDICTED: calmodulin-binding protein 60 D isoform X1 [Glycine max]
BGI_novel_G003289	1768	0.352925223	95.49552108	8.079926719	2.51E-08	Up	1.14E-08	NA	NA	GO:0004518//nuclease activity	GO:0090305//nucleic acid phosphodiester bond hydrolysis	K08999//uncharacterized protein	gi|947066014|gb|KRH15157.1|//hypothetical protein GLYMA_14G071700 [Glycine max]
100777915	1855	0.782846567	211.6218489	8.078543294	8.25E-15	Up	3.02E-15	LOC100777915	NA	NA	NA	K09286//EREBP-like factor	gi|571484206|ref|XP_006589489.1|//PREDICTED: ethylene-responsive transcription factor ERF110-like [Glycine max]
BGI_novel_G002034	989	0.350425376	93.72784359	8.063226631	2.68E-08	Up	1.22E-08	NA	NA	NA	NA	NA	gi|734420395|gb|KHN40782.1|//Wall-associated receptor kinase-like 22 [Glycine soja]
100805091	882	8.628567679	2288.095311	8.050810338	2.94E-131	Up	2.54E-132	LOC100805091	NA	NA	NA	NA	gi|356515482|ref|XP_003526429.1|//PREDICTED: uncharacterized protein LOC100805091 [Glycine max]
100816427	2203	26.50132858	7019.843706	8.049230412	0	Up	0	LOC100816427	NA	NA	NA	K04733//interleukin-1 receptor-associated kinase 4 [EC:2.7.11.1]	gi|356504014|ref|XP_003520794.1|//PREDICTED: calmodulin-binding protein 60 D-like [Glycine max]
100787271	411	0.350519936	92.6420587	8.046027003	2.99E-08	Up	1.36E-08	LOC100787271	NA	NA	NA	K14431//transcription factor TGA	gi|571463126|ref|XP_006582492.1|//PREDICTED: transcription factor HBP-1b(c38)-like [Glycine max]
100782182	2055	2.09403655	549.7041189	8.036224856	1.82E-33	Up	4.47E-34	LOC100782182	GO:0016021//integral component of membrane	GO:0004674//protein serine/threonine kinase activity;GO:0005524//ATP binding;GO:0032559//adenyl ribonucleotide binding;GO:0004672//protein kinase activity;GO:0030247//polysaccharide binding;GO:0004871//signal transducer activity	GO:0006464//cellular protein modification process;GO:0006468//protein phosphorylation	K04733//interleukin-1 receptor-associated kinase 4 [EC:2.7.11.1];K04730//interleukin-1 receptor-associated kinase 1 [EC:2.7.11.1]	gi|571538537|ref|XP_006601168.1|//PREDICTED: probable receptor-like protein kinase At5g39020 isoform X1 [Glycine max];gi|947055771|gb|KRH05224.1|//hypothetical protein GLYMA_17G214600 [Glycine max]
100819119	1837	0.782759968	203.6983668	8.023648722	1.43E-14	Up	5.27E-15	LOC100819119	NA	NA	NA	K14209//solute carrier family 36 (proton-coupled amino acid transporter);K15015//solute carrier family 32 (vesicular inhibitory amino acid transporter)	gi|356574036|ref|XP_003555159.1|//PREDICTED: lysine histidine transporter 1-like [Glycine max]
100819565	696	0.351318709	90.96230954	8.016344665	3.63E-08	Up	1.66E-08	LOC100819565	NA	NA	GO:0006351//transcription, DNA-templated	K09286//EREBP-like factor	gi|525507429|ref|NP_001267504.1|//uncharacterized protein LOC100819565 [Glycine max]
100793782	813	4.701546904	1212.006038	8.01004566	2.26E-72	Up	3.28E-73	LOC100793782	NA	NA	NA	NA	gi|356545945|ref|XP_003541393.1|//PREDICTED: zinc finger protein ZAT11-like [Glycine max]
100806895	1370	45.69907913	11769.36718	8.008655941	0	Up	0	LOC100806895	GO:0009536//plastid	GO:0016628//oxidoreductase activity, acting on the CH-CH group of donors, NAD or NADP as acceptor	GO:0008152//metabolic process	K17893//ubiquinol oxidase [EC:1.10.3.11];K17637//exocyst complex component 2	gi|356555702|ref|XP_003546169.1|//PREDICTED: plastid-lipid-associated protein, chloroplastic [Glycine max]
102670210	943	0.356054508	91.56523805	8.006558065	4.13E-08	Up	1.89E-08	LOC102670210	NA	NA	NA	NA	gi|955303421|ref|XP_006573572.2|//PREDICTED: uncharacterized protein LOC102670210 [Glycine max]
102664459	642	0.349586555	89.74391165	8.004020557	3.81E-08	Up	1.74E-08	LOC102664459	NA	NA	NA	K12471//epsin;K12448//UDP-arabinose 4-epimerase [EC:5.1.3.5];K21026//null;K15283//solute carrier family 35, member E1;K04460//serine/threonine-protein phosphatase 5 [EC:3.1.3.16]	gi|571480032|ref|XP_006588074.1|//PREDICTED: serine/threonine-protein phosphatase 7 long form homolog [Glycine max]
100804462	1975	1.215075718	310.8534939	7.999044766	6.63E-21	Up	2.08E-21	LOC100804462	NA	NA	NA	K20619//null	gi|356499899|ref|XP_003518773.1|//PREDICTED: cytochrome P450 78A5-like isoform X1 [Glycine max]
100812725	2065	7.96947705	2038.242462	7.998624905	1.18E-19	Up	3.81E-20	LOC100812725	NA	GO:0032559//adenyl ribonucleotide binding;GO:0004702//receptor signaling protein serine/threonine kinase activity	GO:0006464//cellular protein modification process	K04733//interleukin-1 receptor-associated kinase 4 [EC:2.7.11.1]	gi|571448722|ref|XP_006577933.1|//PREDICTED: protein kinase APK1B, chloroplastic-like isoform X2 [Glycine max];gi|356509588|ref|XP_003523529.1|//PREDICTED: protein kinase APK1B, chloroplastic-like isoform X1 [Glycine max]
100795317	1174	11.24600328	2860.200613	7.990560158	1.19E-166	Up	8.07E-168	LOC100795317	NA	NA	NA	NA	gi|359806288|ref|NP_001241219.1|//uncharacterized protein LOC100795317 [Glycine max]
100793429	541	0.348653721	88.66875699	7.990487161	4.08E-08	Up	1.87E-08	LOC100793429	NA	NA	NA	NA	gi|356549781|ref|XP_003543269.1|//PREDICTED: uncharacterized protein LOC100306608 [Glycine max]
100790775	2513	85.85193651	21558.43485	7.97218605	0	Up	0	LOC100790775	NA	GO:0008378//galactosyltransferase activity	NA	K06617//raffinose synthase [EC:2.4.1.82]	gi|356511694|ref|XP_003524558.1|//PREDICTED: galactinol--sucrose galactosyltransferase [Glycine max]
BGI_novel_G004471	1622	0.34732809	86.36906366	7.958071748	4.87E-08	Up	2.23E-08	NA	GO:0016021//integral component of membrane;GO:0005886//plasma membrane	GO:0015171//amino acid transmembrane transporter activity	GO:0003333//amino acid transmembrane transport	K14209//solute carrier family 36 (proton-coupled amino acid transporter);K15015//solute carrier family 32 (vesicular inhibitory amino acid transporter)	gi|734315156|gb|KHN01916.1|//Lysine histidine transporter 1 [Glycine soja]
102670090	1285	0.347557541	86.39764272	7.957596291	4.90E-08	Up	2.25E-08	LOC102670090	NA	NA	NA	NA	gi|571479254|ref|XP_006587803.1|//PREDICTED: uncharacterized protein LOC102670090 [Glycine max]
100805341	1470	12.55526836	3107.356657	7.951251165	1.09E-183	Up	6.75E-185	LOC100805341	NA	NA	NA	K09422//myb proto-oncogene protein, plant	gi|356529079|ref|XP_003533124.1|//PREDICTED: transcription factor MYB108-like [Glycine max]
100779599	723	0.783615197	193.0593577	7.944683393	3.68E-14	Up	1.37E-14	LOC100779599	GO:0043231//intracellular membrane-bounded organelle	GO:0003676//nucleic acid binding	NA	K20641//null;K13415//protein brassinosteroid insensitive 1 [EC:2.7.10.1 2.7.11.1]	gi|571505152|ref|XP_006595445.1|//PREDICTED: squamosa promoter-binding-like protein 3 [Glycine max]
102665525	1160	4.266648492	1047.40019	7.939493797	1.59E-64	Up	2.54E-65	LOC102665525	NA	NA	NA	NA	gi|571450431|ref|XP_006578424.1|//PREDICTED: uncharacterized protein LOC102665525 [Glycine max]
100783939	1046	0.350172546	85.86898751	7.937927392	5.73E-08	Up	2.64E-08	LOC100783939	NA	NA	NA	NA	gi|356556796|ref|XP_003546708.1|//PREDICTED: uncharacterized protein LOC100783939 [Glycine max]
100804843	1622	13.43015749	3290.287288	7.936593524	5.48E-192	Up	3.27E-193	LOC100804843	NA	NA	NA	K09286//EREBP-like factor	gi|955306469|ref|XP_014621193.1|//PREDICTED: ethylene-responsive transcription factor ABR1-like isoform X1 [Glycine max];gi|955306471|ref|XP_014621195.1|//PREDICTED: ethylene-responsive transcription factor ABR1-like isoform X2 [Glycine max]
102669886	863	1.652769164	404.5284274	7.935212036	1.59E-26	Up	4.42E-27	LOC102669886	NA	NA	NA	NA	gi|571486837|ref|XP_006590480.1|//PREDICTED: uncharacterized protein LOC102669886 [Glycine max]
100786682	1096	0.778609035	190.1193106	7.931790273	3.57E-14	Up	1.33E-14	LOC100786682	NA	NA	NA	NA	gi|571455483|ref|XP_003524872.2|//PREDICTED: uncharacterized protein LOC100786682 isoform X1 [Glycine max];gi|955320857|ref|XP_014631154.1|//PREDICTED: uncharacterized protein LOC100786682 isoform X2 [Glycine max]
100807817	1701	7.31676956	1784.113553	7.929784903	2.01E-108	Up	2.08E-109	LOC100807817	GO:0031224//intrinsic component of membrane;GO:0030313//cell envelope	GO:0005231//excitatory extracellular ligand-gated ion channel activity;GO:0008066//glutamate receptor activity	GO:0006810//transport	K05387//glutamate receptor, ionotropic, plant	gi|363807790|ref|NP_001242434.1|//uncharacterized protein LOC100807817 precursor [Glycine max]
100805461	931	2.521863806	614.0024313	7.927610193	3.47E-39	Up	7.73E-40	LOC100805461	NA	NA	NA	NA	gi|356515176|ref|XP_003526277.1|//PREDICTED: transcription factor bHLH36-like [Glycine max]
100800855	1297	0.346477956	84.12651186	7.923653149	5.91E-08	Up	2.72E-08	LOC100800855	NA	NA	NA	NA	gi|356552280|ref|XP_003544496.1|//PREDICTED: uncharacterized protein LOC100800855 [Glycine max]
BGI_novel_G001423	3846	0.354763159	85.33355528	7.910113147	7.22E-08	Up	3.33E-08	NA	GO:0005783//endoplasmic reticulum	GO:0046872//metal ion binding;GO:0005524//ATP binding;GO:0016887//ATPase activity	GO:0006810//transport;GO:0045048//protein insertion into ER membrane	K01551//arsenite-transporting ATPase [EC:3.6.3.16]	gi|356520477|ref|XP_003528888.1|//PREDICTED: ATPase ASNA1 homolog [Glycine max]
100306369	731	119.0435769	28583.82601	7.907565446	0	Up	0	LOC100306369	NA	NA	GO:0050896//response to stimulus;GO:0006950//response to stress	NA	gi|351722071|ref|NP_001237743.1|//uncharacterized protein LOC100306369 [Glycine max]
100783736	2203	33.10304685	7919.404512	7.902284132	0	Up	0	LOC100783736	NA	GO:0016405//CoA-ligase activity	NA	K00666//fatty-acyl-CoA synthase [EC:6.2.1.-];K01904//4-coumarate--CoA ligase [EC:6.2.1.12]	gi|356553214|ref|XP_003544953.1|//PREDICTED: probable acyl-activating enzyme 6 [Glycine max]
100799905	1569	1.216530947	290.8849721	7.901531933	4.02E-20	Up	1.29E-20	LOC100799905	GO:0046658//anchored component of plasma membrane	GO:0004553//hydrolase activity, hydrolyzing O-glycosyl compounds;GO:0030247//polysaccharide binding;GO:0016798//hydrolase activity, acting on glycosyl bonds	GO:0008152//metabolic process;GO:0005975//carbohydrate metabolic process	K19891//glucan endo-1,3-beta-glucosidase 1/2/3 [EC:3.2.1.39]	gi|955348154|ref|XP_014619038.1|//PREDICTED: glucan endo-1,3-beta-glucosidase-like [Glycine max];gi|947080278|gb|KRH29067.1|//hypothetical protein GLYMA_11G095200 [Glycine max]
100798494	1030	0.345618155	82.41961276	7.897664872	6.81E-08	Up	3.14E-08	LOC100798494	NA	NA	NA	K10779//transcriptional regulator ATRX [EC:3.6.4.12]	gi|356539138|ref|XP_003538057.1|//PREDICTED: late embryogenesis abundant protein D-34-like [Glycine max]
100790114	3091	0.3458619	82.39536193	7.896223225	6.90E-08	Up	3.18E-08	LOC100790114	GO:0031224//intrinsic component of membrane	GO:0046914//transition metal ion binding;GO:0003824//catalytic activity;GO:0050662//coenzyme binding	GO:0008152//metabolic process	K13411//null	gi|356520382|ref|XP_003528841.1|//PREDICTED: ferric reduction oxidase 2-like [Glycine max]
BGI_novel_G002670	2528	4.263251065	1013.209998	7.892763484	6.15E-64	Up	9.85E-65	NA	GO:0016021//integral component of membrane;GO:0005886//plasma membrane	GO:0004674//protein serine/threonine kinase activity;GO:0005524//ATP binding	GO:0006468//protein phosphorylation	K04733//interleukin-1 receptor-associated kinase 4 [EC:2.7.11.1]	gi|947082005|gb|KRH30794.1|//hypothetical protein GLYMA_11G206900 [Glycine max]
100781099	2063	2.089570397	490.1551288	7.873888245	1.04E-31	Up	2.64E-32	LOC100781099	GO:0016021//integral component of membrane	GO:0004674//protein serine/threonine kinase activity;GO:0005524//ATP binding;GO:0032559//adenyl ribonucleotide binding;GO:0004672//protein kinase activity;GO:0030247//polysaccharide binding;GO:0004871//signal transducer activity	GO:0006464//cellular protein modification process;GO:0006468//protein phosphorylation	K04733//interleukin-1 receptor-associated kinase 4 [EC:2.7.11.1];K04730//interleukin-1 receptor-associated kinase 1 [EC:2.7.11.1]	gi|571538528|ref|XP_006601165.1|//PREDICTED: probable receptor-like protein kinase At5g39020 isoform X3 [Glycine max];gi|571538525|ref|XP_006601164.1|//PREDICTED: probable receptor-like protein kinase At5g39020 isoform X2 [Glycine max];gi|571538522|ref|XP_006601163.1|//PREDICTED: probable receptor-like protein kinase At5g39020 isoform X1 [Glycine max];gi|955380519|ref|XP_014625473.1|//PREDICTED: …
100783412	935	0.345451999	80.68801293	7.86772529	8.12E-08	Up	3.76E-08	LOC100783412	NA	NA	NA	NA	gi|571473655|ref|XP_006585988.1|//PREDICTED: uncharacterized protein LOC100783412 [Glycine max]
100817666	789	1.212294072	283.1096829	7.86747758	4.09E-20	Up	1.31E-20	LOC100817666	NA	NA	NA	K06910//uncharacterized protein	gi|356503127|ref|XP_003520363.1|//PREDICTED: UPF0098 protein CPn_0877/CP_0992/CPj0877/CpB0906-like [Glycine max]
100778040	1732	0.346760262	80.66749899	7.861905138	8.56E-08	Up	3.97E-08	LOC100778040	NA	NA	NA	K13267//flavonoid 6-hydroxylase [EC:1.14.13.-];K00512//steroid 17alpha-monooxygenase / 17alpha-hydroxyprogesterone aldolase [EC:1.14.14.19 4.1.2.30]	gi|356524348|ref|XP_003530791.1|//PREDICTED: cytochrome P450 71D9-like [Glycine max]
BGI_novel_G004097	2137	0.344456263	79.56970841	7.851754694	8.78E-08	Up	4.07E-08	NA	GO:0016021//integral component of membrane	GO:0030246//carbohydrate binding;GO:0004674//protein serine/threonine kinase activity;GO:0005524//ATP binding	GO:0006468//protein phosphorylation	K04733//interleukin-1 receptor-associated kinase 4 [EC:2.7.11.1];K04730//interleukin-1 receptor-associated kinase 1 [EC:2.7.11.1]	gi|947055937|gb|KRH05390.1|//hypothetical protein GLYMA_17G224500 [Glycine max]
102667942	453	0.344925861	79.60284874	7.850389953	8.91E-08	Up	4.13E-08	LOC102667942	NA	NA	NA	K01507//inorganic pyrophosphatase [EC:3.6.1.1];K13116//ATP-dependent RNA helicase DDX41 [EC:3.6.4.13];K05605//3-hydroxyisobutyryl-CoA hydrolase [EC:3.1.2.4];K10406//kinesin family member C2/C3;K11583//serine/threonine-protein phosphatase 2A regulatory subunit B''	gi|571541146|ref|XP_006601693.1|//PREDICTED: uncharacterized protein LOC102667942 [Glycine max]
100779102	2697	28.26107776	6512.053689	7.848152299	0	Up	0	LOC100779102	NA	GO:0032559//adenyl ribonucleotide binding;GO:0004672//protein kinase activity;GO:0004871//signal transducer activity	GO:0006464//cellular protein modification process	K04733//interleukin-1 receptor-associated kinase 4 [EC:2.7.11.1]	gi|358248460|ref|NP_001240141.1|//putative leucine-rich repeat receptor-like protein kinase At2g19210-like precursor [Glycine max]
100799869	1060	46.56525942	10717.30669	7.846472664	0	Up	0	LOC100799869	NA	NA	NA	K04733//interleukin-1 receptor-associated kinase 4 [EC:2.7.11.1];K16219//protein N-terminal methyltransferase [EC:2.1.1.244];K17600//vacuolar protein sorting-associated protein 54;K08235//xyloglucan:xyloglucosyl transferase [EC:2.4.1.207]	gi|356535236|ref|XP_003536154.1|//PREDICTED: putative F-box protein PP2-B12 [Glycine max];gi|947085477|gb|KRH34198.1|//hypothetical protein GLYMA_10G169300 [Glycine max]
100779474	2979	10.03494323	2307.156139	7.844939377	1.69E-41	Up	3.65E-42	LOC100779474	NA	NA	NA	K04733//interleukin-1 receptor-associated kinase 4 [EC:2.7.11.1]	gi|955336438|ref|XP_006586418.2|//PREDICTED: probable LRR receptor-like serine/threonine-protein kinase At1g05700 [Glycine max]
732583	555	19.52216242	4483.472322	7.843359816	1.51E-273	Up	5.86E-275	LOC732583	NA	GO:0003677//DNA binding;GO:0001071//nucleic acid binding transcription factor activity	GO:0010467//gene expression	K18835//WRKY transcription factor 2;K13424//WRKY transcription factor 33	gi|351724423|ref|NP_001237313.1|//WRKY6 [Glycine max]
100781094	1274	0.776679555	176.5455944	7.828505615	1.03E-13	Up	3.90E-14	LOC100781094	NA	NA	NA	NA	gi|356530372|ref|XP_003533756.1|//PREDICTED: uncharacterized protein LOC100781094 [Glycine max]
BGI_novel_G004275	1604	0.346840716	78.39040668	7.820260032	1.09E-07	Up	5.09E-08	NA	GO:0005768//endosome;GO:0019898//extrinsic component of membrane	GO:0035091//phosphatidylinositol binding	GO:0016050//vesicle organization;GO:0006897//endocytosis	K17917//sorting nexin-1/2	gi|356499181|ref|XP_003518421.1|//PREDICTED: sorting nexin 2B-like [Glycine max]
100813271	1760	1.208534713	272.2777114	7.815676166	8.77E-20	Up	2.83E-20	LOC100813271	NA	NA	NA	K14329//agmatine coumaroyltransferase [EC:2.3.1.64 2.3.1.-];K13264//isoflavone 7-O-glucoside-6''-O-malonyltransferase [EC:2.3.1.115]	gi|356543776|ref|XP_003540336.1|//PREDICTED: malonyl-coenzyme A:anthocyanin 3-O-glucoside-6''-O-malonyltransferase-like [Glycine max]
BGI_novel_G003601	3113	0.359403162	80.82290573	7.813017308	1.35E-07	Up	6.31E-08	NA	NA	NA	NA	NA	gi|734380796|gb|KHN22976.1|//Tubulin-specific chaperone E [Glycine soja]
100782609	1640	4.701624067	1055.977263	7.811203867	3.97E-67	Up	6.13E-68	LOC100782609	NA	NA	NA	K04421//mitogen-activated protein kinase kinase kinase 3 [EC:2.7.11.25];K20716//null	gi|571490926|ref|XP_006591696.1|//PREDICTED: mitogen-activated protein kinase kinase kinase NPK1-like [Glycine max]
BGI_novel_G002934	1229	0.343461794	76.20319926	7.793558131	1.21E-07	Up	5.67E-08	NA	NA	NA	NA	K00819//ornithine--oxo-acid transaminase [EC:2.6.1.13];K02335//DNA polymerase I [EC:2.7.7.7];K01681//aconitate hydratase [EC:4.2.1.3];K00765//ATP phosphoribosyltransferase [EC:2.4.2.17];K14411//RNA-binding protein Musashi	gi|955388930|ref|XP_014627397.1|//PREDICTED: uncharacterized protein LOC100804859 isoform X2 [Glycine max]
100780320	3456	3.386616748	747.3730861	7.78584007	5.97E-50	Up	1.14E-50	LOC100780320	GO:0016021//integral component of membrane	GO:0004970//ionotropic glutamate receptor activity	GO:0035235//ionotropic glutamate receptor signaling pathway;GO:0006811//ion transport	K05387//glutamate receptor, ionotropic, plant	gi|571467112|ref|XP_006583841.1|//PREDICTED: glutamate receptor 2.7-like [Glycine max]
100808718	1549	2.952466611	649.3943419	7.78103026	1.99E-43	Up	4.16E-44	LOC100808718	GO:0044464//cell part	GO:0005515//protein binding	GO:0015031//protein transport	K08486//syntaxin 1B/2/3	gi|356500583|ref|XP_003519111.1|//PREDICTED: syntaxin-121-like [Glycine max]
100500517	697	6.435010733	1413.878683	7.779500065	1.04E-91	Up	1.24E-92	LOC100500517	GO:0031224//intrinsic component of membrane	NA	NA	NA	gi|351723685|ref|NP_001235496.1|//CASP-like protein 4D1 [Glycine max]
100815453	2013	0.775310612	169.1926477	7.769676749	1.66E-13	Up	6.31E-14	LOC100815453	NA	NA	NA	K05909//laccase [EC:1.10.3.2]	gi|356520973|ref|XP_003529133.1|//PREDICTED: laccase-7-like [Glycine max]
100807446	1957	3.387607061	730.4817621	7.752437902	3.21E-49	Up	6.21E-50	LOC100807446	NA	GO:0005506//iron ion binding;GO:0016491//oxidoreductase activity	GO:0008152//metabolic process	K09843//(+)-abscisic acid 8'-hydroxylase [EC:1.14.13.93]	gi|955374281|ref|XP_003547871.2|//PREDICTED: abscisic acid 8'-hydroxylase 1-like [Glycine max]
100808546	1485	0.773130583	166.30259	7.748882813	2.06E-13	Up	7.86E-14	LOC100808546	NA	NA	NA	K04124//gibberellin 3-beta-dioxygenase [EC:1.14.11.15]	gi|356563832|ref|XP_003550162.1|//PREDICTED: gibberellin 3-beta-dioxygenase 1-like [Glycine max]
100815148	592	1.650241045	353.5650267	7.743154997	5.88E-25	Up	1.70E-25	LOC100815148	NA	NA	NA	NA	gi|356500775|ref|XP_003519206.1|//PREDICTED: uncharacterized protein LOC100815148 [Glycine max]
100170751	1417	28.67608457	6124.695003	7.73864614	0	Up	0	LOC100170751	NA	GO:0003676//nucleic acid binding	NA	K12581//CCR4-NOT transcription complex subunit 7/8;K03094//S-phase kinase-associated protein 1;K13126//polyadenylate-binding protein;K05941//glutathione gamma-glutamylcysteinyltransferase [EC:2.3.2.15];K01054//acylglycerol lipase [EC:3.1.1.23]	gi|959092818|ref|NP_001304649.1|//NAC domain-containing protein 2 [Glycine max]
100305867	810	6.876292181	1449.336853	7.71954638	9.28E-96	Up	1.06E-96	LOC100305867	NA	GO:0003824//catalytic activity	GO:0006950//response to stress	NA	gi|351726932|ref|NP_001237911.1|//uncharacterized protein LOC100305867 [Glycine max]
102665072	423	0.341448794	71.67039421	7.713564243	1.87E-07	Up	8.79E-08	LOC102665072	NA	NA	NA	NA	gi|571480331|ref|XP_006588221.1|//PREDICTED: uncharacterized protein LOC102665072 [Glycine max]
100779306	1949	70.9874461	14865.18701	7.710157986	0	Up	0	LOC100779306	NA	GO:0003824//catalytic activity;GO:0016405//CoA-ligase activity	GO:0008152//metabolic process	K12261//2-hydroxyacyl-CoA lyase 1 [EC:4.1.-.-];K01904//4-coumarate--CoA ligase [EC:6.2.1.12];K10526//OPC-8:0 CoA ligase 1 [EC:6.2.1.-]	gi|950934475|ref|XP_014514543.1|//PREDICTED: oxalate--CoA ligase-like [Vigna radiata var. radiata];gi|356530866|ref|XP_003534000.1|//PREDICTED: oxalate--CoA ligase [Glycine max]
102660830	1079	1.210313462	252.59767	7.705316778	4.67E-19	Up	1.53E-19	LOC102660830	NA	NA	NA	NA	gi|571533894|ref|XP_006600459.1|//PREDICTED: uncharacterized protein LOC102660830 [Glycine max]
100819462	945	1.640113353	339.771082	7.694623732	5.40E-25	Up	1.55E-25	LOC100819462	NA	NA	NA	K18835//WRKY transcription factor 2;K13424//WRKY transcription factor 33	gi|356507032|ref|XP_003522275.1|//PREDICTED: probable WRKY transcription factor 50 [Glycine max]
100305657	749	29.10946349	6017.619366	7.691560794	0	Up	0	LOC100305657	NA	NA	NA	NA	gi|351726112|ref|NP_001238651.1|//uncharacterized protein LOC100305657 [Glycine max]
100776389	2880	0.340178833	69.93509676	7.683579465	2.18E-07	Up	1.03E-07	LOC100776389	NA	NA	NA	K04733//interleukin-1 receptor-associated kinase 4 [EC:2.7.11.1]	gi|571493483|ref|XP_003541085.2|//PREDICTED: G-type lectin S-receptor-like serine/threonine-protein kinase At4g27290 [Glycine max]
100819888	1894	11.23720412	2309.362021	7.683067411	1.27E-149	Up	9.62E-151	LOC100819888	NA	NA	NA	NA	gi|356553645|ref|XP_003545164.1|//PREDICTED: protein CLT3, chloroplastic-like [Glycine max]
100813145	1377	101.5347157	20771.44774	7.67648488	0	Up	0	LOC100813145	NA	NA	NA	K06892//feruloyl-CoA ortho-hydroxylase [EC:1.14.11.-];K13229//2,4-dihydroxy-1,4-benzoxazin-3-one-glucoside dioxygenase [EC:1.14.20.2]	gi|356521137|ref|XP_003529214.1|//PREDICTED: 1-aminocyclopropane-1-carboxylate oxidase homolog 4 [Glycine max]
BGI_novel_G003541	2835	0.372782718	75.75346934	7.666833171	3.57E-07	Up	1.70E-07	NA	GO:0005777//peroxisome	GO:0004252//serine-type endopeptidase activity	GO:0016485//protein processing	NA	gi|734385843|gb|KHN24764.1|//Glyoxysomal processing protease, glyoxysomal [Glycine soja]
100795014	1642	0.339645418	68.80192566	7.662275742	2.44E-07	Up	1.15E-07	LOC100795014	NA	NA	NA	K10781//fatty acyl-ACP thioesterase B [EC:3.1.2.14 3.1.2.21]	gi|571463187|ref|XP_006582518.1|//PREDICTED: palmitoyl-acyl carrier protein thioesterase, chloroplastic-like [Glycine max]
100775665	2325	42.61367656	8600.966636	7.657038471	0	Up	0	LOC100775665	NA	NA	NA	K14494//DELLA protein	gi|356514974|ref|XP_003526176.1|//PREDICTED: scarecrow-like protein 21 [Glycine max]
100778641	2178	5.562778564	1122.712549	7.656967205	1.81E-76	Up	2.51E-77	LOC100778641	NA	NA	NA	NA	gi|571545354|ref|XP_003553220.2|//PREDICTED: UPF0392 protein RCOM_0530710-like [Glycine max]
100817853	1975	8.179866951	1634.736586	7.642765092	2.32E-110	Up	2.36E-111	LOC100817853	NA	GO:0003824//catalytic activity	NA	K12261//2-hydroxyacyl-CoA lyase 1 [EC:4.1.-.-];K01904//4-coumarate--CoA ligase [EC:6.2.1.12]	gi|955351196|ref|XP_014619651.1|//PREDICTED: oxalate--CoA ligase-like [Glycine max]
BGI_novel_G000808	951	1.639542583	327.219279	7.640820568	1.61E-24	Up	4.69E-25	NA	NA	NA	NA	K13424//WRKY transcription factor 33;K18834//WRKY transcription factor 1	gi|947113366|gb|KRH61668.1|//hypothetical protein GLYMA_04G061300, partial [Glycine max]
100785002	1176	30.44951174	6027.388444	7.628970139	0	Up	0	LOC100785002	NA	NA	NA	K14299//nucleoporin SEH1	gi|356525866|ref|XP_003531542.1|//PREDICTED: protein EXORDIUM-like 2 [Glycine max]
100803630	1328	0.769774727	152.1178345	7.626537285	6.56E-13	Up	2.53E-13	LOC100803630	NA	GO:0016765//transferase activity, transferring alkyl or aryl (other than methyl) groups	GO:0018130//heterocycle biosynthetic process	K05953//nicotianamine synthase [EC:2.5.1.43]	gi|356572930|ref|XP_003554618.1|//PREDICTED: nicotianamine synthase-like [Glycine max]
100808014	1802	2.079311878	409.3973635	7.621251836	6.28E-30	Up	1.64E-30	LOC100808014	NA	NA	NA	K13806//sn1-specific diacylglycerol lipase [EC:3.1.1.-]	gi|356497613|ref|XP_003517654.1|//PREDICTED: uncharacterized protein LOC100808014 [Glycine max]
100789782	1297	1.20502011	237.1199405	7.620415958	1.32E-18	Up	4.38E-19	LOC100789782	NA	GO:0016209//antioxidant activity;GO:0005506//iron ion binding;GO:0003824//catalytic activity	GO:0042743//hydrogen peroxide metabolic process;GO:0006950//response to stress	K00430//peroxidase [EC:1.11.1.7]	gi|358249154|ref|NP_001239746.1|//uncharacterized protein LOC100789782 precursor [Glycine max]
100813037	1204	0.338697472	66.56427309	7.618607019	3.06E-07	Up	1.46E-07	LOC100813037	GO:0044464//cell part	GO:0016787//hydrolase activity	GO:0044238//primary metabolic process	K10396//kinesin family member 5;K01206//alpha-L-fucosidase [EC:3.2.1.51]	gi|356504157|ref|XP_003520865.1|//PREDICTED: GDSL esterase/lipase At4g01130-like isoform X1 [Glycine max]
100780491	1151	43.53572724	8543.798958	7.616534067	0	Up	0	LOC100780491	NA	NA	NA	K13989//Derlin-2/3	gi|356517762|ref|XP_003527555.1|//PREDICTED: derlin-1.1-like [Glycine max]
100797582	1439	2.072705821	406.01174	7.613862265	4.06E-30	Up	1.06E-30	LOC100797582	GO:0043231//intracellular membrane-bounded organelle	GO:0001071//nucleic acid binding transcription factor activity;GO:0003676//nucleic acid binding	GO:0006351//transcription, DNA-templated	K09286//EREBP-like factor	gi|356535906|ref|XP_003536483.1|//PREDICTED: dehydration-responsive element-binding protein 1E [Glycine max]
100781700	758	1.20377063	234.9354051	7.608559812	1.41E-18	Up	4.69E-19	LOC100781700	NA	NA	NA	NA	gi|359806128|ref|NP_001240936.1|//uncharacterized protein LOC100781700 [Glycine max]
BGI_novel_G001614	1595	5.999899364	1169.29915	7.606490054	2.31E-80	Up	3.08E-81	NA	NA	NA	NA	K13466//EIX receptor 1/2;K19613//leucine-rich repeat protein SHOC2	gi|947100766|gb|KRH49258.1|//hypothetical protein GLYMA_07G143500 [Glycine max]
BGI_novel_G004666	1961	2.074456167	402.7680418	7.601072231	4.75E-30	Up	1.24E-30	NA	NA	NA	NA	K07937//ADP-ribosylation factor 1;K05387//glutamate receptor, ionotropic, plant	gi|955383390|ref|XP_014626139.1|//PREDICTED: uncharacterized protein LOC102666558, partial [Glycine max]
100779487	1123	0.768946339	148.7175493	7.595476264	8.77E-13	Up	3.40E-13	LOC100779487	NA	NA	GO:0000003//reproduction	K20628//null	gi|356563391|ref|XP_003549947.1|//PREDICTED: expansin-like B1 [Glycine max]
100778760	954	1.206553668	232.0459046	7.587374336	2.17E-18	Up	7.22E-19	LOC100778760	NA	NA	NA	NA	gi|356528136|ref|XP_003532661.1|//PREDICTED: uncharacterized protein LOC100778760 [Glycine max]
100790797	659	0.340667793	65.45740677	7.586047077	3.76E-07	Up	1.79E-07	LOC100790797	NA	NA	NA	K10999//cellulose synthase A [EC:2.4.1.12]	gi|571499135|ref|XP_006594414.1|//PREDICTED: uncharacterized protein LOC100790797 isoform X1 [Glycine max];gi|356548927|ref|XP_003542850.1|//PREDICTED: uncharacterized protein LOC100790797 isoform X2 [Glycine max]
102668583	1546	13.84992342	2645.479046	7.577507181	1.00E-179	Up	6.34E-181	LOC102668583	NA	NA	NA	NA	gi|571444476|ref|XP_006576524.1|//PREDICTED: uncharacterized protein LOC102668583 [Glycine max]
100527032	709	15.5897189	2941.289188	7.559709912	3.61E-200	Up	2.07E-201	LOC100527032	NA	NA	GO:0050896//response to stimulus	NA	gi|351725207|ref|NP_001237596.1|//uncharacterized protein LOC100527032 [Glycine max]
106799562	702	0.336739579	63.14111035	7.550802521	4.34E-07	Up	2.07E-07	LOC106799562	NA	NA	NA	K21026//null;K00279//cytokinin dehydrogenase [EC:1.5.99.12];K15283//solute carrier family 35, member E1;K20724//null;K04460//serine/threonine-protein phosphatase 5 [EC:3.1.3.16]	gi|955333214|ref|XP_014633943.1|//PREDICTED: uncharacterized protein LOC106799562 [Glycine max]
100811301	1535	112.0100865	20959.47701	7.547830256	0	Up	0	LOC100811301	NA	GO:0003676//nucleic acid binding	NA	K12581//CCR4-NOT transcription complex subunit 7/8;K13126//polyadenylate-binding protein;K05941//glutathione gamma-glutamylcysteinyltransferase [EC:2.3.2.15];K01054//acylglycerol lipase [EC:3.1.1.23]	gi|955471896|ref|NP_001304273.1|//NAC domain-containing protein 72 [Glycine max]
100775378	1407	3.820963465	713.5256947	7.54488511	1.04E-50	Up	1.97E-51	LOC100775378	NA	GO:0016757//transferase activity, transferring glycosyl groups	NA	K12938//anthocyanidin 5,3-O-glucosyltransferase [EC:2.4.1.-];K13263//isoflavone 7-O-glucosyltransferase [EC:2.4.1.170];K08237//hydroquinone glucosyltransferase [EC:2.4.1.218]	gi|641451049|ref|NP_001280039.1|//isoflavone 7-O-glucosyltransferase 1-like [Glycine max]
100798809	3164	19.0980654	3551.900168	7.539020719	1.62E-240	Up	7.49E-242	LOC100798809	GO:0016021//integral component of membrane	GO:0004674//protein serine/threonine kinase activity;GO:0005524//ATP binding;GO:0004672//protein kinase activity	GO:0006468//protein phosphorylation	K04733//interleukin-1 receptor-associated kinase 4 [EC:2.7.11.1];K04730//interleukin-1 receptor-associated kinase 1 [EC:2.7.11.1];K13415//protein brassinosteroid insensitive 1 [EC:2.7.10.1 2.7.11.1]	gi|356566812|ref|XP_003551621.1|//PREDICTED: probable LRR receptor-like serine/threonine-protein kinase At1g06840 [Glycine max]
102664882	705	0.767243456	141.3429707	7.525299986	1.69E-12	Up	6.62E-13	LOC102664882	NA	NA	NA	K01528//dynamin GTPase [EC:3.6.5.5];K05665//ATP-binding cassette, subfamily C (CFTR/MRP), member 1;K16296//serine carboxypeptidase-like clade I [EC:3.4.16.-];K11718//UDP-glucose:glycoprotein glucosyltransferase [EC:2.4.1.-]	gi|571447653|ref|XP_006577484.1|//PREDICTED: uncharacterized mitochondrial protein AtMg00810-like [Glycine max]
100809340	784	13.84618128	2547.392263	7.523389179	4.68E-175	Up	3.04E-176	LOC100809340	NA	NA	NA	K13899//cystatin-C	gi|356512413|ref|XP_003524913.1|//PREDICTED: cysteine proteinase inhibitor 4-like [Glycine max]
100807701	894	1.20491899	221.4093854	7.521636414	5.14E-18	Up	1.73E-18	LOC100807701	GO:0009506//plasmodesma;GO:0016021//integral component of membrane;GO:0046658//anchored component of plasma membrane	GO:0004871//signal transducer activity	GO:0007165//signal transduction;GO:0006952//defense response	K08488//syntaxin 7	gi|358248558|ref|NP_001239646.1|//uncharacterized protein LOC100807174 [Glycine max];gi|356572610|ref|XP_003554461.1|//PREDICTED: protein YLS9-like [Glycine max]
100804361	1862	6.866398707	1261.555041	7.521433805	8.22E-91	Up	9.87E-92	LOC100804361	NA	NA	NA	K08236//limonoid glucosyltransferase [EC:2.4.1.210];K13068//sinapate 1-glucosyltransferase [EC:2.4.1.120]	gi|356575668|ref|XP_003555960.1|//PREDICTED: putative UDP-glucose glucosyltransferase [Glycine max]
100795816	2406	13.84177908	2542.512062	7.521081424	4.24E-179	Up	2.69E-180	LOC100795816	NA	NA	NA	K08332//vacuolar protein 8	gi|571438571|ref|XP_003519816.2|//PREDICTED: U-box domain-containing protein 19-like [Glycine max]
100813973	1427	0.76951052	140.7934165	7.51542311	1.87E-12	Up	7.32E-13	LOC100813973	GO:0044464//cell part	GO:0046914//transition metal ion binding;GO:0004518//nuclease activity	NA	K18327//RNA exonuclease 4 [EC:3.1.-.-]	gi|356573815|ref|XP_003555051.1|//PREDICTED: uncharacterized protein LOC100813973 [Glycine max]
100306310	699	5.123384483	928.7027435	7.501975924	5.45E-68	Up	8.33E-69	LOC100306310	NA	NA	NA	K03768//peptidyl-prolyl cis-trans isomerase B (cyclophilin B) [EC:5.2.1.8]	gi|351725341|ref|NP_001236833.1|//uncharacterized protein LOC100306310 [Glycine max]
BGI_novel_G001062	1782	0.337186767	60.84924705	7.495547682	5.88E-07	Up	2.83E-07	NA	NA	GO:0000287//magnesium ion binding;GO:0030955//potassium ion binding;GO:0004743//pyruvate kinase activity;GO:0016301//kinase activity	GO:0006096//glycolytic process	K00873//pyruvate kinase [EC:2.7.1.40]	gi|734415768|gb|KHN37855.1|//Pyruvate kinase, cytosolic isozyme [Glycine soja]
100815320	2161	1.634377457	294.3806231	7.492797692	1.83E-23	Up	5.44E-24	LOC100815320	NA	GO:0046872//metal ion binding;GO:0004674//protein serine/threonine kinase activity;GO:0004672//protein kinase activity;GO:0032559//adenyl ribonucleotide binding	GO:0006464//cellular protein modification process	K13412//calcium-dependent protein kinase [EC:2.7.11.1]	gi|356498553|ref|XP_003518115.1|//PREDICTED: calcium-dependent protein kinase 32-like isoform X1 [Glycine max]
100808941	671	0.335493076	60.32970195	7.490441653	5.91E-07	Up	2.85E-07	LOC100808941	NA	NA	NA	NA	gi|356570816|ref|XP_003553580.1|//PREDICTED: uncharacterized protein LOC100808941 [Glycine max]
100791127	916	0.336674577	60.28530769	7.484307845	6.20E-07	Up	2.99E-07	LOC100791127	NA	NA	NA	K09260//MADS-box transcription enhancer factor 2A;K04454//MADS-box transcription enhancer factor 2C	gi|356511379|ref|XP_003524404.1|//PREDICTED: agamous-like MADS-box protein AGL29 [Glycine max]
100800219	1174	2.943573478	525.8370046	7.480903221	9.59E-40	Up	2.12E-40	LOC100800219	NA	GO:0016209//antioxidant activity;GO:0005506//iron ion binding;GO:0003824//catalytic activity	GO:0042743//hydrogen peroxide metabolic process;GO:0006950//response to stress	K00430//peroxidase [EC:1.11.1.7]	gi|356568196|ref|XP_003552299.1|//PREDICTED: cationic peroxidase 1-like [Glycine max]
100792936	2204	0.334890882	59.75144835	7.479138779	6.23E-07	Up	3.00E-07	LOC100792936	GO:0016021//integral component of membrane	GO:0004674//protein serine/threonine kinase activity;GO:0005524//ATP binding	GO:0006468//protein phosphorylation	K04733//interleukin-1 receptor-associated kinase 4 [EC:2.7.11.1];K04730//interleukin-1 receptor-associated kinase 1 [EC:2.7.11.1]	gi|571465609|ref|XP_006583412.1|//PREDICTED: probable receptor-like protein kinase At1g67000 [Glycine max]
100305571	727	0.772171663	137.4781086	7.476064583	3.66E-12	Up	1.44E-12	LOC100305571	GO:0044464//cell part	GO:0046914//transition metal ion binding	NA	K12135//zinc finger protein CONSTANS	gi|351722937|ref|NP_001237261.1|//uncharacterized protein LOC100305571 [Glycine max]
547622	705	1.634442422	290.4966172	7.473578999	2.73E-23	Up	8.12E-24	DREB1-like	NA	NA	GO:0006351//transcription, DNA-templated	K09286//EREBP-like factor	gi|947089951|gb|KRH38616.1|//hypothetical protein GLYMA_09G147200 [Glycine max]
547942	1593	1.19925014	212.8035196	7.471245594	9.59E-18	Up	3.25E-18	LOC547942	NA	NA	NA	NA	gi|734378362|gb|KHN22047.1|//Vicilin-like antimicrobial peptides 2-2 [Glycine soja]
100127380	1196	0.765817462	135.6758741	7.468947932	2.84E-12	Up	1.12E-12	LOC100127380	NA	NA	NA	K18835//WRKY transcription factor 2;K18834//WRKY transcription factor 1	gi|571538819|ref|XP_006601212.1|//PREDICTED: probable WRKY transcription factor 40 isoform X1 [Glycine max]
100794412	1114	322.2825056	56865.4949	7.463083826	0	Up	0	LOC100794412	NA	GO:0003824//catalytic activity	GO:0008152//metabolic process	K13070//momilactone-A synthase [EC:1.1.1.295];K09841//xanthoxin dehydrogenase [EC:1.1.1.288]	gi|358248324|ref|NP_001239862.1|//uncharacterized protein LOC100794412 [Glycine max]
100785537	1364	27.37199878	4814.470284	7.458532475	0	Up	0	LOC100785537	NA	GO:0016703//oxidoreductase activity, acting on single donors with incorporation of molecular oxygen, incorporation of one atom of oxygen (internal monooxygenases or internal mixed function oxidases)	GO:0008152//metabolic process	K00088//IMP dehydrogenase [EC:1.1.1.205]	gi|356525868|ref|XP_003531543.1|//PREDICTED: probable nitronate monooxygenase [Glycine max]
100797683	1536	4.248467662	745.4969464	7.45511605	6.79E-56	Up	1.20E-56	PHT1-9	GO:0031224//intrinsic component of membrane	NA	GO:0006810//transport	K08176//MFS transporter, PHS family, inorganic phosphate transporter	gi|359806882|ref|NP_001241574.1|//probable inorganic phosphate transporter 1-9-like [Glycine max]
102668928	828	1.199710519	210.5096018	7.455055893	1.09E-17	Up	3.69E-18	LOC102668928	NA	NA	NA	K07305//peptide-methionine (R)-S-oxide reductase [EC:1.8.4.12];K01528//dynamin GTPase [EC:3.6.5.5];K01265//methionyl aminopeptidase [EC:3.4.11.18];K12882//nuclear cap-binding protein subunit 1	gi|571504158|ref|XP_006595215.1|//PREDICTED: uncharacterized mitochondrial protein AtMg00810-like [Glycine max]
BGI_novel_G003868	1158	0.337658338	59.22264069	7.454440829	7.35E-07	Up	3.56E-07	NA	NA	GO:0004609//phosphatidylserine decarboxylase activity	NA	K12486//stromal membrane-associated protein	gi|356522081|ref|XP_003529678.1|//PREDICTED: protein C2-DOMAIN ABA-RELATED 11 [Glycine max]
BGI_novel_G002209	1610	5.557488773	971.9742686	7.450341182	4.29E-72	Up	6.25E-73	NA	NA	NA	NA	K15095//(+)-neomenthol dehydrogenase [EC:1.1.1.208]	gi|734396066|gb|KHN29385.1|//(+)-neomenthol dehydrogenase [Glycine soja]
100795474	1281	0.335431398	58.64121041	7.449753336	7.33E-07	Up	3.55E-07	LOC100795474	GO:0043231//intracellular membrane-bounded organelle	GO:0008422//beta-glucosidase activity;GO:0043167//ion binding	GO:0006950//response to stress;GO:0044238//primary metabolic process	K19892//glucan endo-1,3-beta-glucosidase 4 [EC:3.2.1.39];K19893//glucan endo-1,3-beta-glucosidase 5/6 [EC:3.2.1.39];K19891//glucan endo-1,3-beta-glucosidase 1/2/3 [EC:3.2.1.39]	gi|356504752|ref|XP_003521159.1|//PREDICTED: glucan endo-1,3-beta-glucosidase-like [Glycine max]
100795182	680	0.766784058	134.0323272	7.449544948	3.22E-12	Up	1.27E-12	LOC100795182	NA	NA	NA	NA	gi|571501874|ref|XP_006594865.1|//PREDICTED: uncharacterized protein LOC100795182 [Glycine max]
100795127	2094	1.638162617	284.9183615	7.442326211	6.53E-23	Up	1.96E-23	LOC100795127	GO:0044464//cell part	GO:0015291//secondary active transmembrane transporter activity	GO:0015893//drug transport	K03327//multidrug resistance protein, MATE family	gi|356540464|ref|XP_003538709.1|//PREDICTED: protein DETOXIFICATION 49-like [Glycine max]
100798434	811	0.333904808	57.49462823	7.427846494	8.08E-07	Up	3.92E-07	LOC100798434	NA	NA	NA	NA	gi|356562451|ref|XP_003549485.1|//PREDICTED: uncharacterized protein LOC100798434 [Glycine max]
100812200	7232	0.33380946	57.4755179	7.427778911	8.08E-07	Up	3.91E-07	LOC100812200	NA	NA	NA	K04733//interleukin-1 receptor-associated kinase 4 [EC:2.7.11.1]	gi|955353691|ref|XP_006592561.2|//PREDICTED: uncharacterized protein LOC100812200 [Glycine max]
100811590	2028	1.197878567	205.9306428	7.425533046	1.74E-17	Up	5.92E-18	LOC100811590	NA	NA	NA	NA	gi|356533157|ref|XP_003535134.1|//PREDICTED: uncharacterized protein LOC100811590 [Glycine max]
100803085	705	1.632353279	279.7069071	7.420818746	6.18E-23	Up	1.85E-23	LOC100803085	NA	NA	NA	K13944//null	gi|356571252|ref|XP_003553793.1|//PREDICTED: LOB domain-containing protein 1-like [Glycine max]
100301890	973	26.04694055	4443.006501	7.414278518	0	Up	0	NAC35	NA	GO:0003676//nucleic acid binding	NA	K12581//CCR4-NOT transcription complex subunit 7/8;K13126//polyadenylate-binding protein;K05941//glutathione gamma-glutamylcysteinyltransferase [EC:2.3.2.15];K01054//acylglycerol lipase [EC:3.1.1.23]	gi|351728023|ref|NP_001235901.1|//transcriptional factor NAC35 [Glycine max]
100800056	1170	4.24643466	721.354441	7.408312447	5.47E-55	Up	9.78E-56	LOC100800056	NA	NA	NA	K12581//CCR4-NOT transcription complex subunit 7/8;K13126//polyadenylate-binding protein;K01054//acylglycerol lipase [EC:3.1.1.23]	gi|356503823|ref|XP_003520702.1|//PREDICTED: NAC domain-containing protein 90-like [Glycine max]
100305628	546	0.338955728	57.53279007	7.407143775	9.57E-07	Up	4.65E-07	LOC100305628	NA	NA	GO:0006950//response to stress	NA	gi|351727659|ref|NP_001238192.1|//uncharacterized protein LOC100305628 [Glycine max]
102667019	1004	8.168667267	1385.592069	7.406186143	7.47E-104	Up	7.97E-105	LOC102667019	NA	NA	NA	K13425//WRKY transcription factor 22	gi|571436522|ref|XP_006573789.1|//PREDICTED: WRKY transcription factor 22 [Glycine max]
100527175	552	95.82753253	16238.59121	7.40477054	0	Up	0	LOC100527175	NA	NA	NA	NA	gi|351723037|ref|NP_001235985.1|//uncharacterized protein LOC100527175 [Glycine max]
100805316	1786	76.60789799	12974.32484	7.403950614	0	Up	0	DXR2	NA	GO:0016853//isomerase activity;GO:0070402//NADPH binding;GO:0030145//manganese ion binding;GO:0030604//1-deoxy-D-xylulose-5-phosphate reductoisomerase activity	GO:0051484//isopentenyl diphosphate biosynthetic process, methylerythritol 4-phosphate pathway involved in terpenoid biosynthetic process;GO:0055114//oxidation-reduction process	K00099//1-deoxy-D-xylulose-5-phosphate reductoisomerase [EC:1.1.1.267]	gi|947058032|gb|KRH07438.1|//hypothetical protein GLYMA_16G089000 [Glycine max];gi|356558989|ref|XP_003547784.1|//PREDICTED: 1-deoxy-D-xylulose 5-phosphate reductoisomerase, chloroplastic [Glycine max]
100810449	1089	55.77081542	9425.827257	7.400965067	0	Up	0	LOC100810449	NA	NA	NA	NA	gi|356521299|ref|XP_003529294.1|//PREDICTED: F-box protein At1g61340-like [Glycine max]
100799458	1117	25.1897552	4245.529832	7.396963698	7.70E-290	Up	2.77E-291	LOC100799458	NA	NA	NA	NA	gi|734311690|gb|KHN00107.1|//F-box protein [Glycine soja]
100808934	1545	0.764220086	128.3492042	7.39187046	5.81E-12	Up	2.31E-12	LOC100808934	NA	NA	NA	NA	gi|734368303|gb|KHN18717.1|//hypothetical protein glysoja_021468, partial [Glycine soja]
100815974	800	26.04362372	4372.289408	7.391314888	0	Up	0	LOC100815974	NA	NA	NA	NA	gi|955360193|ref|XP_014621556.1|//PREDICTED: uncharacterized protein LOC100815974 [Glycine max]
100780165	2602	40.43060279	6780.665773	7.389835411	0	Up	0	LOC100780165	GO:0044464//cell part	GO:0015291//secondary active transmembrane transporter activity	GO:0015893//drug transport	K20456//oxysterol-binding protein 1	gi|571515485|ref|XP_006597260.1|//PREDICTED: protein DETOXIFICATION 42 isoform X1 [Glycine max];gi|356557725|ref|XP_003547162.1|//PREDICTED: protein DETOXIFICATION 42 isoform X2 [Glycine max]
100813461	2683	0.332904259	55.7926713	7.38882449	9.80E-07	Up	4.77E-07	LOC100813461	NA	NA	NA	K09667//protein O-GlcNAc transferase [EC:2.4.1.255]	gi|356513603|ref|XP_003525501.1|//PREDICTED: uncharacterized protein LOC100813461 [Glycine max]
102667867	1482	0.332831109	55.77834019	7.388770909	9.80E-07	Up	4.77E-07	LOC102667867	NA	NA	NA	K13424//WRKY transcription factor 33	gi|571443342|ref|XP_006576123.1|//PREDICTED: probable WRKY transcription factor 31 [Glycine max]
100817862	1405	5.988772075	1002.482937	7.38710174	1.90E-76	Up	2.64E-77	LOC100817862	NA	NA	NA	NA	gi|356507612|ref|XP_003522558.1|//PREDICTED: uncharacterized protein LOC100817862 [Glycine max]
732584	591	1.636804126	273.5607091	7.384835537	2.26E-22	Up	6.87E-23	LOC732584	NA	GO:0003677//DNA binding;GO:0001071//nucleic acid binding transcription factor activity	GO:0010467//gene expression	K18835//WRKY transcription factor 2;K13424//WRKY transcription factor 33	gi|351724831|ref|NP_001237327.1|//WRKY21 [Glycine max]
BGI_novel_G002033	1814	5.555137447	927.740897	7.383755522	6.14E-71	Up	9.06E-72	NA	GO:0016021//integral component of membrane	GO:0005524//ATP binding;GO:0004672//protein kinase activity;GO:0030247//polysaccharide binding	GO:0006468//protein phosphorylation	K04733//interleukin-1 receptor-associated kinase 4 [EC:2.7.11.1];K04730//interleukin-1 receptor-associated kinase 1 [EC:2.7.11.1]	gi|593694136|ref|XP_007147589.1|//hypothetical protein PHAVU_006G137300g [Phaseolus vulgaris]
778042	1385	23.43817295	3904.360652	7.380082399	3.25E-285	Up	1.20E-286	MYB84	GO:0043231//intracellular membrane-bounded organelle	GO:0003676//nucleic acid binding	NA	K09422//myb proto-oncogene protein, plant	gi|351724763|ref|NP_001235789.1|//MYB transcription factor MYB84 [Glycine max]
BGI_novel_G001512	3207	0.369709033	61.56363022	7.379544202	1.53E-06	Up	7.52E-07	NA	GO:0016021//integral component of membrane	NA	NA	K00889//1-phosphatidylinositol-4-phosphate 5-kinase [EC:2.7.1.68]	gi|734418081|gb|KHN39389.1|//Transmembrane and coiled-coil domains protein 1 [Glycine soja]
100802362	854	0.766278774	127.247051	7.375547162	7.62E-12	Up	3.03E-12	LOC100802362	GO:0031224//intrinsic component of membrane;GO:0016021//integral component of membrane;GO:0005886//plasma membrane	NA	NA	NA	gi|351724491|ref|NP_001238339.1|//uncharacterized protein LOC100527589 [Glycine max]
100813640	3544	14.70913425	2431.281108	7.368860564	3.34E-181	Up	2.10E-182	LOC100813640	NA	GO:0043531//ADP binding	GO:0007165//signal transduction	K03283//heat shock 70kDa protein 1/8;K07466//replication factor A1;K19613//leucine-rich repeat protein SHOC2;K14309//nuclear pore complex protein Nup93	gi|571497435|ref|XP_006593899.1|//PREDICTED: disease resistance protein TAO1-like [Glycine max]
100802460	2125	19.5110169	3223.213491	7.368066967	1.90E-227	Up	9.37E-229	LOC100802460	GO:0016021//integral component of membrane	NA	NA	K08869//aarF domain-containing kinase;K13457//disease resistance protein RPM1	gi|571506031|ref|XP_006595653.1|//PREDICTED: uncharacterized protein sll1770 isoform X1 [Glycine max];gi|955365459|ref|XP_014622793.1|//PREDICTED: uncharacterized protein sll1770 isoform X2 [Glycine max]
100799137	1340	2.939861754	485.0205111	7.366153634	1.60E-38	Up	3.61E-39	LOC100799137	NA	NA	NA	K19038//E3 ubiquitin-protein ligase ATL41 [EC:2.3.2.27];K19041//E3 ubiquitin-protein ligase RNF38/44 [EC:2.3.2.27];K10664//E3 ubiquitin-protein ligase ATL6/9/15/31/42/55 [EC:2.3.2.27]	gi|356564603|ref|XP_003550541.1|//PREDICTED: RING-H2 finger protein ATL2-like [Glycine max]
100170722	2694	7.021330281	1155.394267	7.362425132	1.34E-34	Up	3.22E-35	SIK2	NA	GO:0032559//adenyl ribonucleotide binding;GO:0004672//protein kinase activity;GO:0004871//signal transducer activity	GO:0006464//cellular protein modification process	K04733//interleukin-1 receptor-associated kinase 4 [EC:2.7.11.1]	gi|351723025|ref|NP_001238288.1|//stress-induced receptor-like kinase 2 precursor [Glycine max]
100820166	2303	2.502844087	411.1651657	7.360005811	3.79E-33	Up	9.37E-34	LOC100820166	NA	GO:0032561//guanyl ribonucleotide binding;GO:0017111//nucleoside-triphosphatase activity	GO:0009207//purine ribonucleoside triphosphate catabolic process	K01528//dynamin GTPase [EC:3.6.5.5]	gi|356504503|ref|XP_003521035.1|//PREDICTED: dynamin-related protein 1E-like [Glycine max]
100812834	1462	88.43314318	14525.68045	7.359802865	0	Up	0	LOC100812834	NA	NA	NA	NA	gi|356563178|ref|XP_003549841.1|//PREDICTED: uncharacterized protein LOC100812834 [Glycine max]
100804509	1678	43.93644591	7211.115622	7.358660491	0	Up	0	LOC100804509	NA	GO:0005506//iron ion binding;GO:0016712//oxidoreductase activity, acting on paired donors, with incorporation or reduction of molecular oxygen, reduced flavin or flavoprotein as one donor, and incorporation of one atom of oxygen	GO:0008152//metabolic process	K00517//null;K13260//isoflavone 2'-hydroxylase [EC:1.14.13.89]	gi|571487382|ref|XP_006590643.1|//PREDICTED: cytochrome P450 81E8 [Glycine max]
100784063	1192	9.035731498	1482.44312	7.358119634	1.12E-112	Up	1.12E-113	LOC100784063	NA	NA	NA	NA	gi|571502801|ref|XP_003542020.2|//PREDICTED: uncharacterized protein LOC100784063 [Glycine max]
100527189	650	0.766551069	125.4237857	7.354213346	9.63E-12	Up	3.85E-12	LOC100527189	NA	NA	NA	K19327//anoctamin-10	gi|351721573|ref|NP_001236190.1|//uncharacterized protein LOC100527189 [Glycine max]
BGI_novel_G002649	607	0.333125768	54.10869798	7.34364976	1.24E-06	Up	6.07E-07	NA	GO:0005887//integral component of plasma membrane	GO:0005313//L-glutamate transmembrane transporter activity;GO:0015189//L-lysine transmembrane transporter activity;GO:0015297//antiporter activity	GO:0043091//L-arginine import;GO:1903401//L-lysine transmembrane transport;GO:0051938//L-glutamate import	K03294//basic amino acid/polyamine antiporter, APA family	gi|356532335|ref|XP_003534729.1|//PREDICTED: cationic amino acid transporter 8, vacuolar [Glycine max]
100813655	920	20.39984534	3305.11143	7.339996887	4.07E-237	Up	1.92E-238	LOC100813655	NA	NA	NA	K17279//receptor expression-enhancing protein 5/6	gi|356516527|ref|XP_003526945.1|//PREDICTED: HVA22-like protein e isoform X2 [Glycine max];gi|571460960|ref|XP_006581856.1|//PREDICTED: HVA22-like protein e isoform X1 [Glycine max]
100795681	815	6.430577597	1040.675697	7.338356513	4.05E-80	Up	5.41E-81	LOC100795681	NA	NA	NA	NA	gi|356575634|ref|XP_003555943.1|//PREDICTED: uncharacterized protein LOC100795681 [Glycine max]
100803213	2053	17.33104069	2773.328315	7.322116319	6.72E-205	Up	3.75E-206	LOC100803213	NA	NA	NA	NA	gi|356529562|ref|XP_003533359.1|//PREDICTED: protein SAR DEFICIENT 1-like [Glycine max]
BGI_novel_G002663	1515	4.243678686	678.8175888	7.321564711	5.94E-54	Up	1.08E-54	NA	NA	GO:0004721//phosphoprotein phosphatase activity	GO:0006470//protein dephosphorylation;GO:0009742//brassinosteroid mediated signaling pathway	K01090//protein phosphatase [EC:3.1.3.16]	gi|947081803|gb|KRH30592.1|//hypothetical protein GLYMA_11G194400 [Glycine max]
100305358	2173	20.81494523	3329.410076	7.321503002	2.05E-250	Up	9.04E-252	LOC100305358	GO:0016021//integral component of membrane	GO:0004674//protein serine/threonine kinase activity;GO:0005524//ATP binding;GO:0032559//adenyl ribonucleotide binding;GO:0004672//protein kinase activity;GO:0030247//polysaccharide binding;GO:0004871//signal transducer activity	GO:0006464//cellular protein modification process;GO:0006468//protein phosphorylation	K04733//interleukin-1 receptor-associated kinase 4 [EC:2.7.11.1];K04730//interleukin-1 receptor-associated kinase 1 [EC:2.7.11.1]	gi|955377479|ref|XP_006600115.2|//PREDICTED: stress-induced receptor-like kinase isoform X1 [Glycine max];gi|351720826|ref|NP_001237957.1|//stress-induced receptor-like kinase precursor [Glycine max]
100798389	753	3.809289995	605.7572942	7.313073939	1.98E-48	Up	3.87E-49	LOC100798389	NA	NA	NA	NA	gi|947099913|gb|KRH48405.1|//hypothetical protein GLYMA_07G086900 [Glycine max]
100810797	968	4.242147005	671.9949276	7.307511917	1.15E-53	Up	2.09E-54	LOC100810797	NA	NA	NA	NA	gi|356520457|ref|XP_003528878.1|//PREDICTED: BON1-associated protein 2-like [Glycine max]
100820566	2015	10.3518998	1635.85561	7.304006045	3.05E-125	Up	2.76E-126	LOC100820566	GO:0043231//intracellular membrane-bounded organelle	GO:0003677//DNA binding;GO:0001071//nucleic acid binding transcription factor activity	GO:0050896//response to stimulus;GO:0006351//transcription, DNA-templated	K09419//heat shock transcription factor, other eukaryote	gi|356549216|ref|XP_003542993.1|//PREDICTED: heat stress transcription factor A-4a-like [Glycine max]
102669784	5329	0.335754999	52.90034296	7.299724385	1.60E-06	Up	7.88E-07	LOC102669784	NA	NA	NA	K03283//heat shock 70kDa protein 1/8	gi|955343804|ref|XP_014618250.1|//PREDICTED: disease resistance protein RPP4-like [Glycine max]
100776129	782	0.763691731	119.2732538	7.287064447	1.42E-11	Up	5.72E-12	LOC100776129	NA	NA	NA	NA	gi|356500799|ref|XP_003519218.1|//PREDICTED: uncharacterized protein LOC100776129 [Glycine max]
547973	724	24.30972143	3787.792362	7.283680076	2.91E-282	Up	1.08E-283	LOC547973	NA	GO:0043169//cation binding	GO:0006812//cation transport	K07213//copper chaperone;K10752//histone-binding protein RBBP4	gi|356538447|ref|XP_003537715.1|//PREDICTED: heavy metal-associated isoprenylated plant protein 26 [Glycine max]
BGI_novel_G002384	1733	0.806509448	125.2109763	7.278453889	1.14E-10	Up	4.73E-11	NA	GO:0016020//membrane	NA	NA	K11673//actin-related protein 8;K09832//sterol 22-desaturase [EC:1.14.19.41]	gi|356503111|ref|XP_003520355.1|//PREDICTED: uncharacterized protein LOC100807512 [Glycine max]
100791149	759	51.37089438	7854.353218	7.256397477	0	Up	0	LOC100791149	NA	GO:0015036//disulfide oxidoreductase activity	GO:0019725//cellular homeostasis	K03676//glutaredoxin 3	gi|356549274|ref|XP_003543019.1|//PREDICTED: glutaredoxin-C9-like [Glycine max]
100127396	1107	68.406341	10458.03127	7.25626551	0	Up	0	LOC100127396	NA	NA	NA	K18835//WRKY transcription factor 2	gi|356516303|ref|XP_003526835.1|//PREDICTED: probable WRKY transcription factor 51 [Glycine max]
100819853	1378	44.82087302	6840.621128	7.253812767	0	Up	0	LOC100819853	NA	GO:0005515//protein binding;GO:0008168//methyltransferase activity	GO:0006730//one-carbon metabolic process	K13262//isoflavone-7-O-methyltransferase [EC:2.1.1.150]	gi|947042751|gb|KRG92475.1|//hypothetical protein GLYMA_20G213700 [Glycine max]
100810314	2317	7.728225315	1173.536589	7.246509951	1.28E-93	Up	1.50E-94	LOC100810314	NA	NA	NA	NA	gi|571539293|ref|XP_003550330.2|//PREDICTED: uncharacterized protein LOC100810314 [Glycine max]
100137082	1376	61.44148114	9327.093443	7.246070766	0	Up	0	LOC100137082	NA	GO:0045552//dihydrokaempferol 4-reductase activity;GO:0048037//cofactor binding;GO:0050662//coenzyme binding;GO:0016621//cinnamoyl-CoA reductase activity	GO:0008152//metabolic process;GO:0055114//oxidation-reduction process	K09753//cinnamoyl-CoA reductase [EC:1.2.1.44]	gi|351727703|ref|NP_001236658.1|//dihydroflavonol reductase [Glycine max];gi|947048684|gb|KRG98212.1|//hypothetical protein GLYMA_18G057900 [Glycine max]
BGI_novel_G003396	3539	0.33031669	50.13633913	7.245862978	1.97E-06	Up	9.76E-07	NA	NA	NA	NA	K16569//gamma-tubulin complex component 2	gi|947067301|gb|KRH16444.1|//hypothetical protein GLYMA_14G155700 [Glycine max]
100820620	1259	28.65941777	4331.528591	7.239723129	0	Up	0	LOC100820620	NA	GO:0016209//antioxidant activity;GO:0005506//iron ion binding;GO:0003824//catalytic activity	GO:0042743//hydrogen peroxide metabolic process;GO:0006950//response to stress	K00430//peroxidase [EC:1.11.1.7]	gi|955366031|ref|XP_014622898.1|//PREDICTED: cationic peroxidase 2 [Glycine max]
100788896	1909	1.631889214	246.131049	7.236739733	2.39E-21	Up	7.45E-22	LOC100788896	NA	GO:0000166//nucleotide binding;GO:0004672//protein kinase activity	NA	K04733//interleukin-1 receptor-associated kinase 4 [EC:2.7.11.1]	gi|356558926|ref|XP_003547753.1|//PREDICTED: putative receptor-like protein kinase At1g72540 [Glycine max]
100782506	2621	55.26070132	8328.732588	7.23569929	0	Up	0	LOC100782506	GO:0005887//integral component of plasma membrane	GO:0005249//voltage-gated potassium channel activity	GO:0071805//potassium ion transmembrane transport;GO:0042391//regulation of membrane potential	K05391//cyclic nucleotide gated channel, other eukaryote	gi|356560069|ref|XP_003548318.1|//PREDICTED: probable cyclic nucleotide-gated ion channel 20, chloroplastic isoform X1 [Glycine max]
100812799	2558	63.55276698	9573.174867	7.234898713	0	Up	0	LOC100812799	GO:0016021//integral component of membrane	NA	GO:0007165//signal transduction	K15502//serine/threonine-protein phosphatase 6 regulatory ankyrin repeat subunit A	gi|955373663|ref|XP_014623860.1|//PREDICTED: uncharacterized protein LOC100812799 isoform X1 [Glycine max];gi|571518984|ref|XP_006597773.1|//PREDICTED: uncharacterized protein LOC100812799 isoform X3 [Glycine max];gi|955373665|ref|XP_014623861.1|//PREDICTED: uncharacterized protein LOC100812799 isoform X2 [Glycine max]
100802045	2988	218.3368675	32857.99004	7.233544663	0	Up	0	LOC100802045	NA	GO:0035251//UDP-glucosyltransferase activity	GO:0005984//disaccharide metabolic process	K00695//sucrose synthase [EC:2.4.1.13]	gi|356572754|ref|XP_003554531.1|//PREDICTED: sucrose synthase 2 [Glycine max]
102670220	1527	0.334569199	50.16089513	7.228114651	2.26E-06	Up	1.12E-06	LOC102670220	NA	NA	NA	K04733//interleukin-1 receptor-associated kinase 4 [EC:2.7.11.1];K01738//cysteine synthase A [EC:2.5.1.47];K20279//synaptojanin [EC:3.1.3.36]	gi|571555875|ref|XP_006604176.1|//PREDICTED: uncharacterized protein LOC102670220 isoform X1 [Glycine max];gi|571555878|ref|XP_006604177.1|//PREDICTED: uncharacterized protein LOC102670220 isoform X2 [Glycine max]
100801302	2098	5.983059482	894.6762885	7.224338565	1.04E-72	Up	1.51E-73	LOC100801302	GO:0016020//membrane;GO:0016021//integral component of membrane	NA	NA	K14209//solute carrier family 36 (proton-coupled amino acid transporter)	gi|955333366|ref|XP_014634015.1|//PREDICTED: probable amino acid permease 7 [Glycine max];gi|571543763|ref|XP_006602111.1|//PREDICTED: probable amino acid permease 7 isoform X2 [Glycine max];gi|734401526|gb|KHN31713.1|//Putative amino acid permease 7 [Glycine soja]
100500311	718	4.239415965	633.4585479	7.223240877	5.06E-52	Up	9.41E-53	LOC100500311	NA	NA	NA	NA	gi|351722002|ref|NP_001236205.1|//uncharacterized protein LOC100500311 [Glycine max]
BGI_novel_G001647	1979	0.329676594	49.00327472	7.215682888	2.28E-06	Up	1.13E-06	NA	GO:0005634//nucleus	NA	NA	K05868//cyclin B	gi|947101142|gb|KRH49634.1|//hypothetical protein GLYMA_07G169300 [Glycine max]
BGI_novel_G003557	2177	1.198576816	177.6408662	7.211497328	3.04E-16	Up	1.07E-16	NA	NA	NA	NA	NA	gi|947061744|gb|KRH11005.1|//hypothetical protein GLYMA_15G081800 [Glycine max]
100780079	3159	1.626297502	240.5689479	7.208715428	2.05E-21	Up	6.38E-22	LOC100780079	NA	GO:0004674//protein serine/threonine kinase activity;GO:0005524//ATP binding;GO:0004842//ubiquitin-protein transferase activity	GO:0006468//protein phosphorylation;GO:0016567//protein ubiquitination	K04733//interleukin-1 receptor-associated kinase 4 [EC:2.7.11.1];K04730//interleukin-1 receptor-associated kinase 1 [EC:2.7.11.1]	gi|356506214|ref|XP_003521882.1|//PREDICTED: U-box domain-containing protein 33-like isoform X2 [Glycine max];gi|955310440|ref|XP_014628899.1|//PREDICTED: U-box domain-containing protein 33-like isoform X1 [Glycine max]
BGI_novel_G000434	3174	0.338761366	50.04627035	7.206849396	2.63E-06	Up	1.31E-06	NA	GO:0016021//integral component of membrane;GO:0005789//endoplasmic reticulum membrane	GO:0003958//NADPH-hemoprotein reductase activity;GO:0010181//FMN binding	GO:0055114//oxidation-reduction process	K00327//NADPH-ferrihemoprotein reductase [EC:1.6.2.4]	gi|947124260|gb|KRH72466.1|//hypothetical protein GLYMA_02G214700 [Glycine max]
100818619	3010	14.71379291	2159.208009	7.197189231	5.30E-170	Up	3.53E-171	LOC100818619	NA	NA	NA	K05387//glutamate receptor, ionotropic, plant	gi|571499966|ref|XP_006594565.1|//PREDICTED: glutamate receptor 2.7-like isoform X1 [Glycine max]
BGI_novel_G004849	1196	0.330436143	48.39004944	7.194195108	2.56E-06	Up	1.27E-06	NA	NA	NA	NA	K03283//heat shock 70kDa protein 1/8	gi|947038849|gb|KRG88732.1|//hypothetical protein GLYMA_U032700 [Glycine max]
547559	3222	2.061302111	300.6970153	7.188610771	2.37E-26	Up	6.63E-27	LOC547559	NA	NA	NA	K10955//intestinal mucin-2	gi|356529221|ref|XP_003533194.1|//PREDICTED: low-temperature-induced 65 kDa protein [Glycine max]
BGI_novel_G001058	2080	0.344061338	50.18501292	7.18844699	3.03E-06	Up	1.51E-06	NA	NA	GO:0000287//magnesium ion binding;GO:0030955//potassium ion binding;GO:0004743//pyruvate kinase activity;GO:0016301//kinase activity	GO:0006096//glycolytic process	K00873//pyruvate kinase [EC:2.7.1.40]	gi|734415768|gb|KHN37855.1|//Pyruvate kinase, cytosolic isozyme [Glycine soja]
100793725	943	40.865078	5912.8487	7.176841063	0	Up	0	LOC100793725	NA	NA	NA	NA	gi|359807538|ref|NP_001240894.1|//uncharacterized protein LOC100793725 [Glycine max]
100803817	1213	1.192376162	172.0141955	7.172544379	3.95E-16	Up	1.39E-16	LOC100803817	NA	NA	NA	NA	gi|356541252|ref|XP_003539093.1|//PREDICTED: uncharacterized protein LOC100803817 [Glycine max]
100798067	780	0.764468154	110.2576981	7.17220727	5.22E-11	Up	2.14E-11	LOC100798067	NA	NA	NA	K06910//uncharacterized protein	gi|356496233|ref|XP_003516973.1|//PREDICTED: UPF0098 protein TC_0109-like [Glycine max]
100793681	1207	0.327876053	47.28771352	7.172171038	2.77E-06	Up	1.38E-06	LOC100793681	GO:0043231//intracellular membrane-bounded organelle	GO:0003677//DNA binding;GO:0001071//nucleic acid binding transcription factor activity	GO:0006351//transcription, DNA-templated	K09264//MADS-box transcription factor, plant	gi|356530917|ref|XP_003534025.1|//PREDICTED: truncated transcription factor CAULIFLOWER D-like isoform X3 [Glycine max];gi|955341375|ref|XP_014617668.1|//PREDICTED: MADS-box transcription factor 6-like isoform X5 [Glycine max];gi|955341373|ref|XP_014617667.1|//PREDICTED: truncated transcription factor CAULIFLOWER D-like isoform X4 [Glycine max];gi|571477755|ref|XP_006587365.1|//PREDICTED: truncat…
BGI_novel_G002561	2792	1.194036802	171.3808635	7.165214913	5.06E-16	Up	1.79E-16	NA	GO:0046658//anchored component of plasma membrane	GO:0004553//hydrolase activity, hydrolyzing O-glycosyl compounds;GO:0030247//polysaccharide binding	GO:0005975//carbohydrate metabolic process	K19893//glucan endo-1,3-beta-glucosidase 5/6 [EC:3.2.1.39];K19891//glucan endo-1,3-beta-glucosidase 1/2/3 [EC:3.2.1.39]	gi|734326421|gb|KHN05500.1|//Glucan endo-1,3-beta-glucosidase, partial [Glycine soja]
100775497	750	4.689015696	666.5743742	7.151336937	2.37E-53	Up	4.33E-54	LOC100775497	NA	NA	NA	NA	gi|356516221|ref|XP_003526794.1|//PREDICTED: uncharacterized protein LOC100775497 [Glycine max]
BGI_novel_G001698	621	3.802191859	539.8435222	7.149566149	5.24E-46	Up	1.06E-46	NA	NA	NA	NA	NA	gi|734318099|gb|KHN02902.1|//hypothetical protein glysoja_009768 [Glycine soja]
100797420	1351	19.06530745	2702.660533	7.147286708	8.78E-216	Up	4.62E-217	LOC100797420	NA	NA	NA	K19041//E3 ubiquitin-protein ligase RNF38/44 [EC:2.3.2.27];K16286//E3 ubiquitin-protein ligase EL5 [EC:2.3.2.27]	gi|356506122|ref|XP_003521836.1|//PREDICTED: RING-H2 finger protein ATL3 [Glycine max]
100813287	638	0.327271671	46.15941481	7.139992398	3.22E-06	Up	1.61E-06	LOC100813287	NA	NA	NA	NA	gi|356512938|ref|XP_003525171.1|//PREDICTED: uncharacterized protein LOC100813287 [Glycine max]
100818336	3304	29.09958546	4100.390909	7.138619044	0	Up	0	LOC100818336	GO:0005634//nucleus	GO:0043565//sequence-specific DNA binding;GO:0001077//transcriptional activator activity, RNA polymerase II core promoter proximal region sequence-specific binding	GO:0045944//positive regulation of transcription from RNA polymerase II promoter	K20032//palmitoyltransferase ZDHHC13/17 [EC:2.3.1.225];K14674//TAG lipase / steryl ester hydrolase / phospholipase A2 / LPA acyltransferase [EC:3.1.1.3 3.1.1.13 3.1.1.4 2.3.1.51];K01803//triosephosphate isomerase (TIM) [EC:5.3.1.1]	gi|356564670|ref|XP_003550574.1|//PREDICTED: calmodulin-binding transcription activator 2-like isoform X1 [Glycine max]
102661443	1979	10.33627971	1451.339961	7.133524668	3.52E-119	Up	3.34E-120	LOC102661443	NA	GO:0016791//phosphatase activity	NA	K20728//null;K02866//large subunit ribosomal protein L10e	gi|571530486|ref|XP_006599745.1|//PREDICTED: acid phosphatase 1-like [Glycine max]
100803592	2376	0.761784778	106.8668295	7.132214947	5.79E-11	Up	2.38E-11	LOC100803592	NA	NA	NA	K19964//hydroxyisourate hydrolase [EC:3.5.2.17]	gi|955309584|ref|XP_014627074.1|//PREDICTED: hydroxyisourate hydrolase-like [Glycine max]
BGI_novel_G002977	2083	0.374377236	52.48452449	7.131255571	5.23E-06	Up	2.65E-06	NA	NA	NA	NA	K18875//enhanced disease susceptibility 1 protein	gi|947069694|gb|KRH18585.1|//hypothetical protein GLYMA_13G069600 [Glycine max]
100810271	1450	31.76563856	4413.24029	7.11822747	0	Up	0	LOC100810271	NA	GO:0000166//nucleotide binding;GO:0003824//catalytic activity	NA	K05894//12-oxophytodienoic acid reductase [EC:1.3.1.42]	gi|356553315|ref|XP_003545002.1|//PREDICTED: putative 12-oxophytodienoate reductase 11 [Glycine max]
106795478	1468	2.496960104	346.1075176	7.114903697	2.21E-30	Up	5.73E-31	LOC106795478	NA	NA	NA	NA	gi|955357487|ref|XP_014620992.1|//PREDICTED: nudix hydrolase 2-like [Glycine max]
BGI_novel_G002809	909	5.986914919	828.6350809	7.112780321	9.73E-70	Up	1.46E-70	NA	GO:0030286//dynein complex;GO:0031514//motile cilium	NA	GO:0007017//microtubule-based process	K10418//dynein light chain LC8-type	gi|947077012|gb|KRH25852.1|//hypothetical protein GLYMA_12G134200 [Glycine max]
100775432	568	0.329658457	45.61658357	7.112442497	3.77E-06	Up	1.89E-06	LOC100775432	NA	NA	NA	K17469//sulfate transporter 2, low-affinity;K06700//proteasome inhibitor subunit 1 (PI31)	gi|356504342|ref|XP_003520955.1|//PREDICTED: uncharacterized protein LOC100775432 [Glycine max]
100809953	2474	1.629426762	225.3640382	7.111749002	1.94E-20	Up	6.15E-21	LOC100809953	NA	GO:0016407//acetyltransferase activity	NA	NA	gi|955304310|ref|XP_014632886.1|//PREDICTED: uncharacterized protein LOC100809953 [Glycine max]
100784036	1584	0.326977785	45.00679851	7.104806511	3.81E-06	Up	1.91E-06	FNSII-2	NA	NA	NA	K07408//cytochrome P450, family 1, subfamily A, polypeptide 1 [EC:1.14.14.1]	gi|359807393|ref|NP_001241129.1|//licodione synthase-like [Glycine max]
100779969	848	1.195759929	164.1421	7.100873735	1.44E-15	Up	5.13E-16	LOC100779969	NA	NA	NA	K13993//HSP20 family protein	gi|356551568|ref|XP_003544146.1|//PREDICTED: 17.3 kDa class I heat shock protein [Glycine max]
100819484	1177	50.91011277	6952.862411	7.093510969	0	Up	0	LOC100819484	NA	NA	NA	K05747//Wiskott-Aldrich syndrome protein	gi|356575726|ref|XP_003555988.1|//PREDICTED: zinc finger protein ZAT10 [Glycine max]
100500344	597	17.32824186	2365.487086	7.09286819	1.07E-193	Up	6.32E-195	LOC100500344	NA	NA	NA	NA	gi|356567336|ref|XP_003551877.1|//PREDICTED: uncharacterized protein LOC100500344 [Glycine max]
100785759	1306	0.326150536	44.45757846	7.090747559	4.04E-06	Up	2.03E-06	LOC100785759	GO:0044464//cell part	NA	NA	NA	gi|955305708|ref|XP_014619839.1|//PREDICTED: hypersensitive-induced response protein 2-like isoform X2 [Glycine max];gi|356500499|ref|XP_003519069.1|//PREDICTED: hypersensitive-induced response protein 2-like isoform X1 [Glycine max]
100807250	761	0.326319212	44.46221121	7.090151962	4.06E-06	Up	2.04E-06	LOC100807250	NA	NA	NA	K13449//pathogenesis-related protein 1	gi|356554884|ref|XP_003545772.1|//PREDICTED: pathogenesis-related protein 1-like [Glycine max]
100804007	1405	15.56880284	2117.020423	7.087233364	1.16E-173	Up	7.55E-175	LOC100804007	NA	GO:0016740//transferase activity	NA	K18819//inositol 3-alpha-galactosyltransferase [EC:2.4.1.123]	gi|356575325|ref|XP_003555792.1|//PREDICTED: galactinol synthase 2 [Glycine max]
BGI_novel_G003498	1877	2.929800415	395.772372	7.077724706	7.25E-35	Up	1.74E-35	NA	NA	GO:0000166//nucleotide binding;GO:0004672//protein kinase activity	NA	K13414//mitogen-activated protein kinase kinase kinase 1, plant [EC:2.7.11.25]	gi|947061197|gb|KRH10458.1|//hypothetical protein GLYMA_15G048500 [Glycine max]
100305446	2999	68.32973851	9204.496999	7.073681468	0	Up	0	LOC100305446	NA	NA	NA	K13466//EIX receptor 1/2;K10406//kinesin family member C2/C3;K13420//LRR receptor-like serine/threonine-protein kinase FLS2 [EC:2.7.11.1]	gi|955381648|ref|XP_014625673.1|//PREDICTED: disease resistance protein isoform X2 [Glycine max];gi|955381653|ref|XP_014625675.1|//PREDICTED: disease resistance protein isoform X5 [Glycine max];gi|571541280|ref|XP_006601722.1|//PREDICTED: disease resistance protein isoform X6 [Glycine max];gi|955381646|ref|XP_014625672.1|//PREDICTED: disease resistance protein isoform X1 [Glycine max];gi|57154127…
100796251	930	2.056123237	276.8312621	7.072936326	3.29E-25	Up	9.43E-26	LOC100796251	NA	NA	NA	NA	gi|356552924|ref|XP_003544812.1|//PREDICTED: uncharacterized protein LOC100796251 [Glycine max]
100305458	2805	10.77694265	1434.389065	7.056344632	9.75E-122	Up	9.05E-123	LOC100305458	NA	GO:0032559//adenyl ribonucleotide binding	GO:0012501//programmed cell death;GO:0006950//response to stress	K13457//disease resistance protein RPM1	gi|351721361|ref|NP_001235671.1|//NBS-LRR type disease resistance protein [Glycine max]
547586	669	16.00377857	2124.822575	7.052785997	2.08E-177	Up	1.33E-178	GSTU62	NA	GO:0003824//catalytic activity	NA	K00799//glutathione S-transferase [EC:2.5.1.18]	gi|751557606|ref|NP_001291445.1|//glutathione S-transferase GST 18 [Glycine max]
100800124	2401	85.81250499	11382.28242	7.051386267	0	Up	0	LOC100800124	GO:0009705//plant-type vacuole membrane;GO:0016021//integral component of membrane;GO:0005886//plasma membrane	GO:0022821//potassium ion antiporter activity	GO:0090333//regulation of stomatal closure;GO:0071805//potassium ion transmembrane transport	K17866//diphthamide biosynthesis protein 2;K12670//oligosaccharyltransferase complex subunit beta;K12818//ATP-dependent RNA helicase DHX8/PRP22 [EC:3.6.4.13]	gi|356548793|ref|XP_003542784.1|//PREDICTED: protein ZINC INDUCED FACILITATOR-LIKE 1-like [Glycine max];gi|734342949|gb|KHN10156.1|//Protein ZINC INDUCED FACILITATOR-LIKE 1 [Glycine soja]
BGI_novel_G003390	1260	0.325135029	42.76043791	7.03909382	5.11E-06	Up	2.58E-06	NA	GO:0005737//cytoplasm	GO:0004364//glutathione transferase activity	GO:0006749//glutathione metabolic process	K00799//glutathione S-transferase [EC:2.5.1.18]	gi|955365232|ref|XP_014622762.1|//PREDICTED: glutathione S-transferase TCHQD-like [Glycine max]
102662202	465	0.325374318	42.76500004	7.03818635	5.15E-06	Up	2.60E-06	LOC102662202	NA	NA	NA	NA	gi|571512818|ref|XP_006596678.1|//PREDICTED: uncharacterized protein LOC102662202 [Glycine max]
100526951	850	1.189332865	156.1453756	7.036593486	2.15E-15	Up	7.73E-16	LOC100526951	NA	NA	NA	NA	gi|351728027|ref|NP_001236413.1|//uncharacterized protein LOC100526951 precursor [Glycine max]
100790436	2724	5.113783052	670.9129217	7.035590763	1.51E-58	Up	2.59E-59	LOC100790436	NA	NA	NA	K04733//interleukin-1 receptor-associated kinase 4 [EC:2.7.11.1]	gi|571462201|ref|XP_006582212.1|//PREDICTED: G-type lectin S-receptor-like serine/threonine-protein kinase At4g27290 isoform X2 [Glycine max];gi|571462199|ref|XP_006582211.1|//PREDICTED: G-type lectin S-receptor-like serine/threonine-protein kinase At4g27290 isoform X1 [Glycine max]
100782320	1690	2.49336076	325.6111675	7.028914731	9.24E-30	Up	2.42E-30	LOC100782320	NA	NA	NA	K04733//interleukin-1 receptor-associated kinase 4 [EC:2.7.11.1]	gi|571521581|ref|XP_006598182.1|//PREDICTED: putative serine/threonine-protein kinase [Glycine max]
100170740	454	0.762327123	99.5140128	7.028345673	1.55E-10	Up	6.48E-11	SCHI	NA	NA	NA	NA	gi|571495660|ref|XP_006593313.1|//PREDICTED: chilling-induced protein isoform X1 [Glycine max];gi|351723597|ref|NP_001238564.1|//chilling-induced protein [Glycine max]
BGI_novel_G003198	2714	0.327369161	42.72459385	7.028004544	5.52E-06	Up	2.79E-06	NA	NA	NA	NA	NA	gi|947074565|gb|KRH23456.1|//hypothetical protein GLYMA_13G358500 [Glycine max]
100783726	1941	1.623245708	211.7129495	7.02708431	4.69E-20	Up	1.50E-20	LOC100783726	NA	NA	NA	K00128//aldehyde dehydrogenase (NAD+) [EC:1.2.1.3]	gi|356515906|ref|XP_003526638.1|//PREDICTED: aldehyde dehydrogenase family 3 member H1-like [Glycine max]
102665105	1368	5.541943764	722.4904364	7.026442609	4.59E-63	Up	7.43E-64	LOC102665105	NA	NA	NA	K10664//E3 ubiquitin-protein ligase ATL6/9/15/31/42/55 [EC:2.3.2.27]	gi|571477643|ref|XP_006587325.1|//PREDICTED: E3 ubiquitin-protein ligase ATL31-like [Glycine max]
102660960	1166	3.79849993	492.8989471	7.019718294	7.65E-44	Up	1.59E-44	LOC102660960	NA	NA	NA	NA	gi|955324762|ref|XP_006582520.2|//PREDICTED: uncharacterized protein LOC102660960 [Glycine max]
102665197	1547	0.330399572	42.70715919	7.014122309	6.07E-06	Up	3.08E-06	LOC102665197	NA	NA	NA	K15156//mediator of RNA polymerase II transcription subunit 14;K16196//eukaryotic translation initiation factor 2-alpha kinase 4 [EC:2.7.11.1];K14513//ethylene-insensitive protein 2;K13457//disease resistance protein RPM1;K08247//methionine S-methyltransferase [EC:2.1.1.12]	gi|571447589|ref|XP_006577453.1|//PREDICTED: uncharacterized protein LOC102665197 [Glycine max]
100813248	1285	16.02207042	2060.085849	7.00650006	8.72E-169	Up	5.87E-170	LOC100813248	NA	GO:0003824//catalytic activity	NA	K14497//protein phosphatase 2C [EC:3.1.3.16]	gi|356539358|ref|XP_003538165.1|//PREDICTED: probable protein phosphatase 2C 8 isoform X1 [Glycine max];gi|571486866|ref|XP_006590493.1|//PREDICTED: probable protein phosphatase 2C 8 isoform X2 [Glycine max]
102668716	1314	0.324641037	41.63202881	7.002704675	6.04E-06	Up	3.06E-06	LOC102668716	NA	NA	NA	NA	gi|571512636|ref|XP_006596629.1|//PREDICTED: uncharacterized protein LOC102668716 [Glycine max]
100802503	937	2.929455226	372.202952	6.989313287	7.35E-34	Up	1.79E-34	LOC100802503	NA	NA	NA	K09422//myb proto-oncogene protein, plant	gi|571539467|ref|XP_003549412.2|//PREDICTED: transcription factor MYB98-like [Glycine max]
100813828	1895	2.925444957	371.5457635	6.988740035	8.02E-34	Up	1.96E-34	LOC100813828	NA	NA	NA	K08332//vacuolar protein 8	gi|356546587|ref|XP_003541706.1|//PREDICTED: U-box domain-containing protein 7-like [Glycine max]
100786721	3126	3.363681018	426.4012389	6.98602692	1.67E-38	Up	3.78E-39	LOC100786721	NA	NA	NA	K04733//interleukin-1 receptor-associated kinase 4 [EC:2.7.11.1]	gi|356519528|ref|XP_003528424.1|//PREDICTED: G-type lectin S-receptor-like serine/threonine-protein kinase B120 isoform X1 [Glycine max]
100306444	736	68.87976792	8727.799905	6.985393935	0	Up	0	LOC100306444	NA	NA	NA	NA	gi|351720773|ref|NP_001235140.1|//uncharacterized protein LOC100306444 [Glycine max]
100781321	1232	6.84471021	865.7951415	6.982892432	1.70E-76	Up	2.36E-77	LOC100781321	NA	NA	NA	K12581//CCR4-NOT transcription complex subunit 7/8;K13126//polyadenylate-binding protein	gi|356539240|ref|XP_003538107.1|//PREDICTED: NAC domain-containing protein 90 [Glycine max]
100527018	753	26.05993443	3291.363066	6.980707913	9.76E-266	Up	3.94E-267	LOC100527018	NA	NA	NA	NA	gi|351726132|ref|NP_001237372.1|//uncharacterized protein LOC100527018 [Glycine max]
100787382	1038	13.89596502	1744.356553	6.971885125	3.41E-21	Up	1.07E-21	LOC100787382	NA	NA	NA	NA	gi|255632673|gb|ACU16688.1|//unknown [Glycine max]
100815336	1001	6.408224692	802.3202571	6.968109679	3.24E-71	Up	4.77E-72	LOC100815336	NA	GO:0046872//metal ion binding;GO:0003824//catalytic activity;GO:0051213//dioxygenase activity	GO:0009693//ethylene biosynthetic process;GO:0008152//metabolic process;GO:0055114//oxidation-reduction process	K05933//aminocyclopropanecarboxylate oxidase [EC:1.14.17.4]	gi|359806491|ref|NP_001241509.1|//uncharacterized protein LOC100815336 [Glycine max]
100805346	3397	0.323524805	40.48983769	6.967539721	7.04E-06	Up	3.58E-06	LOC100805346	NA	NA	NA	K13457//disease resistance protein RPM1	gi|356497605|ref|XP_003517650.1|//PREDICTED: disease resistance protein RPM1-like [Glycine max]
100778761	1765	108.8368053	13586.94858	6.963911161	8.64E-142	Up	6.93E-143	LOC100778761	NA	NA	NA	NA	gi|571525509|ref|XP_003548726.2|//PREDICTED: myb-like protein X isoform X1 [Glycine max];gi|571525513|ref|XP_006598974.1|//PREDICTED: myb-like protein X isoform X2 [Glycine max]
100776865	2181	5.972207327	743.7980903	6.960502984	1.78E-66	Up	2.77E-67	LOC100776865	NA	NA	GO:0006810//transport	K14794//ribosomal RNA-processing protein 12	gi|356536338|ref|XP_003536696.1|//PREDICTED: uncharacterized protein LOC100776865 [Glycine max]
102665271	1121	70.98243952	8839.534756	6.960364472	0	Up	0	LOC102665271	NA	NA	NA	NA	gi|571505964|ref|XP_006595646.1|//PREDICTED: VQ motif-containing protein 22-like [Glycine max]
100792548	2216	43.18120332	5368.701834	6.958026025	2.01E-138	Up	1.65E-139	LOC100792548	GO:0016021//integral component of membrane	GO:0004674//protein serine/threonine kinase activity;GO:0005524//ATP binding;GO:0032559//adenyl ribonucleotide binding;GO:0004672//protein kinase activity;GO:0030247//polysaccharide binding;GO:0004871//signal transducer activity	GO:0006464//cellular protein modification process;GO:0006468//protein phosphorylation	K04733//interleukin-1 receptor-associated kinase 4 [EC:2.7.11.1];K04730//interleukin-1 receptor-associated kinase 1 [EC:2.7.11.1]	gi|734324686|gb|KHN05172.1|//Putative receptor-like protein kinase [Glycine soja];gi|571497140|ref|XP_006593813.1|//PREDICTED: probable receptor-like protein kinase At1g67000 isoform X1 [Glycine max];gi|955361655|ref|XP_014621916.1|//PREDICTED: probable receptor-like protein kinase At1g67000 isoform X2 [Glycine max]
100811700	2120	7.715566723	958.0918551	6.956248038	3.60E-85	Up	4.56E-86	LOC100811700	NA	GO:0016758//transferase activity, transferring hexosyl groups	NA	K14595//abscisate beta-glucosyltransferase [EC:2.4.1.263]	gi|356519727|ref|XP_003528521.1|//PREDICTED: abscisate beta-glucosyltransferase-like [Glycine max]
BGI_novel_G000410	2944	0.367692187	45.42490445	6.948841149	1.13E-05	Up	5.81E-06	NA	NA	GO:0003723//RNA binding	NA	K00700//1,4-alpha-glucan branching enzyme [EC:2.4.1.18]	gi|734324880|gb|KHN05211.1|//APO protein 3, mitochondrial [Glycine soja]
100801131	2317	9.029145981	1114.737239	6.947898431	5.09E-99	Up	5.66E-100	LOC100801131	NA	NA	NA	K04733//interleukin-1 receptor-associated kinase 4 [EC:2.7.11.1]	gi|734338376|gb|KHN08751.1|//Cysteine-rich receptor-like protein kinase 2 [Glycine soja];gi|955385426|ref|XP_014626594.1|//PREDICTED: cysteine-rich receptor-like protein kinase 2 isoform X1 [Glycine max];gi|571543142|ref|XP_003553121.2|//PREDICTED: cysteine-rich receptor-like protein kinase 2 isoform X3 [Glycine max]
106795394	584	0.323704809	39.93480897	6.946824202	7.76E-06	Up	3.96E-06	LOC106795394	NA	NA	NA	NA	gi|955354160|ref|XP_014620330.1|//PREDICTED: uncharacterized protein LOC106795394 [Glycine max]
100813977	648	1.622355567	199.8219458	6.944481183	1.97E-19	Up	6.43E-20	LOC100813977	NA	NA	NA	NA	gi|571495660|ref|XP_006593313.1|//PREDICTED: chilling-induced protein isoform X1 [Glycine max]
100816676	2402	15.58036282	1916.40978	6.942533441	1.35E-162	Up	9.41E-164	LOC100816676	NA	NA	NA	K07119//uncharacterized protein;K14638//solute carrier family 15 (peptide/histidine transporter), member 3/4;K01183//chitinase [EC:3.2.1.14]	gi|356519609|ref|XP_003528464.1|//PREDICTED: MACPF domain-containing protein NSL1-like [Glycine max]
100811694	1381	6.848803321	841.5752076	6.941096463	1.45E-74	Up	2.06E-75	LOC100811694	NA	NA	NA	NA	gi|955324480|ref|XP_014631961.1|//PREDICTED: uncharacterized protein LOC100811694 isoform X1 [Glycine max];gi|571460693|ref|XP_006581773.1|//PREDICTED: uncharacterized protein LOC100811694 isoform X2 [Glycine max]
100787917	1867	318.0522172	39023.66867	6.93894196	0	Up	0	LOC100787917	NA	NA	NA	K08900//mitochondrial chaperone BCS1	gi|571553576|ref|XP_003554259.2|//PREDICTED: ATP-dependent zinc metalloprotease YME1L1-like [Glycine max]
100813294	3750	60.02326001	7364.31641	6.938886126	3.36E-93	Up	3.94E-94	LOC100813294	GO:0016021//integral component of membrane	GO:0004753//saccharopine dehydrogenase activity;GO:0016491//oxidoreductase activity	GO:0008152//metabolic process;GO:0055114//oxidation-reduction process	K14157//alpha-aminoadipic semialdehyde synthase [EC:1.5.1.8 1.5.1.9]	gi|955357134|ref|XP_006593976.2|//PREDICTED: alpha-aminoadipic semialdehyde synthase-like isoform X2 [Glycine max];gi|955357132|ref|XP_006593975.2|//PREDICTED: alpha-aminoadipic semialdehyde synthase-like isoform X1 [Glycine max]
100792511	1814	12.09679713	1479.482681	6.934323883	1.75E-126	Up	1.57E-127	LOC100792511	NA	GO:0016746//transferase activity, transferring acyl groups	NA	K19747//BAHD acyltransferase [EC:2.3.1.-]	gi|83853812|gb|ABC47845.1|//N-hydroxycinnamoyl/benzoyltransferase 3 [Glycine max]
100306704	858	42.61785172	5197.171084	6.93012487	0	Up	0	LOC100306704	NA	NA	NA	K06966//uncharacterized protein	gi|351722482|ref|NP_001235198.1|//uncharacterized protein LOC100306704 [Glycine max]
102664737	651	0.322744708	39.35691327	6.930079827	8.30E-06	Up	4.25E-06	LOC102664737	NA	NA	NA	K04460//serine/threonine-protein phosphatase 5 [EC:3.1.3.16];K20293//conserved oligomeric Golgi complex subunit 6	gi|571495489|ref|XP_006593236.1|//PREDICTED: uncharacterized protein LOC102664737 [Glycine max]
100785689	1969	4.789086862	582.6197161	6.926660111	1.89E-07	Up	8.87E-08	LOC100785689	NA	GO:0003824//catalytic activity	GO:0008152//metabolic process	K07200//5'-AMP-activated protein kinase, regulatory gamma subunit	gi|571514525|ref|XP_003545866.2|//PREDICTED: SNF1-related protein kinase regulatory subunit gamma-like PV42a [Glycine max]
100527740	521	5.10644361	619.957696	6.92370709	3.25E-56	Up	5.72E-57	LOC100527740	NA	NA	NA	NA	gi|351721183|ref|NP_001236689.1|//uncharacterized protein LOC100527740 [Glycine max]
BGI_novel_G000149	1817	0.328521139	39.87717704	6.923433268	9.06E-06	Up	4.64E-06	NA	NA	NA	NA	K20254//perilipin-4	gi|955347953|ref|XP_014618976.1|//PREDICTED: uncharacterized protein LOC100777228 isoform X2 [Glycine max]
100170710	1835	4.227683224	512.6439649	6.92194612	4.01E-47	Up	7.98E-48	LOC100170710	NA	NA	NA	K12581//CCR4-NOT transcription complex subunit 7/8;K03094//S-phase kinase-associated protein 1;K13126//polyadenylate-binding protein;K05941//glutathione gamma-glutamylcysteinyltransferase [EC:2.3.2.15];K01054//acylglycerol lipase [EC:3.1.1.23]	gi|356549757|ref|XP_003543257.1|//PREDICTED: NAC transcription factor 56 [Glycine max]
100527085	803	2.925387436	354.5889864	6.921376209	2.81E-33	Up	6.93E-34	LOC100527085	NA	GO:0016671//oxidoreductase activity, acting on a sulfur group of donors, disulfide as acceptor	GO:0043412//macromolecule modification	K07304//peptide-methionine (S)-S-oxide reductase [EC:1.8.4.11]	gi|351720861|ref|NP_001238470.1|//uncharacterized protein LOC100527085 [Glycine max]
547566	981	71.38639171	8629.472849	6.91747954	0	Up	0	LOC547566	NA	NA	GO:0050896//response to stimulus	NA	gi|571443641|ref|XP_006576268.1|//PREDICTED: indole-3-acetic acid induced protein ARG-2 homolog isoform X1 [Glycine max];gi|351720950|ref|NP_001238473.1|//indole-3-acetic acid induced protein ARG-2 homolog [Glycine max]
BGI_novel_G004632	579	0.339052966	40.97154122	6.91696769	1.03E-05	Up	5.28E-06	NA	GO:0016021//integral component of membrane	NA	NA	NA	gi|734347377|gb|KHN11384.1|//hypothetical protein glysoja_036081 [Glycine soja]
100813750	1775	1.186728949	143.1079769	6.913969822	9.58E-15	Up	3.51E-15	LOC100813750	NA	NA	NA	K08176//MFS transporter, PHS family, inorganic phosphate transporter;K03509//DNA polymerase eta [EC:2.7.7.7];K13675//null	gi|955382759|ref|XP_006602605.2|//PREDICTED: uncharacterized protein LOC100813750 [Glycine max]
100785087	1097	4.228184134	509.2403092	6.912164604	3.95E-47	Up	7.86E-48	LOC100785087	NA	NA	NA	NA	gi|571448368|ref|XP_006577811.1|//PREDICTED: uncharacterized protein LOC100785087 isoform X1 [Glycine max]
BGI_novel_G000949	1770	0.322352812	38.7880522	6.910827952	9.04E-06	Up	4.63E-06	NA	GO:0005622//intracellular	NA	GO:0006886//intracellular protein transport	NA	gi|947115636|gb|KRH63938.1|//hypothetical protein GLYMA_04G205800 [Glycine max]
100777286	1538	4.671897208	559.8923077	6.904997017	1.92E-51	Up	3.60E-52	LOC100777286	NA	NA	NA	K07466//replication factor A1	gi|571497426|ref|XP_006593896.1|//PREDICTED: replication protein A 70 kDa DNA-binding subunit E-like isoform X3 [Glycine max];gi|955361546|ref|XP_014621894.1|//PREDICTED: replication protein A 70 kDa DNA-binding subunit E-like isoform X2 [Glycine max];gi|571497424|ref|XP_003542321.2|//PREDICTED: replication protein A 70 kDa DNA-binding subunit E-like isoform X1 [Glycine max]
BGI_novel_G002671	7950	0.343637829	40.95735352	6.897089825	1.17E-05	Up	6.02E-06	NA	NA	NA	NA	K10706//senataxin [EC:3.6.4.-];K18577//mannosylglycoprotein endo-beta-mannosidase [EC:3.2.1.152]	gi|734388140|gb|KHN25562.1|//LINE-1 reverse transcriptase like [Glycine soja]
BGI_novel_G003191	2052	0.335598299	39.97092967	6.896071916	1.09E-05	Up	5.62E-06	NA	NA	NA	NA	NA	gi|571521638|ref|XP_006598193.1|//PREDICTED: BTB/POZ domain-containing protein At1g04390 isoform X2 [Glycine max]
100527684	1636	73.59050117	8751.690752	6.89389839	0	Up	0	LOC100527684	NA	NA	NA	NA	gi|947045649|gb|KRG95278.1|//hypothetical protein GLYMA_19G141100 [Glycine max];gi|351721858|ref|NP_001235944.1|//uncharacterized protein LOC100527684 [Glycine max]
100792483	1096	16.01842522	1902.455231	6.891986371	8.66E-166	Up	5.93E-167	LOC100792483	NA	NA	NA	NA	gi|356506102|ref|XP_003521826.1|//PREDICTED: protein YLS9-like [Glycine max]
100811234	2413	199.5090091	23622.58919	6.887569397	0	Up	0	LOC100811234	GO:0044424//intracellular part	GO:0005515//protein binding;GO:0032559//adenyl ribonucleotide binding	GO:0044267//cellular protein metabolic process;GO:0050896//response to stimulus	K04079//molecular chaperone HtpG	gi|959092738|ref|NP_001304616.1|//heat shock protein 83 [Glycine max]
100805368	1396	0.753563633	89.20144149	6.887193871	4.59E-10	Up	1.95E-10	LOC100805368	NA	NA	NA	K14493//gibberellin receptor GID1 [EC:3.-.-.-]	gi|356500405|ref|XP_003519022.1|//PREDICTED: probable carboxylesterase 15 [Glycine max]
547879	2134	0.32317006	38.20357773	6.885270393	1.02E-05	Up	5.26E-06	SBP65	NA	NA	NA	NA	gi|351724439|ref|NP_001235522.1|//seed biotin-containing protein SBP65 [Glycine max]
732628	2054	12.95654989	1529.884562	6.883597384	1.27E-132	Up	1.09E-133	LOC732628	GO:0005777//peroxisome	GO:0046912//transferase activity, transferring acyl groups, acyl groups converted into alkyl on transfer	GO:0044262//cellular carbohydrate metabolic process;GO:0009060//aerobic respiration	K01638//malate synthase [EC:2.3.3.9]	gi|571536103|ref|XP_006600799.1|//PREDICTED: malate synthase, glyoxysomal [Glycine max]
100815146	1958	66.59111908	7809.196722	6.873700561	0	Up	0	LOC100815146	GO:0043231//intracellular membrane-bounded organelle	GO:0080043//quercetin 3-O-glucosyltransferase activity;GO:0016757//transferase activity, transferring glycosyl groups;GO:0080044//quercetin 7-O-glucosyltransferase activity	GO:0009813//flavonoid biosynthetic process;GO:0052696//flavonoid glucuronidation	K14595//abscisate beta-glucosyltransferase [EC:2.4.1.263]	gi|356499767|ref|XP_003518708.1|//PREDICTED: abscisate beta-glucosyltransferase-like [Glycine max]
100785450	2088	0.321687242	37.65021184	6.870855451	1.08E-05	Up	5.54E-06	LOC100785450	NA	NA	NA	K04733//interleukin-1 receptor-associated kinase 4 [EC:2.7.11.1]	gi|571566459|ref|XP_006605916.1|//PREDICTED: glycerophosphodiester phosphodiesterase protein kinase domain-containing GDPDL2-like isoform X2 [Glycine max];gi|571566455|ref|XP_006605915.1|//PREDICTED: probable receptor-like protein kinase At1g67000 isoform X1 [Glycine max]
100779041	2045	0.322001592	37.64509607	6.86925031	1.09E-05	Up	5.60E-06	LOC100779041	GO:0044464//cell part	GO:0008194//UDP-glycosyltransferase activity	NA	NA	gi|356575572|ref|XP_003555913.1|//PREDICTED: uncharacterized protein LOC100779041 [Glycine max]
100305644	870	103.2492114	12035.0571	6.864968413	0	Up	0	LOC100305644	NA	GO:0016892//endoribonuclease activity, producing 3'-phosphomonoesters;GO:0003676//nucleic acid binding	NA	K01166//ribonuclease T2 [EC:3.1.27.1]	gi|351727689|ref|NP_001238449.1|//uncharacterized protein LOC100305644 precursor [Glycine max]
BGI_novel_G001827	1395	7.714675165	896.4646569	6.860497484	2.08E-82	Up	2.72E-83	NA	GO:0016021//integral component of membrane	NA	NA	NA	gi|947094571|gb|KRH43156.1|//hypothetical protein GLYMA_08G134200 [Glycine max]
100788162	2407	4.23336756	491.2673822	6.858558889	3.59E-46	Up	7.22E-47	LOC100788162	NA	NA	NA	K04733//interleukin-1 receptor-associated kinase 4 [EC:2.7.11.1];K12812//ATP-dependent RNA helicase UAP56/SUB2 [EC:3.6.4.13];K18081//myotubularin-related protein 1/2 [EC:3.1.3.64 3.1.3.95];K19307//25S rRNA (uracil2634-N3)-methyltransferase [EC:2.1.1.313]	gi|571512229|ref|XP_006596545.1|//PREDICTED: uncharacterized protein LOC100788162 [Glycine max];gi|734418179|gb|KHN39424.1|//hypothetical protein glysoja_016811 [Glycine soja]
100527186	811	0.754919757	87.56710788	6.85792195	5.35E-10	Up	2.28E-10	LOC100527186	NA	GO:0016462//pyrophosphatase activity	NA	K07766//diphosphoinositol-polyphosphate diphosphatase [EC:3.6.1.52]	gi|351727819|ref|NP_001236150.1|//uncharacterized protein LOC100527186 [Glycine max]
100788713	758	8.584494954	995.6359367	6.857741234	8.75E-91	Up	1.05E-91	LOC100788713	NA	NA	NA	K14006//protein transport protein SEC23	gi|359806549|ref|NP_001241518.1|//uncharacterized protein LOC100788713 [Glycine max]
100794402	967	2.491346235	288.8710158	6.857356112	6.91E-28	Up	1.88E-28	LOC100794402	NA	NA	NA	NA	gi|356536232|ref|XP_003536643.1|//PREDICTED: uncharacterized protein LOC100794402 [Glycine max]
100500248	1079	24.72333402	2863.563815	6.855794636	5.08E-251	Up	2.23E-252	LOC100500248	NA	GO:0003677//DNA binding;GO:0043565//sequence-specific DNA binding;GO:0003700//transcription factor activity, sequence-specific DNA binding;GO:0001071//nucleic acid binding transcription factor activity	GO:0010467//gene expression;GO:0006355//regulation of transcription, DNA-templated	K18835//WRKY transcription factor 2;K10268//F-box and leucine-rich repeat protein 2/20;K13424//WRKY transcription factor 33	gi|351725787|ref|NP_001235313.1|//uncharacterized protein LOC100500248 [Glycine max];gi|734416351|gb|KHN38230.1|//Putative WRKY transcription factor 51 [Glycine soja]
100527107	889	0.321185903	37.08626163	6.851332463	1.17E-05	Up	6.03E-06	LOC100527107	NA	NA	NA	NA	gi|351724203|ref|NP_001235002.1|//uncharacterized protein LOC100527107 [Glycine max];gi|734354987|gb|KHN13872.1|//hypothetical protein glysoja_016156 [Glycine soja]
100306719	711	20.36187125	2350.348545	6.850860756	5.65E-211	Up	3.06E-212	LOC100306719	NA	GO:0030234//enzyme regulator activity	NA	K21232//null	gi|351721510|ref|NP_001235420.1|//uncharacterized protein LOC100306719 precursor [Glycine max]
BGI_novel_G000148	1299	0.754889754	86.99512478	6.848524779	6.86E-10	Up	2.93E-10	NA	NA	NA	NA	K20254//perilipin-4	gi|955347951|ref|XP_014618975.1|//PREDICTED: uncharacterized protein LOC100777228 isoform X1 [Glycine max]
100778086	1969	2.933142535	336.569556	6.842313695	9.37E-32	Up	2.37E-32	LOC100778086	NA	GO:0016758//transferase activity, transferring hexosyl groups	NA	K14595//abscisate beta-glucosyltransferase [EC:2.4.1.263]	gi|356502519|ref|XP_003520066.1|//PREDICTED: abscisate beta-glucosyltransferase-like [Glycine max]
102662686	485	0.754746732	86.43837781	6.839535582	6.25E-10	Up	2.66E-10	LOC102662686	NA	NA	NA	K06997//PLP dependent protein;K07195//exocyst complex component 7	gi|571438682|ref|XP_006574642.1|//PREDICTED: uncharacterized protein LOC102662686 [Glycine max]
100793962	738	7.720612999	883.5826835	6.838505936	3.68E-81	Up	4.86E-82	LOC100793962	NA	NA	NA	NA	gi|356550644|ref|XP_003543695.1|//PREDICTED: uncharacterized protein LOC100793962 [Glycine max]
100786942	726	4.232328609	481.5287023	6.830026338	9.95E-46	Up	2.01E-46	LOC100786942	NA	NA	NA	NA	gi|356526209|ref|XP_003531711.1|//PREDICTED: uncharacterized protein LOC100786942 [Glycine max]
100806554	1019	0.321943055	36.5402586	6.826537505	1.32E-05	Up	6.81E-06	LOC100806554	GO:0016021//integral component of membrane	GO:0008270//zinc ion binding	NA	K19039//E3 ubiquitin-protein ligase ATL7/58/59 [EC:2.3.2.27]	gi|356523640|ref|XP_003530445.1|//PREDICTED: RING-H2 zinc finger protein RHA4a-like [Glycine max]
100811986	1727	2.928080888	331.6789744	6.823688342	2.01E-31	Up	5.12E-32	LOC100811986	NA	NA	NA	K14329//agmatine coumaroyltransferase [EC:2.3.1.64 2.3.1.-];K13264//isoflavone 7-O-glucoside-6''-O-malonyltransferase [EC:2.3.1.115]	gi|356542125|ref|XP_003539521.1|//PREDICTED: coumaroyl-CoA:anthocyanidin 3-O-glucoside-6''-O-coumaroyltransferase 2-like [Glycine max]
100793074	3541	134.6455181	15233.46629	6.821934238	0	Up	0	LOC100793074	NA	GO:0032559//adenyl ribonucleotide binding;GO:0016462//pyrophosphatase activity	GO:0043170//macromolecule metabolic process	K03696//ATP-dependent Clp protease ATP-binding subunit ClpC	gi|356516452|ref|XP_003526908.1|//PREDICTED: chaperone protein ClpD, chloroplastic [Glycine max]
100808940	2891	2.923424538	330.6727218	6.821600876	4.64E-32	Up	1.17E-32	LOC100808940	NA	NA	NA	K04733//interleukin-1 receptor-associated kinase 4 [EC:2.7.11.1]	gi|571443700|ref|XP_006576287.1|//PREDICTED: putative receptor protein kinase ZmPK1 [Glycine max]
100101867	1558	0.75536511	85.31845917	6.819539953	7.62E-10	Up	3.26E-10	OAS-TL6	GO:0005737//cytoplasm	GO:0004124//cysteine synthase activity;GO:0048037//cofactor binding;GO:0016740//transferase activity;GO:0016835//carbon-oxygen lyase activity;GO:0030170//pyridoxal phosphate binding	GO:0008652//cellular amino acid biosynthetic process;GO:0000097//sulfur amino acid biosynthetic process;GO:0006535//cysteine biosynthetic process from serine;GO:0006563//L-serine metabolic process	K01738//cysteine synthase A [EC:2.5.1.47]	gi|955343111|ref|XP_014617982.1|//PREDICTED: cysteine synthase isoform X2 [Glycine max];gi|351727024|ref|NP_001238426.1|//cysteine synthase [Glycine max];gi|571480632|ref|XP_006588353.1|//PREDICTED: cysteine synthase isoform X1 [Glycine max];gi|955343115|ref|XP_014617983.1|//PREDICTED: cysteine synthase isoform X5 [Glycine max];gi|734362491|gb|KHN16175.1|//Cysteine synthase [Glycine soja]
100791109	1180	2.486120848	280.2866724	6.81686291	1.27E-27	Up	3.48E-28	LOC100791109	NA	NA	NA	K04733//interleukin-1 receptor-associated kinase 4 [EC:2.7.11.1];K13379//reversibly glycosylated polypeptide / UDP-arabinopyranose mutase [EC:2.4.1.- 5.4.99.30]	gi|571495550|ref|XP_006593266.1|//PREDICTED: putative ripening-related protein 1 [Glycine max]
100789703	568	0.320352466	35.95339055	6.810323924	1.40E-05	Up	7.22E-06	LOC100789703	NA	NA	NA	NA	gi|571450535|ref|XP_006578458.1|//PREDICTED: uncharacterized protein LOC100789703 [Glycine max]
100791870	1317	6.838204326	766.4148877	6.808364244	1.11E-71	Up	1.62E-72	LOC100791870	NA	GO:0003677//DNA binding;GO:0001071//nucleic acid binding transcription factor activity	GO:0010467//gene expression	K18834//WRKY transcription factor 1	gi|356552420|ref|XP_003544566.1|//PREDICTED: probable WRKY transcription factor 40 [Glycine max]
102666963	2431	7.714805906	864.5143388	6.808116221	2.39E-80	Up	3.19E-81	LOC102666963	NA	GO:0008422//beta-glucosidase activity;GO:0043167//ion binding	GO:0044238//primary metabolic process	K15429//tRNA (guanine37-N1)-methyltransferase [EC:2.1.1.228];K19893//glucan endo-1,3-beta-glucosidase 5/6 [EC:3.2.1.39]	gi|955376680|ref|XP_006599436.2|//PREDICTED: LOW QUALITY PROTEIN: glucan endo-1,3-beta-glucosidase 8 [Glycine max]
106796346	881	42.62360783	4770.403439	6.806314758	0	Up	0	LOC106796346	GO:0044425//membrane part	GO:0032559//adenyl ribonucleotide binding;GO:0016462//pyrophosphatase activity;GO:0004872//receptor activity	GO:0012501//programmed cell death;GO:0006952//defense response;GO:0023052//signaling	K07466//replication factor A1;K03283//heat shock 70kDa protein 1/8;K02183//calmodulin;K00695//sucrose synthase [EC:2.4.1.13]	gi|955374121|ref|XP_014623959.1|//PREDICTED: TMV resistance protein N-like [Glycine max]
100779279	1104	0.321918007	35.9758321	6.804190968	1.45E-05	Up	7.54E-06	LOC100779279	GO:0043231//intracellular membrane-bounded organelle	GO:0003677//DNA binding;GO:0001071//nucleic acid binding transcription factor activity	GO:0006351//transcription, DNA-templated	K09264//MADS-box transcription factor, plant	gi|571523999|ref|XP_006598725.1|//PREDICTED: uncharacterized protein LOC100779279 isoform X1 [Glycine max];gi|363807928|ref|NP_001241940.1|//uncharacterized protein LOC100779279 [Glycine max]
BGI_novel_G002794	2002	0.754452937	83.57800252	6.79154856	9.40E-10	Up	4.04E-10	NA	NA	NA	NA	K12447//UDP-sugar pyrophosphorylase [EC:2.7.7.64];K14794//ribosomal RNA-processing protein 12;K08237//hydroquinone glucosyltransferase [EC:2.4.1.218];K17982//geranyllinalool synthase [EC:4.2.3.144]	gi|571455198|ref|XP_003524766.2|//PREDICTED: uncharacterized protein LOC100820019 isoform X1 [Glycine max]
100306100	888	22.55617232	2496.008713	6.789956891	8.41E-217	Up	4.40E-218	LOC100306100	NA	GO:0003824//catalytic activity	NA	K14611//solute carrier family 23 (nucleobase transporter), member 1/2;K08234//glyoxylase I family protein	gi|351723359|ref|NP_001237532.1|//uncharacterized protein LOC100306100 [Glycine max]
100527307	794	6.844160946	756.5239218	6.788368206	1.25E-71	Up	1.83E-72	LOC100527307	NA	NA	GO:0006950//response to stress	NA	gi|351727078|ref|NP_001237916.1|//uncharacterized protein LOC100527307 [Glycine max]
100811184	2497	8.150540836	894.1304425	6.777445714	1.56E-84	Up	1.99E-85	LOC100811184	GO:0005887//integral component of plasma membrane	GO:0005452//inorganic anion exchanger activity	GO:0051453//regulation of intracellular pH;GO:0098656//anion transmembrane transport;GO:0015698//inorganic anion transport	K13855//solute carrier family 4 (anion exchanger), member 2;K13862//solute carrier family 4 (sodium borate transporter), member 11;K06573//null	gi|734379309|gb|KHN22473.1|//Boron transporter 4 [Glycine soja];gi|356555718|ref|XP_003546177.1|//PREDICTED: boron transporter 4-like [Glycine max]
102669329	811	2.488128129	271.6182736	6.770375952	1.09E-26	Up	3.02E-27	LOC102669329	NA	NA	NA	K04733//interleukin-1 receptor-associated kinase 4 [EC:2.7.11.1]	gi|955328836|ref|XP_014633016.1|//PREDICTED: uncharacterized protein LOC102667369 [Glycine max]
100806598	2091	5.097266359	551.754587	6.758159164	2.03E-53	Up	3.71E-54	LOC100806598	NA	NA	NA	K04733//interleukin-1 receptor-associated kinase 4 [EC:2.7.11.1]	gi|356533552|ref|XP_003535327.1|//PREDICTED: calmodulin-binding protein 60 G-like [Glycine max]
BGI_novel_G002857	2381	0.322059484	34.84678753	6.757554676	1.79E-05	Up	9.31E-06	NA	GO:0089701//U2AF	GO:0003723//RNA binding;GO:0046872//metal ion binding;GO:0000166//nucleotide binding	GO:0000398//mRNA splicing, via spliceosome	K08819//cyclin-dependent kinase 12/13 [EC:2.7.11.22 2.7.11.23]	gi|593696183|ref|XP_007148590.1|//hypothetical protein PHAVU_006G221300g [Phaseolus vulgaris]
102665766	1563	0.328193733	35.33788498	6.750524195	1.95E-05	Up	1.02E-05	LOC102665766	NA	NA	NA	K12471//epsin;K12448//UDP-arabinose 4-epimerase [EC:5.1.3.5];K21026//null;K00279//cytokinin dehydrogenase [EC:1.5.99.12];K04460//serine/threonine-protein phosphatase 5 [EC:3.1.3.16]	gi|571475020|ref|XP_006586433.1|//PREDICTED: serine/threonine-protein phosphatase 7 long form homolog [Glycine max]
100810945	1053	0.750947542	80.74208578	6.748464915	1.41E-09	Up	6.09E-10	LOC100810945	NA	NA	NA	K16189//phytochrome-interacting factor 4;K11253//histone H3;K12126//phytochrome-interacting factor 3	gi|356513103|ref|XP_003525253.1|//PREDICTED: transcription factor BEE 1-like [Glycine max]
100803580	899	0.319542454	34.24644167	6.743802666	1.86E-05	Up	9.68E-06	LOC100803580	NA	GO:0046914//transition metal ion binding	NA	NA	gi|356500066|ref|XP_003518855.1|//PREDICTED: uncharacterized protein LOC100803580 [Glycine max]
100810831	1937	163.8844727	17535.45275	6.741451698	0	Up	0	LOC100810831	GO:0031224//intrinsic component of membrane	GO:0022857//transmembrane transporter activity	GO:0006810//transport	K16055//trehalose 6-phosphate synthase/phosphatase [EC:2.4.1.15 3.1.3.12];K08150//MFS transporter, SP family, solute carrier family 2 (myo-inositol transporter), member 13	gi|356497466|ref|XP_003517581.1|//PREDICTED: sugar transport protein 13 [Glycine max]
102670282	1869	1.181777782	126.0421818	6.736804041	9.11E-14	Up	3.43E-14	LOC102670282	NA	NA	NA	K12126//phytochrome-interacting factor 3;K13422//transcription factor MYC2	gi|571533857|ref|XP_006600454.1|//PREDICTED: putative transcription factor bHLH041 [Glycine max]
100783789	537	232.8219373	24831.03212	6.736773419	0	Up	0	LOC100783789	NA	GO:0043169//cation binding	NA	NA	gi|356564075|ref|XP_003550282.1|//PREDICTED: metallothionein-like protein 1 [Glycine max]
100500411	441	1.185041414	126.106138	6.73355721	1.21E-13	Up	4.58E-14	LOC100500411	NA	NA	GO:0050896//response to stimulus	NA	gi|351726544|ref|NP_001237642.1|//uncharacterized protein LOC100500411 [Glycine max]
100803184	1843	138.1363024	14684.65046	6.732072603	0	Up	0	LOC100803184	NA	NA	NA	NA	gi|571470434|ref|XP_006585010.1|//PREDICTED: uncharacterized protein LOC100803184 [Glycine max]
100778708	1241	0.751667319	79.55964731	6.725798791	1.77E-09	Up	7.69E-10	LOC100778708	NA	NA	NA	K12600//superkiller protein 3	gi|356516399|ref|XP_003526882.1|//PREDICTED: uncharacterized protein LOC100778708 [Glycine max]
100784592	1253	0.318550281	33.69258513	6.724766208	2.00E-05	Up	1.04E-05	LOC100784592	NA	NA	NA	K10260//F-box and WD-40 domain protein 7;K03362//F-box and WD-40 domain protein 1/11;K14963//COMPASS component SWD3;K16794//platelet-activating factor acetylhydrolase IB subunit alpha	gi|955322308|ref|XP_014631412.1|//PREDICTED: myosin heavy chain kinase B-like [Glycine max]
100781785	2974	0.752277872	79.55423534	6.724529274	1.84E-09	Up	7.98E-10	LOC100781785	GO:0016021//integral component of membrane	GO:0004674//protein serine/threonine kinase activity;GO:0005524//ATP binding;GO:0032559//adenyl ribonucleotide binding;GO:0004672//protein kinase activity;GO:0004871//signal transducer activity	GO:0006464//cellular protein modification process;GO:0006468//protein phosphorylation	K04733//interleukin-1 receptor-associated kinase 4 [EC:2.7.11.1];K16224//senescence-induced receptor-like serine/threonine-protein kinase	gi|955372959|ref|XP_014623715.1|//PREDICTED: probable LRR receptor-like serine/threonine-protein kinase At1g05700 [Glycine max]
100813442	966	0.318689486	33.69724734	6.724335514	2.00E-05	Up	1.05E-05	LOC100813442	NA	GO:0046914//transition metal ion binding	NA	NA	gi|356575188|ref|XP_003555724.1|//PREDICTED: uncharacterized protein LOC100813442 [Glycine max]
100127370	1981	16.86396726	1782.464348	6.723785439	6.37E-166	Up	4.36E-167	LOC100127370	NA	NA	NA	K13425//WRKY transcription factor 22;K13459//disease resistance protein RPS2;K16225//probable WRKY transcription factor 52	gi|571436575|ref|XP_006573805.1|//PREDICTED: probable WRKY transcription factor 41 [Glycine max]
100787971	1178	5.978538374	625.7035068	6.709542561	8.70E-61	Up	1.45E-61	LOC100787971	GO:0005634//nucleus;GO:0016021//integral component of membrane	GO:0003677//DNA binding;GO:0003700//transcription factor activity, sequence-specific DNA binding;GO:0046983//protein dimerization activity	GO:0006355//regulation of transcription, DNA-templated;GO:0006351//transcription, DNA-templated	K09264//MADS-box transcription factor, plant	gi|593701961|ref|XP_007151390.1|//hypothetical protein PHAVU_004G042400g [Phaseolus vulgaris];gi|571496804|ref|XP_006593704.1|//PREDICTED: truncated transcription factor CAULIFLOWER A-like [Glycine max]
100797598	2250	25.14277461	2594.376851	6.68910038	1.64E-243	Up	7.45E-245	LOC100797598	NA	NA	NA	NA	gi|356505783|ref|XP_003521669.1|//PREDICTED: calmodulin-binding protein 60 B isoform X1 [Glycine max];gi|571446892|ref|XP_006577216.1|//PREDICTED: calmodulin-binding protein 60 B isoform X2 [Glycine max]
100784891	1292	61.76529619	6366.76891	6.687621126	0	Up	0	LOC100784891	NA	GO:0016741//transferase activity, transferring one-carbon groups	GO:0006730//one-carbon metabolic process	K08869//aarF domain-containing kinase	gi|959092611|ref|NP_001304646.1|//putative methyltransferase DDB_G0268948 [Glycine max]
100791543	1410	52.23455545	5376.516104	6.685523293	0	Up	0	HSF	GO:0043231//intracellular membrane-bounded organelle	GO:0003677//DNA binding;GO:0001071//nucleic acid binding transcription factor activity	GO:0050896//response to stimulus;GO:0006351//transcription, DNA-templated	K09419//heat shock transcription factor, other eukaryote	gi|359807065|ref|NP_001241597.1|//heat shock factor [Glycine max]
BGI_novel_G002186	2335	0.322843618	33.15264876	6.682144824	2.49E-05	Up	1.31E-05	NA	NA	GO:1901363//heterocyclic compound binding;GO:0097159//organic cyclic compound binding	NA	K14838//nucleolar protein 15	gi|947091342|gb|KRH40007.1|//hypothetical protein GLYMA_09G232800 [Glycine max]
100776452	2098	56.09840078	5744.967033	6.67819516	0	Up	0	LOC100776452	NA	NA	NA	K05747//Wiskott-Aldrich syndrome protein	gi|356495033|ref|XP_003516385.1|//PREDICTED: ninja-family protein AFP3-like [Glycine max]
547556	625	3.352570466	343.1882982	6.677588896	7.82E-35	Up	1.88E-35	PM35	NA	NA	NA	NA	gi|351723735|ref|NP_001238313.1|//seed maturation protein PM35 [Glycine max]
100127421	2343	11.63987735	1189.433412	6.675054841	1.19E-114	Up	1.17E-115	LOC100127421	NA	NA	NA	K13424//WRKY transcription factor 33	gi|356539680|ref|XP_003538323.1|//PREDICTED: probable WRKY transcription factor 25 [Glycine max]
100808125	2137	375.2292313	38271.12885	6.672340423	0	Up	0	LOC100808125	NA	GO:0043169//cation binding;GO:0003824//catalytic activity	GO:0019725//cellular homeostasis;GO:0007165//signal transduction	K17609//nucleoredoxin [EC:1.8.1.8]	gi|356517692|ref|XP_003527520.1|//PREDICTED: probable nucleoredoxin 2 isoform X3 [Glycine max];gi|955327599|ref|XP_014632692.1|//PREDICTED: probable nucleoredoxin 2 isoform X2 [Glycine max];gi|356517694|ref|XP_003527521.1|//PREDICTED: probable nucleoredoxin 2 isoform X1 [Glycine max]
100802708	2058	19.48817869	1980.895842	6.667409946	7.19E-190	Up	4.33E-191	LOC100802708	NA	NA	NA	K04733//interleukin-1 receptor-associated kinase 4 [EC:2.7.11.1];K08734//DNA mismatch repair protein MLH1;K07936//GTP-binding nuclear protein Ran	gi|356532740|ref|XP_003534929.1|//PREDICTED: putative nuclease HARBI1 [Glycine max]
100801993	2476	69.19946441	7024.737425	6.665539618	0	Up	0	LOC100801993	NA	NA	NA	K04733//interleukin-1 receptor-associated kinase 4 [EC:2.7.11.1]	gi|571476089|ref|XP_003534789.2|//PREDICTED: wall-associated receptor kinase-like 8 isoform X2 [Glycine max];gi|571476087|ref|XP_006586859.1|//PREDICTED: wall-associated receptor kinase-like 8 isoform X1 [Glycine max]
100801551	1694	35.63483671	3617.036181	6.665375905	0	Up	0	LOC100801551	NA	GO:0046872//metal ion binding	NA	K19041//E3 ubiquitin-protein ligase RNF38/44 [EC:2.3.2.27];K10664//E3 ubiquitin-protein ligase ATL6/9/15/31/42/55 [EC:2.3.2.27]	gi|947069278|gb|KRH18169.1|//hypothetical protein GLYMA_13G042300 [Glycine max]
100796348	831	1.616820597	164.1065452	6.665329364	1.15E-17	Up	3.92E-18	LOC100796348	NA	GO:0005488//binding	NA	NA	gi|356536881|ref|XP_003536961.1|//PREDICTED: zinc finger protein ZAT11-like [Glycine max]
100776356	1964	237.2254906	24008.38722	6.661135643	0	Up	0	LOC100776356	NA	NA	NA	K14497//protein phosphatase 2C [EC:3.1.3.16]	gi|356539889|ref|XP_003538425.1|//PREDICTED: protein phosphatase 2C 37 [Glycine max]
BGI_novel_G001472	557	1.180439726	119.2701013	6.658764243	2.29E-13	Up	8.73E-14	NA	GO:0016021//integral component of membrane	NA	NA	NA	gi|947107514|gb|KRH55897.1|//hypothetical protein GLYMA_06G289200 [Glycine max]
100788174	1219	184.362098	18623.7183	6.658455241	0	Up	0	LOC100788174	NA	NA	NA	K14299//nucleoporin SEH1	gi|356554706|ref|XP_003545684.1|//PREDICTED: protein EXORDIUM-like 2 [Glycine max]
100789485	2236	4.222868484	425.9523124	6.656324795	4.58E-43	Up	9.64E-44	LOC100789485	NA	GO:0032559//adenyl ribonucleotide binding;GO:0016628//oxidoreductase activity, acting on the CH-CH group of donors, NAD or NADP as acceptor	GO:0008152//metabolic process;GO:0050896//response to stimulus	K03283//heat shock 70kDa protein 1/8	gi|356569000|ref|XP_003552695.1|//PREDICTED: heat shock cognate 70 kDa protein 2-like [Glycine max]
100500487	614	27.02549705	2725.980276	6.656310161	1.87E-23	Up	5.56E-24	LOC100500487	NA	NA	NA	NA	gi|356532880|ref|XP_003534997.1|//PREDICTED: uncharacterized protein LOC100500487 [Glycine max]
100791410	1661	0.317224834	31.99575452	6.65623096	2.65E-05	Up	1.40E-05	LOC100791410	NA	GO:0035251//UDP-glucosyltransferase activity	NA	K13495//cis-zeatin O-glucosyltransferase [EC:2.4.1.215]	gi|356500519|ref|XP_003519079.1|//PREDICTED: zeatin O-glucosyltransferase-like [Glycine max]
100800340	2453	5.967135517	601.5140022	6.655415969	2.94E-59	Up	4.99E-60	LOC100800340	NA	NA	NA	K05391//cyclic nucleotide gated channel, other eukaryote;K04908//potassium voltage-gated channel Eag-related subfamily H member 5	gi|356523521|ref|XP_003530386.1|//PREDICTED: potassium channel KAT1-like [Glycine max]
100809887	2231	23.87363734	2405.329097	6.654672098	1.73E-223	Up	8.75E-225	LOC100809887	GO:0043231//intracellular membrane-bounded organelle	GO:0001071//nucleic acid binding transcription factor activity;GO:0003676//nucleic acid binding	GO:0006351//transcription, DNA-templated	K09286//EREBP-like factor	gi|356547020|ref|XP_003541916.1|//PREDICTED: ethylene-responsive transcription factor ERF053-like [Glycine max]
100127373	1154	41.71836786	4193.015539	6.65116165	0	Up	0	WRKY17	NA	GO:0003677//DNA binding;GO:0043565//sequence-specific DNA binding;GO:0003700//transcription factor activity, sequence-specific DNA binding;GO:0001071//nucleic acid binding transcription factor activity	GO:0010467//gene expression;GO:0006355//regulation of transcription, DNA-templated	K13424//WRKY transcription factor 33;K18834//WRKY transcription factor 1	gi|359806418|ref|NP_001240986.1|//WRKY17 protein [Glycine max];gi|955322826|ref|XP_014631599.1|//PREDICTED: WRKY17 protein isoform X1 [Glycine max]
102666006	657	0.318692905	32.0086907	6.650152954	2.75E-05	Up	1.45E-05	LOC102666006	NA	NA	NA	K21026//null	gi|571490938|ref|XP_006591702.1|//PREDICTED: serine/threonine-protein phosphatase 7 long form homolog [Glycine max]
100815291	1143	72.72645354	7298.370112	6.648950278	0	Up	0	LOC100815291	GO:0044421//extracellular region part	GO:0004553//hydrolase activity, hydrolyzing O-glycosyl compounds;GO:0043167//ion binding	GO:0006026//aminoglycan catabolic process	K01183//chitinase [EC:3.2.1.14]	gi|734372866|gb|KHN19947.1|//Acidic endochitinase [Glycine soja]
100813531	2083	6.837942943	685.6204326	6.64770391	3.54E-68	Up	5.40E-69	LOC100813531	NA	NA	NA	K04733//interleukin-1 receptor-associated kinase 4 [EC:2.7.11.1]	gi|356562084|ref|XP_003549304.1|//PREDICTED: probable receptor-like protein kinase At1g67000 [Glycine max]
100807098	1866	8.155126155	815.0977646	6.643122105	8.32E-78	Up	1.14E-78	LOC100807098	NA	NA	NA	K13422//transcription factor MYC2	gi|356558363|ref|XP_003547476.1|//PREDICTED: putative transcription factor bHLH041 isoform X1 [Glycine max];gi|571519299|ref|XP_006597820.1|//PREDICTED: putative transcription factor bHLH041 isoform X3 [Glycine max];gi|955366272|ref|XP_014622946.1|//PREDICTED: putative transcription factor bHLH041 isoform X2 [Glycine max]
100795913	1610	2.924628807	292.2367156	6.642740104	4.96E-30	Up	1.29E-30	LOC100795913	NA	NA	NA	K04733//interleukin-1 receptor-associated kinase 4 [EC:2.7.11.1];K10260//F-box and WD-40 domain protein 7;K08332//vacuolar protein 8	gi|356553261|ref|XP_003544976.1|//PREDICTED: U-box domain-containing protein 20-like [Glycine max]
100795314	1891	2.05139242	204.9497057	6.64252261	1.46E-21	Up	4.52E-22	LOC100795314	NA	GO:0005506//iron ion binding;GO:0016712//oxidoreductase activity, acting on paired donors, with incorporation or reduction of molecular oxygen, reduced flavin or flavoprotein as one donor, and incorporation of one atom of oxygen	GO:0008152//metabolic process	K20665//null;K20624//null	gi|356539294|ref|XP_003538134.1|//PREDICTED: cytochrome P450 94C1-like [Glycine max]
100788672	1575	2.052882325	204.7582003	6.640126489	2.98E-21	Up	9.31E-22	LOC100788672	NA	NA	NA	K04733//interleukin-1 receptor-associated kinase 4 [EC:2.7.11.1]	gi|356547899|ref|XP_003542342.1|//PREDICTED: putative nuclease HARBI1 [Glycine max]
547787	711	14.68644898	1462.678482	6.637983258	9.28E-143	Up	7.39E-144	SCAM-4	NA	GO:0046872//metal ion binding	NA	K13448//calcium-binding protein CML	gi|351726666|ref|NP_001237902.1|//calmodulin [Glycine max]
100781132	1488	4.220569411	420.2257118	6.637582976	1.07E-42	Up	2.27E-43	LOC100781132	NA	GO:0032559//adenyl ribonucleotide binding;GO:0016301//kinase activity	GO:0006464//cellular protein modification process	K04733//interleukin-1 receptor-associated kinase 4 [EC:2.7.11.1];K04730//interleukin-1 receptor-associated kinase 1 [EC:2.7.11.1]	gi|947051822|gb|KRH01351.1|//hypothetical protein GLYMA_18G271400 [Glycine max]
BGI_novel_G003825	1670	0.748411185	74.49244235	6.637119135	3.32E-09	Up	1.46E-09	NA	NA	NA	NA	K03231//elongation factor 1-alpha	gi|947059414|gb|KRH08820.1|//hypothetical protein GLYMA_16G176500 [Glycine max]
100814873	751	5.966192372	593.8019203	6.637027452	1.54E-58	Up	2.63E-59	LOC100814873	NA	NA	NA	NA	gi|951020278|ref|XP_014512351.1|//PREDICTED: uncharacterized protein LOC106770997 [Vigna radiata var. radiata]
100785599	784	2.479995648	246.7857366	6.636777615	8.64E-26	Up	2.45E-26	LOC100785599	NA	NA	NA	NA	gi|947118203|gb|KRH66452.1|//hypothetical protein GLYMA_03G107900 [Glycine max]
100782377	1373	547.7271354	54460.35245	6.635605153	0	Up	0	LOC100782377	GO:0044421//extracellular region part	GO:0004175//endopeptidase activity;GO:0046914//transition metal ion binding	GO:0019538//protein metabolic process	K07761//gelatinase A [EC:3.4.24.24]	gi|356501158|ref|XP_003519395.1|//PREDICTED: metalloendoproteinase 5-MMP-like [Glycine max]
100793054	3022	5.523295165	548.2683	6.633209024	5.71E-55	Up	1.02E-55	LOC100793054	NA	GO:0043531//ADP binding	GO:0006952//defense response	K19613//leucine-rich repeat protein SHOC2;K13459//disease resistance protein RPS2;K09873//aquaporin TIP;K13415//protein brassinosteroid insensitive 1 [EC:2.7.10.1 2.7.11.1]	gi|571454747|ref|XP_006579883.1|//PREDICTED: probable disease resistance protein At5g66900 [Glycine max]
100804774	2039	0.316707189	31.4270192	6.632712017	2.91E-05	Up	1.54E-05	LOC100804774	NA	NA	NA	K14493//gibberellin receptor GID1 [EC:3.-.-.-];K20506//tuliposide A-converting enzyme [EC:4.2.99.22]	gi|356524587|ref|XP_003530910.1|//PREDICTED: probable carboxylesterase 17 [Glycine max]
100813821	2172	4.662550954	462.1430703	6.631076248	2.39E-46	Up	4.80E-47	LOC100813821	NA	GO:0004028//3-chloroallyl aldehyde dehydrogenase activity;GO:0004029//aldehyde dehydrogenase (NAD) activity;GO:0003842//1-pyrroline-5-carboxylate dehydrogenase activity	GO:0055114//oxidation-reduction process	K00294//1-pyrroline-5-carboxylate dehydrogenase [EC:1.2.1.88]	gi|571453530|ref|XP_006579542.1|//PREDICTED: probable aldehyde dehydrogenase isoform X1 [Glycine max];gi|356512431|ref|XP_003524922.1|//PREDICTED: probable aldehyde dehydrogenase isoform X2 [Glycine max];gi|947108624|gb|KRH56950.1|//hypothetical protein GLYMA_05G029200 [Glycine max]
100794249	1084	0.31724792	31.4360813	6.63066687	2.95E-05	Up	1.56E-05	LOC100794249	NA	NA	NA	NA	gi|571446438|ref|XP_006577094.1|//PREDICTED: protein YLS9-like [Glycine max]
100815669	3726	11.63794882	1152.047099	6.629219083	5.11E-113	Up	5.09E-114	LOC100815669	NA	NA	NA	K04733//interleukin-1 receptor-associated kinase 4 [EC:2.7.11.1]	gi|356532016|ref|XP_003534570.1|//PREDICTED: protein QUIRKY-like [Glycine max]
100784441	1777	0.323299653	31.95126835	6.626857434	3.16E-05	Up	1.67E-05	LOC100784441	NA	NA	NA	NA	gi|571512191|ref|XP_003544385.2|//PREDICTED: UPF0496 protein At1g20180-like [Glycine max]
100790119	2064	29.97697785	2955.855585	6.62357703	5.75E-270	Up	2.27E-271	LOC100790119	NA	NA	NA	K03320//ammonium transporter, Amt family	gi|356521048|ref|XP_003529170.1|//PREDICTED: ammonium transporter 2-like [Glycine max]
100779760	865	2.479906638	244.4992109	6.623400191	1.22E-25	Up	3.48E-26	LOC100779760	NA	NA	NA	K13448//calcium-binding protein CML	gi|356547218|ref|XP_003542013.1|//PREDICTED: probable calcium-binding protein CML44 [Glycine max]
100789739	1419	11.20449774	1103.394483	6.621726883	8.68E-109	Up	8.92E-110	LOC100789739	NA	GO:0016701//oxidoreductase activity, acting on single donors with incorporation of molecular oxygen;GO:0016706//oxidoreductase activity, acting on paired donors, with incorporation or reduction of molecular oxygen, 2-oxoglutarate as one donor, and incorporation of one atom each of oxygen into both donors;GO:0046914//transition metal ion binding	GO:0008152//metabolic process	K04125//gibberellin 2-oxidase [EC:1.14.11.13]	gi|356549099|ref|XP_003542935.1|//PREDICTED: gibberellin 2-beta-dioxygenase-like [Glycine max]
100820516	1559	314.8749923	30983.46186	6.620575357	0	Up	0	LOC100820516	NA	GO:0046872//metal ion binding	NA	K17338//receptor expression-enhancing protein 1/2/3/4	gi|356538532|ref|XP_003537757.1|//PREDICTED: uncharacterized protein LOC100820516 [Glycine max]
100819184	1186	0.319446629	31.40027266	6.619058361	3.16E-05	Up	1.67E-05	LOC100819184	NA	GO:0003824//catalytic activity	GO:0008152//metabolic process	K05933//aminocyclopropanecarboxylate oxidase [EC:1.14.17.4]	gi|363814392|ref|NP_001242835.1|//uncharacterized protein LOC100819184 [Glycine max]
100792239	1732	1.611712675	157.7819318	6.613193622	3.26E-17	Up	1.12E-17	LOC100792239	NA	GO:0032559//adenyl ribonucleotide binding;GO:0004672//protein kinase activity;GO:0004871//signal transducer activity	GO:0006464//cellular protein modification process	K04733//interleukin-1 receptor-associated kinase 4 [EC:2.7.11.1]	gi|955372963|ref|XP_014623717.1|//PREDICTED: probable LRR receptor-like serine/threonine-protein kinase At1g05700 isoform X2 [Glycine max];gi|955372961|ref|XP_014623716.1|//PREDICTED: probable LRR receptor-like serine/threonine-protein kinase At1g05700 isoform X1 [Glycine max]
100806797	3181	196.7926501	19223.25994	6.610032864	0	Up	0	LOC100806797	GO:0031224//intrinsic component of membrane	GO:0046873//metal ion transmembrane transporter activity;GO:0032559//adenyl ribonucleotide binding;GO:0019829//cation-transporting ATPase activity	GO:0009206//purine ribonucleoside triphosphate biosynthetic process;GO:0006816//calcium ion transport	K01537//Ca2+-transporting ATPase [EC:3.6.3.8]	gi|955314046|ref|XP_003521262.2|//PREDICTED: calcium-transporting ATPase 12, plasma membrane-type-like, partial [Glycine max]
100792882	998	0.31624023	30.85823319	6.608490743	3.21E-05	Up	1.70E-05	LOC100792882	NA	NA	NA	K04733//interleukin-1 receptor-associated kinase 4 [EC:2.7.11.1];K17302//coatomer subunit beta'	gi|955319879|ref|XP_006580658.2|//PREDICTED: vesicle-associated protein 2-1-like [Glycine max]
100800567	1353	0.316555369	30.86752089	6.607487942	3.24E-05	Up	1.71E-05	LOC100800567	NA	NA	NA	NA	gi|356500721|ref|XP_003519180.1|//PREDICTED: uncharacterized protein LOC100800567 [Glycine max]
100804202	767	8.157535246	789.5579105	6.596767959	8.37E-76	Up	1.17E-76	LOC100804202	NA	NA	NA	NA	gi|356548473|ref|XP_003542626.1|//PREDICTED: uncharacterized protein LOC100804202 [Glycine max]
100305870	4383	124.9921695	12087.98502	6.595592252	0	Up	0	LOC100305870	GO:0005737//cytoplasm	GO:0016765//transferase activity, transferring alkyl or aryl (other than methyl) groups;GO:0004364//glutathione transferase activity	GO:0006749//glutathione metabolic process;GO:0009407//toxin catabolic process	K00799//glutathione S-transferase [EC:2.5.1.18]	gi|351720888|ref|NP_001237959.1|//uncharacterized LOC100305870 [Glycine max];gi|955332794|ref|XP_014633805.1|//PREDICTED: uncharacterized protein LOC100305870 isoform X1 [Glycine max]
547555	2034	5.092491907	491.1373792	6.591611034	2.42E-50	Up	4.60E-51	PM40	NA	GO:0004175//endopeptidase activity	GO:0019538//protein metabolic process	K01369//legumain [EC:3.4.22.34]	gi|571453325|ref|XP_006579475.1|//PREDICTED: seed maturation protein PM40 isoform X1 [Glycine max];gi|351723279|ref|NP_001238297.1|//seed maturation protein PM40 precursor [Glycine max]
100781448	2133	630.6900675	60738.58321	6.589538233	0	Up	0	LOC100781448	NA	GO:0016160//amylase activity;GO:0043167//ion binding	GO:0005976//polysaccharide metabolic process	K01177//beta-amylase [EC:3.2.1.2]	gi|356531040|ref|XP_003534086.1|//PREDICTED: beta-amylase 1, chloroplastic [Glycine max]
100813623	1939	0.315829094	30.28939136	6.583524701	3.56E-05	Up	1.89E-05	LOC100813623	NA	NA	NA	K01188//beta-glucosidase [EC:3.2.1.21]	gi|955354334|ref|XP_003540006.2|//PREDICTED: cyanogenic beta-glucosidase-like [Glycine max]
BGI_novel_G000902	560	0.316314116	30.30331059	6.581973664	3.59E-05	Up	1.91E-05	NA	NA	NA	NA	NA	gi|947115023|gb|KRH63325.1|//hypothetical protein GLYMA_04G168400 [Glycine max]
100775465	1029	218.3139525	20909.83802	6.581633739	8.44E-236	Up	4.01E-237	LOC100775465	NA	NA	NA	K09286//EREBP-like factor	gi|955354239|ref|XP_014620342.1|//PREDICTED: ethylene-responsive transcription factor 9-like [Glycine max]
100782332	2169	11.63529401	1113.633439	6.580622959	1.40E-111	Up	1.41E-112	LOC100782332	NA	NA	NA	K14652//3,4-dihydroxy 2-butanone 4-phosphate synthase / GTP cyclohydrolase II [EC:4.1.99.12 3.5.4.25]	gi|356525856|ref|XP_003531537.1|//PREDICTED: bifunctional riboflavin biosynthesis protein RIBA 1, chloroplastic [Glycine max]
100791756	979	14.70172528	1406.988245	6.580480997	6.65E-130	Up	5.79E-131	LOC100791756	NA	NA	NA	K02183//calmodulin	gi|356531760|ref|XP_003534444.1|//PREDICTED: probable calcium-binding protein CML45 [Glycine max]
BGI_novel_G002932	604	1.621581758	155.0410319	6.579104504	1.65E-16	Up	5.75E-17	NA	NA	NA	NA	K02335//DNA polymerase I [EC:2.7.7.7];K01681//aconitate hydratase [EC:4.2.1.3];K00819//ornithine--oxo-acid transaminase [EC:2.6.1.13];K00765//ATP phosphoribosyltransferase [EC:2.4.2.17];K14411//RNA-binding protein Musashi	gi|955388930|ref|XP_014627397.1|//PREDICTED: uncharacterized protein LOC100804859 isoform X2 [Glycine max]
102663844	2099	0.317875197	30.31135235	6.57525396	3.74E-05	Up	1.99E-05	LOC102663844	NA	NA	NA	K19613//leucine-rich repeat protein SHOC2;K12818//ATP-dependent RNA helicase DHX8/PRP22 [EC:3.6.4.13]	gi|734399159|gb|KHN30800.1|//Putative disease resistance RPP13-like protein 1 [Glycine soja]
547925	931	6.835278148	650.4254419	6.572239834	2.01E-66	Up	3.13E-67	GST3	NA	GO:0016765//transferase activity, transferring alkyl or aryl (other than methyl) groups	NA	K00799//glutathione S-transferase [EC:2.5.1.18]	gi|351721302|ref|NP_001236181.1|//glutathione S-transferase 3 [Glycine max]
100800911	1020	99.76427518	9485.841035	6.571108591	0	Up	0	LOC100800911	NA	NA	NA	K00588//caffeoyl-CoA O-methyltransferase [EC:2.1.1.104]	gi|356498192|ref|XP_003517937.1|//PREDICTED: probable caffeoyl-CoA O-methyltransferase At4g26220 [Glycine max]
102660702	1605	2.921493813	277.5517474	6.569906731	3.73E-29	Up	9.90E-30	LOC102660702	NA	NA	NA	K21026//null;K00279//cytokinin dehydrogenase [EC:1.5.99.12];K09833//homogentisate phytyltransferase / homogentisate geranylgeranyltransferase [EC:2.5.1.115 2.5.1.116];K20724//null;K04460//serine/threonine-protein phosphatase 5 [EC:3.1.3.16]	gi|571540700|ref|XP_006601575.1|//PREDICTED: uncharacterized protein LOC102660702 [Glycine max]
100820269	1897	5.09215765	483.2353918	6.568305225	7.04E-50	Up	1.35E-50	LOC100820269	NA	GO:0000166//nucleotide binding;GO:0004672//protein kinase activity	NA	K04733//interleukin-1 receptor-associated kinase 4 [EC:2.7.11.1]	gi|356558284|ref|XP_003547437.1|//PREDICTED: G-type lectin S-receptor-like serine/threonine-protein kinase At2g19130 [Glycine max]
778045	1162	12.50605999	1184.521537	6.565533276	1.16E-118	Up	1.11E-119	MYB184	GO:0043231//intracellular membrane-bounded organelle	GO:0003676//nucleic acid binding	NA	K09422//myb proto-oncogene protein, plant	gi|734363509|gb|KHN16570.1|//Transcription factor MYB21 [Glycine soja];gi|571469201|ref|XP_006584643.1|//PREDICTED: MYB transcription factor MYB184 isoform X1 [Glycine max]
100799023	1323	3.784874714	358.4365485	6.565328396	2.16E-37	Up	4.95E-38	LOC100799023	NA	NA	NA	NA	gi|571488793|ref|XP_003538058.2|//PREDICTED: UPF0496 protein 4-like [Glycine max]
100789718	1025	52.59043467	4970.46912	6.562437791	0	Up	0	LOC100789718	NA	NA	NA	NA	gi|734387580|gb|KHN25343.1|//hypothetical protein glysoja_010260 [Glycine soja]
100794065	1537	28.64891471	2703.079989	6.559979907	7.36E-265	Up	2.99E-266	LOC100794065	NA	GO:0005506//iron ion binding;GO:0046914//transition metal ion binding;GO:0003824//catalytic activity;GO:0051213//dioxygenase activity	GO:0008152//metabolic process;GO:0055114//oxidation-reduction process	K04125//gibberellin 2-oxidase [EC:1.14.11.13]	gi|363808112|ref|NP_001242731.1|//uncharacterized protein LOC100794065 [Glycine max];gi|947081489|gb|KRH30278.1|//hypothetical protein GLYMA_11G172500 [Glycine max]
BGI_novel_G001075	547	0.315299311	29.73027101	6.559066789	3.92E-05	Up	2.08E-05	NA	GO:0016021//integral component of membrane;GO:0005737//cytoplasm	NA	NA	K09284//AP2-like factor, euAP2 lineage;K13506//glycerol-3-phosphate O-acyltransferase 3/4 [EC:2.3.1.15]	gi|734429349|gb|KHN45098.1|//DUF246 domain-containing protein [Glycine soja]
102667331	474	0.315261188	29.72550772	6.559010072	3.92E-05	Up	2.08E-05	LOC102667331	NA	NA	NA	K14488//SAUR family protein	gi|571474749|ref|XP_006586323.1|//PREDICTED: auxin-responsive protein SAUR71-like [Glycine max]
100818416	2130	0.315593494	29.73477825	6.557940043	3.94E-05	Up	2.10E-05	LOC100818416	NA	NA	NA	K08150//MFS transporter, SP family, solute carrier family 2 (myo-inositol transporter), member 13	gi|356510859|ref|XP_003524151.1|//PREDICTED: probable inositol transporter 2 [Glycine max]
547495	730	12.07197393	1133.007449	6.552351941	8.18E-111	Up	8.28E-112	PM12	NA	NA	NA	NA	gi|351724453|ref|NP_001237314.1|//dehydrin [Glycine max]
106796447	759	5.102464211	478.6189647	6.551539595	9.88E-49	Up	1.92E-49	LOC106796447	NA	NA	NA	K03834//tyrosine-specific transport protein;K03064//26S proteasome regulatory subunit T4	gi|955375096|ref|XP_014624218.1|//PREDICTED: uncharacterized protein LOC106796447 [Glycine max]
100798011	1837	0.752959211	70.02305626	6.539114507	7.34E-09	Up	3.26E-09	LOC100798011	NA	NA	NA	K01681//aconitate hydratase [EC:4.2.1.3];K13422//transcription factor MYC2	gi|571457605|ref|XP_003525884.2|//PREDICTED: transcription factor bHLH18-like [Glycine max]
732591	972	19.92919613	1853.198102	6.538989781	1.04E-182	Up	6.48E-184	LOC732591	NA	NA	NA	K08819//cyclin-dependent kinase 12/13 [EC:2.7.11.22 2.7.11.23];K13424//WRKY transcription factor 33;K18834//WRKY transcription factor 1	gi|351728066|ref|NP_001237438.1|//WRKY54 [Glycine max]
100805827	923	2.051829469	190.7947671	6.538966962	1.35E-20	Up	4.27E-21	LOC100805827	NA	GO:0016765//transferase activity, transferring alkyl or aryl (other than methyl) groups	NA	K00799//glutathione S-transferase [EC:2.5.1.18]	gi|947100732|gb|KRH49224.1|//hypothetical protein GLYMA_07G140700 [Glycine max]
102660055	2003	0.747174962	69.38000472	6.536930018	7.33E-09	Up	3.26E-09	LOC102660055	NA	NA	NA	K19626//inversin;K15502//serine/threonine-protein phosphatase 6 regulatory ankyrin repeat subunit A	gi|571522265|ref|XP_006598291.1|//PREDICTED: ankyrin repeat-containing protein At3g12360-like [Glycine max]
100817808	1381	61.32555906	5687.345298	6.535123107	0	Up	0	LOC100817808	NA	NA	NA	NA	gi|571441197|ref|XP_006575370.1|//PREDICTED: phosphoglycerate mutase-like protein 1 isoform X1 [Glycine max];gi|734389162|gb|KHN26170.1|//Hypothetical protein glysoja_019494 [Glycine soja]
100778971	2284	0.314745586	29.16157177	6.533738526	4.33E-05	Up	2.31E-05	LOC100778971	NA	NA	NA	K10956//protein transport protein SEC61 subunit alpha	gi|356532537|ref|XP_003534828.1|//PREDICTED: COBRA-like protein 7 [Glycine max]
100777228	1318	2.483090558	229.8882254	6.532651887	8.11E-25	Up	2.34E-25	LOC100777228	NA	NA	NA	K20254//perilipin-4	gi|358248810|ref|NP_001239688.1|//uncharacterized protein LOC100777228 precursor [Glycine max];gi|955347951|ref|XP_014618975.1|//PREDICTED: uncharacterized protein LOC100777228 isoform X1 [Glycine max]
606705	1824	246.1217889	22678.29613	6.525796057	0	Up	0	IFS2	GO:0031224//intrinsic component of membrane;GO:0043231//intracellular membrane-bounded organelle;GO:0031090//organelle membrane	GO:0016709//oxidoreductase activity, acting on paired donors, with incorporation or reduction of molecular oxygen, NAD(P)H as one donor, and incorporation of one atom of oxygen;GO:0005506//iron ion binding	GO:0009699//phenylpropanoid biosynthetic process	K13257//2-hydroxyisoflavanone synthase [EC:1.14.13.136];K07408//cytochrome P450, family 1, subfamily A, polypeptide 1 [EC:1.14.14.1]	gi|351722191|ref|NP_001238515.1|//2-hydroxyisoflavanone synthase precursor [Glycine max]
100170683	1356	37.79407579	3464.110724	6.518181124	0	Up	0	WRKY58	NA	GO:0003677//DNA binding;GO:0001071//nucleic acid binding transcription factor activity	GO:0010467//gene expression	K13425//WRKY transcription factor 22;K13459//disease resistance protein RPS2;K16225//probable WRKY transcription factor 52	gi|351726427|ref|NP_001237638.1|//transcription factor [Glycine max]
100786578	1199	82.31512595	7530.424107	6.515429749	0	Up	0	LOC100786578	NA	GO:0003824//catalytic activity	GO:0008152//metabolic process	K13081//leucoanthocyanidin reductase [EC:1.17.1.3]	gi|359811319|ref|NP_001241029.1|//uncharacterized protein LOC100786578 [Glycine max]
547886	996	36.94834153	3379.048878	6.5149638	0	Up	0	SCOF-1	GO:0044464//cell part	GO:0046914//transition metal ion binding	NA	NA	gi|351727090|ref|NP_001235613.1|//scof-1 protein [Glycine max]
100170682	1144	87.97813903	8037.174077	6.513399435	0	Up	0	WRKY57	NA	GO:0003677//DNA binding;GO:0001071//nucleic acid binding transcription factor activity	GO:0010467//gene expression	K13425//WRKY transcription factor 22;K13459//disease resistance protein RPS2;K16225//probable WRKY transcription factor 52	gi|351725863|ref|NP_001237619.1|//transcription factor [Glycine max]
100780924	1294	0.763094561	69.45531207	6.508079384	1.64E-08	Up	7.37E-09	LOC100780924	NA	NA	NA	NA	gi|356532227|ref|XP_003534675.1|//PREDICTED: uncharacterized protein At5g23160-like [Glycine max]
100798848	1724	115.8657226	10512.40082	6.503494553	4.39E-118	Up	4.20E-119	LOC100798848	NA	NA	NA	K17046//protein DEK;K11984//U4/U6.U5 tri-snRNP-associated protein 1	gi|571525509|ref|XP_003548726.2|//PREDICTED: myb-like protein X isoform X1 [Glycine max];gi|947045223|gb|KRG94852.1|//hypothetical protein GLYMA_19G113400 [Glycine max]
100816274	688	0.746400306	67.69222615	6.502896776	9.40E-09	Up	4.20E-09	LOC100816274	NA	GO:0005488//binding	NA	NA	gi|356574884|ref|XP_003555573.1|//PREDICTED: uncharacterized protein At2g34160-like [Glycine max]
100810548	2503	130.7669299	11832.24479	6.499582255	0	Up	0	LOC100810548	NA	NA	NA	K07195//exocyst complex component 7	gi|356505148|ref|XP_003521354.1|//PREDICTED: exocyst complex component EXO70A1-like [Glycine max]
100807334	948	4.662410855	421.5651174	6.498535544	9.30E-44	Up	1.93E-44	LOC100807334	NA	NA	NA	NA	gi|356506296|ref|XP_003521921.1|//PREDICTED: uncharacterized protein LOC100807334 [Glycine max]
100810460	1093	3.351237501	303.0010974	6.498485275	1.50E-32	Up	3.75E-33	LOC100810460	NA	NA	NA	NA	gi|356556220|ref|XP_003546424.1|//PREDICTED: uncharacterized protein LOC100810460 [Glycine max]
100798057	2913	31.67034376	2858.78965	6.496128133	1.21E-277	Up	4.59E-279	LOC100798057	NA	NA	NA	NA	gi|356494914|ref|XP_003516326.1|//PREDICTED: uncharacterized protein At1g04910-like [Glycine max]
100306632	598	22.09321247	1993.163663	6.495313158	2.77E-201	Up	1.58E-202	LOC100306632	NA	NA	NA	NA	gi|351725467|ref|NP_001237861.1|//uncharacterized protein LOC100306632 precursor [Glycine max]
100795128	1666	24.70751634	2228.940375	6.495264219	2.62E-224	Up	1.32E-225	LOC100795128	NA	NA	NA	K13691//pathogen-inducible salicylic acid glucosyltransferase [EC:2.4.1.-]	gi|356572896|ref|XP_003554601.1|//PREDICTED: UDP-glycosyltransferase 74G1-like [Glycine max]
100787405	1861	36.48681661	3285.27203	6.49249374	0	Up	0	LOC100787405	GO:0031224//intrinsic component of membrane	GO:0022857//transmembrane transporter activity	GO:0006810//transport	K16055//trehalose 6-phosphate synthase/phosphatase [EC:2.4.1.15 3.1.3.12];K08150//MFS transporter, SP family, solute carrier family 2 (myo-inositol transporter), member 13	gi|356541627|ref|XP_003539275.1|//PREDICTED: sugar transport protein 13 [Glycine max]
100794512	1403	10.33932486	926.8187144	6.486073287	6.06E-94	Up	7.06E-95	LOC100794512	NA	NA	NA	K00344//NADPH2:quinone reductase [EC:1.6.5.5]	gi|955338226|ref|XP_014634954.1|//PREDICTED: uncharacterized protein LOC100794512 isoform X2 [Glycine max];gi|571474215|ref|XP_006586161.1|//PREDICTED: uncharacterized protein LOC100794512 isoform X1 [Glycine max]
100819479	3201	0.749797551	67.16554884	6.485076498	1.02E-08	Up	4.55E-09	LOC100819479	NA	NA	NA	K11420//euchromatic histone-lysine N-methyltransferase [EC:2.1.1.43];K11433//histone-lysine N-methyltransferase SETMAR [EC:2.1.1.43]	gi|734358107|gb|KHN14719.1|//Histone-lysine N-methyltransferase SUVR4 [Glycine soja]
BGI_novel_G000714	1672	5.535886622	495.7906384	6.484772824	4.07E-52	Up	7.56E-53	NA	NA	GO:0016491//oxidoreductase activity	GO:0055114//oxidation-reduction process	K11147//dehydrogenase/reductase SDR family member 4 [EC:1.1.-.-]	gi|947120324|gb|KRH68573.1|//hypothetical protein GLYMA_03G238900 [Glycine max]
100788183	2004	99.71169816	8924.158996	6.483809636	0	Up	0	LOC100788183	NA	NA	NA	NA	gi|356524378|ref|XP_003530806.1|//PREDICTED: protein SAR DEFICIENT 1 [Glycine max]
100819661	3493	4.652414403	416.3139185	6.483548375	1.28E-43	Up	2.67E-44	LOC100819661	NA	NA	GO:0006810//transport	K14794//ribosomal RNA-processing protein 12	gi|955391253|ref|XP_003555226.3|//PREDICTED: uncharacterized protein LOC100819661 [Glycine max]
100806045	2185	9.882474786	877.2188515	6.471920636	2.69E-90	Up	3.25E-91	LOC100806045	GO:0016021//integral component of membrane	GO:0005215//transporter activity	GO:0006810//transport	K14638//solute carrier family 15 (peptide/histidine transporter), member 3/4	gi|356496092|ref|XP_003516904.1|//PREDICTED: protein NRT1/ PTR FAMILY 5.6-like [Glycine max]
100810234	746	2.921690577	258.2717312	6.465942537	4.51E-28	Up	1.22E-28	LOC100810234	NA	NA	NA	NA	gi|356543266|ref|XP_003540083.1|//PREDICTED: uncharacterized protein LOC100810234 [Glycine max]
100790598	1168	14.69964965	1293.610985	6.459478254	1.51E-126	Up	1.35E-127	LOC100790598	NA	NA	NA	K14516//ethylene-responsive transcription factor 1	gi|356576468|ref|XP_003556353.1|//PREDICTED: ethylene-responsive transcription factor 1B-like [Glycine max]
100780264	1138	1.183348097	104.0077954	6.45767333	3.51E-12	Up	1.39E-12	LOC100780264	NA	NA	NA	K12581//CCR4-NOT transcription complex subunit 7/8;K13126//polyadenylate-binding protein	gi|356542033|ref|XP_003539476.1|//PREDICTED: NAC domain-containing protein 90 [Glycine max]
100778342	1753	42.58131389	3734.21342	6.454440107	0	Up	0	LOC100778342	NA	NA	NA	K16297//serine carboxypeptidase-like clade II [EC:3.4.16.-]	gi|571497420|ref|XP_003542323.2|//PREDICTED: serine carboxypeptidase-like 40 [Glycine max]
547954	1907	0.313199733	27.46016014	6.454113245	5.90E-05	Up	3.18E-05	HIUHase	GO:0031224//intrinsic component of membrane;GO:0044439//peroxisomal part	GO:0016812//hydrolase activity, acting on carbon-nitrogen (but not peptide) bonds, in cyclic amides;GO:0043167//ion binding;GO:0016798//hydrolase activity, acting on glycosyl bonds	GO:0009112//nucleobase metabolic process	K19964//hydroxyisourate hydrolase [EC:3.5.2.17]	gi|955305655|ref|XP_006574546.2|//PREDICTED: hydroxyisourate hydrolase isoform X1 [Glycine max]
100811485	928	0.313199733	27.46016014	6.454113245	5.90E-05	Up	3.18E-05	LOC100811485	GO:0043231//intracellular membrane-bounded organelle	NA	NA	NA	gi|356513596|ref|XP_003525498.1|//PREDICTED: uncharacterized protein LOC100811485 [Glycine max]
100783849	1266	2.046642551	179.4244976	6.453973915	4.09E-20	Up	1.31E-20	LOC100783849	NA	NA	NA	K14493//gibberellin receptor GID1 [EC:3.-.-.-]	gi|356572688|ref|XP_003554498.1|//PREDICTED: probable carboxylesterase 15 [Glycine max]
100777948	1224	4.229741041	370.4550147	6.452585213	1.75E-39	Up	3.89E-40	LOC100777948	NA	NA	NA	K12581//CCR4-NOT transcription complex subunit 7/8;K13126//polyadenylate-binding protein;K01054//acylglycerol lipase [EC:3.1.1.23]	gi|356570861|ref|XP_003553602.1|//PREDICTED: NAC domain-containing protein 90-like [Glycine max]
100806421	1771	1.608860762	140.2195658	6.445504388	4.22E-16	Up	1.49E-16	LOC100806421	NA	NA	NA	K12581//CCR4-NOT transcription complex subunit 7/8;K03094//S-phase kinase-associated protein 1;K13126//polyadenylate-binding protein;K05941//glutathione gamma-glutamylcysteinyltransferase [EC:2.3.2.15];K01054//acylglycerol lipase [EC:3.1.1.23]	gi|356498703|ref|XP_003518189.1|//PREDICTED: NAC transcription factor 29-like [Glycine max]
100792939	1469	73.56360309	6387.083003	6.440021245	0	Up	0	LOC100792939	NA	GO:0016741//transferase activity, transferring one-carbon groups;GO:0008168//methyltransferase activity;GO:0004105//choline-phosphate cytidylyltransferase activity	GO:0006657//CDP-choline pathway;GO:0006730//one-carbon metabolic process;GO:0032259//methylation	K20177//vacuolar protein sorting-associated protein 3;K00968//choline-phosphate cytidylyltransferase [EC:2.7.7.15]	gi|356556153|ref|XP_003546391.1|//PREDICTED: methyltransferase-like protein 13 isoform X1 [Glycine max];gi|947062924|gb|KRH12185.1|//hypothetical protein GLYMA_15G157700 [Glycine max];gi|358248066|ref|NP_001240060.1|//uncharacterized protein LOC100791886 [Glycine max];gi|571518898|ref|XP_006597757.1|//PREDICTED: methyltransferase-like protein 13 isoform X2 [Glycine max]
100037478	1299	2.914904625	253.044089	6.439796284	8.63E-28	Up	2.35E-28	SACPD-C	GO:0009536//plastid	GO:0046872//metal ion binding;GO:0016717//oxidoreductase activity, acting on paired donors, with oxidation of a pair of donors resulting in the reduction of molecular oxygen to two molecules of water	GO:0006631//fatty acid metabolic process	K03921//acyl-[acyl-carrier-protein] desaturase [EC:1.14.19.2 1.14.19.11 1.14.19.26]	gi|351727383|ref|NP_001236391.1|//stearoyl-ACP desaturase [Glycine max]
100812027	1770	7.264449187	630.5100196	6.439522074	5.55E-67	Up	8.59E-68	LOC100812027	NA	NA	NA	K13425//WRKY transcription factor 22;K13459//disease resistance protein RPS2;K16225//probable WRKY transcription factor 52	gi|959092742|ref|NP_001304644.1|//probable WRKY transcription factor 53 [Glycine max]
100793122	4587	36.10689602	3128.486081	6.437046473	1.72E-280	Up	6.43E-282	LOC100793122	GO:0016021//integral component of membrane	GO:0043531//ADP binding;GO:0000166//nucleotide binding	GO:0007165//signal transduction;GO:0006952//defense response;GO:0009987//cellular process	K03283//heat shock 70kDa protein 1/8;K00695//sucrose synthase [EC:2.4.1.13]	gi|571528181|ref|XP_006599369.1|//PREDICTED: TMV resistance protein N-like [Glycine max]
100815719	1726	0.749621805	64.890754	6.435706201	1.82E-08	Up	8.20E-09	LOC100815719	NA	NA	NA	K09286//EREBP-like factor	gi|955348908|ref|XP_014619244.1|//PREDICTED: ethylene-responsive transcription factor ERF021-like [Glycine max]
100786006	2487	9.900716375	855.7713011	6.433548571	1.04E-83	Up	1.34E-84	LOC100786006	NA	NA	NA	K14638//solute carrier family 15 (peptide/histidine transporter), member 3/4;K01183//chitinase [EC:3.2.1.14]	gi|571498761|ref|XP_006594309.1|//PREDICTED: MACPF domain-containing protein NSL1-like [Glycine max]
100526874	666	2.06010378	177.8164702	6.431528133	1.89E-19	Up	6.16E-20	LOC100526874	GO:0044464//cell part	GO:0046914//transition metal ion binding	NA	K14841//ribosome biogenesis protein NSA1	gi|351726914|ref|NP_001235351.1|//uncharacterized protein LOC100526874 [Glycine max]
100799432	1326	0.319112259	27.42543911	6.425306877	6.93E-05	Up	3.74E-05	LOC100799432	NA	NA	NA	K05278//flavonol synthase [EC:1.14.11.23];K05277//leucoanthocyanidin dioxygenase [EC:1.14.11.19]	gi|356552935|ref|XP_003544817.1|//PREDICTED: probable 2-oxoglutarate/Fe(II)-dependent dioxygenase [Glycine max]
100817320	1660	3.35408794	286.5502881	6.416724021	2.16E-31	Up	5.49E-32	LOC100817320	NA	NA	NA	K11649//SWI/SNF related-matrix-associated actin-dependent regulator of chromatin subfamily C;K04079//molecular chaperone HtpG	gi|356571461|ref|XP_003553895.1|//PREDICTED: F-box protein CPR30-like [Glycine max]
102661883	744	0.314895379	26.87480728	6.415238011	6.98E-05	Up	3.77E-05	LOC102661883	NA	NA	NA	NA	gi|571517110|ref|XP_006597487.1|//PREDICTED: uncharacterized protein LOC102661883 [Glycine max]
BGI_novel_G000091	354	7.309600541	623.6325848	6.414759933	1.62E-60	Up	2.71E-61	NA	NA	GO:0046872//metal ion binding	GO:0030001//metal ion transport	NA	gi|532707|gb|AAA65014.1|//unknown, partial [Glycine max]
100776077	889	3.78093717	322.2291614	6.413199377	2.58E-35	Up	6.14E-36	LOC100776077	NA	NA	NA	NA	gi|356557100|ref|XP_003546856.1|//PREDICTED: uncharacterized protein LOC100776077 [Glycine max]
100813126	2049	12.07925116	1028.832474	6.412333256	1.65E-104	Up	1.76E-105	LOC100813126	NA	NA	NA	K08900//mitochondrial chaperone BCS1	gi|356550545|ref|XP_003543646.1|//PREDICTED: probable mitochondrial chaperone BCS1-B [Glycine max]
100170750	2734	100.5266824	8554.675966	6.411062823	0	Up	0	MATE	GO:0044464//cell part	GO:0015291//secondary active transmembrane transporter activity	GO:0015893//drug transport	K03327//multidrug resistance protein, MATE family;K20456//oxysterol-binding protein 1	gi|351720740|ref|NP_001238722.1|//aluminum-activated citrate transporter [Glycine max];gi|571495662|ref|XP_006593314.1|//PREDICTED: aluminum-activated citrate transporter isoform X1 [Glycine max]
100786301	940	1.178603908	99.4756803	6.399193	3.89E-12	Up	1.54E-12	LOC100786301	NA	NA	NA	NA	gi|571446192|ref|XP_003521393.2|//PREDICTED: uncharacterized protein LOC100786301 [Glycine max]
100791822	2196	4.221476088	354.6311503	6.392427914	2.19E-38	Up	4.95E-39	LOC100791822	NA	GO:0016301//kinase activity	NA	K04733//interleukin-1 receptor-associated kinase 4 [EC:2.7.11.1]	gi|571566533|ref|XP_006605932.1|//PREDICTED: probable serine/threonine-protein kinase At1g18390 [Glycine max]
100803640	1685	7.710800144	647.1269979	6.391024482	1.57E-69	Up	2.35E-70	LOC100803640	NA	GO:0016740//transferase activity;GO:0004190//aspartic-type endopeptidase activity	GO:0006508//proteolysis;GO:0030163//protein catabolic process	K00924//null	gi|955317917|ref|XP_003523437.2|//PREDICTED: aspartic proteinase Asp1-like [Glycine max];gi|734433812|gb|KHN47011.1|//Aspartic proteinase Asp1 [Glycine soja]
100786563	1202	63.49885448	5325.708391	6.39009906	0	Up	0	LOC100786563	NA	NA	NA	NA	gi|571516526|ref|XP_003545827.2|//PREDICTED: vesicle-associated protein 4-2-like [Glycine max]
BGI_novel_G003869	1161	0.313861397	26.31138971	6.389416042	7.67E-05	Up	4.15E-05	NA	NA	GO:0004609//phosphatidylserine decarboxylase activity	NA	K12486//stromal membrane-associated protein	gi|356522081|ref|XP_003529678.1|//PREDICTED: protein C2-DOMAIN ABA-RELATED 11 [Glycine max]
BGI_novel_G004352	650	0.313861397	26.31138971	6.389416042	7.67E-05	Up	4.15E-05	NA	GO:0009506//plasmodesma;GO:0016021//integral component of membrane;GO:0005886//plasma membrane	GO:0004674//protein serine/threonine kinase activity;GO:0005524//ATP binding	GO:0006468//protein phosphorylation;GO:0042742//defense response to bacterium	NA	gi|955386136|ref|XP_014626734.1|//PREDICTED: putative receptor-like protein kinase At4g00960 [Glycine max]
547577	913	8.148552312	682.9493325	6.38909097	1.00E-72	Up	1.45E-73	LOC547577	GO:0005737//cytoplasm	GO:0016765//transferase activity, transferring alkyl or aryl (other than methyl) groups;GO:0004364//glutathione transferase activity	GO:0006749//glutathione metabolic process;GO:0009407//toxin catabolic process;GO:0050896//response to stimulus	K00799//glutathione S-transferase [EC:2.5.1.18]	gi|351725871|ref|NP_001238643.1|//glutathione S-transferase GST 6 [Glycine max]
100820237	2380	14.25219822	1193.915139	6.388372033	1.99E-124	Up	1.81E-125	LOC100820237	NA	GO:0016787//hydrolase activity	GO:0006629//lipid metabolic process	K18875//enhanced disease susceptibility 1 protein	gi|356516722|ref|XP_003527042.1|//PREDICTED: protein EDS1L-like [Glycine max]
100305482	830	46.96564833	3930.182198	6.38684646	0	Up	0	LOC100305482	GO:0016020//membrane;GO:0009532//plastid stroma;GO:0042579//microbody	GO:0016646//oxidoreductase activity, acting on the CH-NH group of donors, NAD or NADP as acceptor;GO:0046914//transition metal ion binding	GO:0006970//response to osmotic stress;GO:0006952//defense response	K13436//pto-interacting protein 1 [EC:2.7.11.1]	gi|351724265|ref|NP_001236028.1|//uncharacterized protein LOC100305482 [Glycine max]
100815936	1685	26.91714374	2252.345507	6.386759012	5.01E-229	Up	2.45E-230	LOC100815936	NA	NA	NA	K10664//E3 ubiquitin-protein ligase ATL6/9/15/31/42/55 [EC:2.3.2.27]	gi|356510149|ref|XP_003523802.1|//PREDICTED: RING-H2 finger protein ATL38-like [Glycine max]
100801665	650	1.17597633	98.28902763	6.385099445	5.19E-12	Up	2.06E-12	LOC100801665	NA	NA	NA	K19327//anoctamin-10	gi|947121680|gb|KRH69886.1|//hypothetical protein GLYMA_02G055000 [Glycine max]
100815089	1037	17.7191169	1480.163214	6.384305754	1.66E-155	Up	1.21E-156	LOC100815089	NA	NA	NA	NA	gi|356553333|ref|XP_003545011.1|//PREDICTED: uncharacterized protein At1g76070 [Glycine max]
102662291	2386	9.886569595	825.4834356	6.383625429	1.45E-87	Up	1.80E-88	LOC102662291	NA	NA	NA	K04733//interleukin-1 receptor-associated kinase 4 [EC:2.7.11.1]	gi|571484620|ref|XP_006589610.1|//PREDICTED: cysteine-rich receptor-like protein kinase 26 [Glycine max]
100789803	1164	37.78646933	3136.691823	6.375230259	0	Up	0	LOC100789803	NA	NA	NA	NA	gi|356497932|ref|XP_003517810.1|//PREDICTED: uncharacterized protein LOC100789803 [Glycine max]
100780593	3259	2.916072007	241.7950621	6.373614628	3.89E-27	Up	1.07E-27	LOC100780593	NA	NA	NA	K13457//disease resistance protein RPM1	gi|571549977|ref|XP_006603027.1|//PREDICTED: disease resistance protein RPP13-like [Glycine max]
100796839	2664	2.479862052	205.4952005	6.372701019	2.50E-23	Up	7.46E-24	LOC100796839	NA	NA	NA	K15728//phosphatidate phosphatase LPIN [EC:3.1.3.4]	gi|571539386|ref|XP_006601292.1|//PREDICTED: phosphatidate phosphatase PAH2-like isoform X2 [Glycine max];gi|955381404|ref|XP_014625622.1|//PREDICTED: phosphatidate phosphatase PAH2-like isoform X1 [Glycine max]
102661090	954	0.311649929	25.75875247	6.368992527	8.17E-05	Up	4.43E-05	LOC102661090	NA	NA	NA	K01601//ribulose-bisphosphate carboxylase large chain [EC:4.1.1.39];K13430//serine/threonine-protein kinase PBS1 [EC:2.7.11.1];K09494//T-complex protein 1 subunit beta;K10706//senataxin [EC:3.6.4.-]	gi|571490738|ref|XP_006591606.1|//PREDICTED: uncharacterized protein LOC102661090 [Glycine max]
100783909	1541	0.311649929	25.75875247	6.368992527	8.17E-05	Up	4.43E-05	LOC100783909	NA	NA	NA	K16815//calcium-independent phospholipase A2-gamma	gi|356518083|ref|XP_003527713.1|//PREDICTED: patatin-like protein 2 [Glycine max]
100784079	1611	4.21921843	348.311967	6.367260452	1.63E-38	Up	3.69E-39	LOC100784079	NA	NA	NA	K04733//interleukin-1 receptor-associated kinase 4 [EC:2.7.11.1]	gi|356517931|ref|XP_003527639.1|//PREDICTED: probable serine/threonine-protein kinase NAK [Glycine max]
100808653	1308	0.312260612	25.77254604	6.366940652	8.27E-05	Up	4.49E-05	LOC100808653	NA	NA	NA	K15382//solute carrier family 50 (sugar transporter);K14948//polypyrimidine tract-binding protein 2	gi|356518617|ref|XP_003527975.1|//PREDICTED: uncharacterized protein LOC100808653 [Glycine max]
100794413	1402	19.89437548	1639.448845	6.364706466	2.34E-170	Up	1.56E-171	LOC100794413	NA	NA	NA	K09422//myb proto-oncogene protein, plant	gi|356569786|ref|XP_003553077.1|//PREDICTED: protein ODORANT1-like [Glycine max]
100781769	3816	8.486639871	698.6838299	6.363302483	4.12E-19	Up	1.35E-19	LOC100781769	NA	NA	NA	K04730//interleukin-1 receptor-associated kinase 1 [EC:2.7.11.1];K13415//protein brassinosteroid insensitive 1 [EC:2.7.10.1 2.7.11.1]	gi|571461392|ref|XP_006581980.1|//PREDICTED: probable LRR receptor-like serine/threonine-protein kinase At1g74360 [Glycine max]
100814381	2973	15.12547896	1245.110816	6.363149511	4.45E-132	Up	3.82E-133	LOC100814381	NA	NA	NA	K09527//DnaJ homolog subfamily C member 7	gi|356518485|ref|XP_003527909.1|//PREDICTED: TPR repeat-containing thioredoxin TTL1-like [Glycine max]
106795793	765	0.312860539	25.74793902	6.362793444	8.45E-05	Up	4.59E-05	LOC106795793	NA	NA	NA	K21026//null	gi|955362804|ref|XP_014622194.1|//PREDICTED: uncharacterized protein LOC106795793 [Glycine max]
100797018	1653	19.90900635	1630.451119	6.355706161	3.85E-173	Up	2.52E-174	LOC100797018	NA	GO:0004175//endopeptidase activity	GO:0019538//protein metabolic process	K00924//null;K02882//large subunit ribosomal protein L18Ae	gi|356500210|ref|XP_003518926.1|//PREDICTED: basic 7S globulin [Glycine max]
BGI_novel_G001475	578	5.970991753	486.2530353	6.347592869	9.23E-53	Up	1.70E-53	NA	NA	GO:0004722//protein serine/threonine phosphatase activity	GO:0006470//protein dephosphorylation	K17506//protein phosphatase 1L [EC:3.1.3.16]	gi|734312993|gb|KHN01109.1|//Hypothetical protein glysoja_040298 [Glycine soja]
100779814	1910	0.323804085	26.35906404	6.347034149	9.69E-05	Up	5.28E-05	LOC100779814	NA	NA	NA	K13065//shikimate O-hydroxycinnamoyltransferase [EC:2.3.1.133]	gi|356527026|ref|XP_003532115.1|//PREDICTED: spermidine hydroxycinnamoyl transferase-like [Glycine max]
100811258	1624	0.310977162	25.19497369	6.340183504	9.09E-05	Up	4.95E-05	LOC100811258	NA	NA	NA	K04733//interleukin-1 receptor-associated kinase 4 [EC:2.7.11.1];K10260//F-box and WD-40 domain protein 7;K08332//vacuolar protein 8	gi|356534311|ref|XP_003535700.1|//PREDICTED: E3 ubiquitin-protein ligase PUB22-like [Glycine max]
100805846	1515	4.212289321	338.5324855	6.32854594	1.49E-37	Up	3.41E-38	LOC100805846	NA	NA	NA	K00924//null;K02882//large subunit ribosomal protein L18Ae;K01381//saccharopepsin [EC:3.4.23.25]	gi|955337968|ref|XP_003530761.3|//PREDICTED: protein ASPARTIC PROTEASE IN GUARD CELL 2-like [Glycine max]
BGI_novel_G002726	1693	1.615621763	129.47454	6.324435138	2.59E-15	Up	9.34E-16	NA	GO:0005730//nucleolus;GO:0031298//replication fork protection complex	GO:0003677//DNA binding;GO:0003917//DNA topoisomerase type I activity;GO:0016491//oxidoreductase activity	GO:0006338//chromatin remodeling;GO:0007059//chromosome segregation;GO:0006260//DNA replication;GO:0006265//DNA topological change	K03163//DNA topoisomerase I [EC:5.99.1.2]	gi|734432888|gb|KHN46494.1|//DNA topoisomerase 1 [Glycine soja]
BGI_novel_G004122	737	0.314165988	25.17257919	6.324182231	9.89E-05	Up	5.40E-05	NA	NA	NA	NA	NA	gi|955360835|ref|XP_014621681.1|//PREDICTED: RNA-directed DNA polymerase homolog [Glycine max]
100500019	1015	159.2236855	12738.49266	6.321995802	0	Up	0	LOC100500019	GO:0044424//intracellular part	GO:0005515//protein binding;GO:0008428//ribonuclease inhibitor activity	GO:0060699//regulation of endoribonuclease activity;GO:0019219//regulation of nucleobase-containing compound metabolic process	NA	gi|571513853|ref|XP_006596960.1|//PREDICTED: uncharacterized protein LOC100500019 isoform X1 [Glycine max]
100306608	555	1.180020333	94.3626313	6.321332025	1.43E-11	Up	5.77E-12	LOC100306608	NA	NA	NA	NA	gi|356549781|ref|XP_003543269.1|//PREDICTED: uncharacterized protein LOC100306608 [Glycine max]
100500626	737	2.914750274	232.7383918	6.31919312	2.43E-26	Up	6.79E-27	LOC100500626	NA	GO:0046872//metal ion binding	NA	K13448//calcium-binding protein CML	gi|947114537|gb|KRH62839.1|//hypothetical protein GLYMA_04G136200 [Glycine max]
102665703	1187	5.952406112	472.9201297	6.311979781	1.66E-52	Up	3.07E-53	LOC102665703	NA	NA	NA	NA	gi|734415789|gb|KHN37876.1|//Histone H2B.3 [Glycine soja]
102660531	889	6.508589384	516.0516634	6.309026795	1.54E-18	Up	5.13E-19	LOC102660531	NA	NA	NA	NA	gi|571436588|ref|XP_006573809.1|//PREDICTED: uncharacterized protein LOC102660531 [Glycine max]
100101837	1388	10.75451092	849.5200783	6.303634224	3.84E-92	Up	4.54E-93	MYB29	GO:0043231//intracellular membrane-bounded organelle	GO:0003676//nucleic acid binding	NA	K09422//myb proto-oncogene protein, plant	gi|359807202|ref|NP_001241360.1|//MYB29 protein [Glycine max]
100500462	668	0.311806673	24.61528837	6.30275903	0.000105602	Up	5.77E-05	LOC100500462	GO:0043231//intracellular membrane-bounded organelle	GO:0001071//nucleic acid binding transcription factor activity;GO:0003676//nucleic acid binding	GO:0006351//transcription, DNA-templated	K00850//6-phosphofructokinase 1 [EC:2.7.1.11];K09286//EREBP-like factor	gi|351721044|ref|NP_001238476.1|//uncharacterized protein LOC100500462 [Glycine max]
100526987	715	74.00784561	5836.783068	6.30135142	0	Up	0	LOC100526987	NA	GO:0046872//metal ion binding	NA	K13448//calcium-binding protein CML	gi|351727589|ref|NP_001236910.1|//uncharacterized protein LOC100526987 [Glycine max]
100799463	1884	152.4605383	11977.19466	6.295710349	0	Up	0	LOC100799463	NA	NA	NA	K01611//S-adenosylmethionine decarboxylase [EC:4.1.1.50]	gi|571473113|ref|XP_006585825.1|//PREDICTED: S-adenosylmethionine decarboxylase proenzyme [Glycine max]
100781009	1337	0.751242968	58.68772737	6.287635449	4.90E-08	Up	2.25E-08	LOC100781009	NA	NA	NA	NA	gi|356513333|ref|XP_003525368.1|//PREDICTED: uncharacterized protein LOC100781009 [Glycine max]
BGI_novel_G001236	926	1.606825189	124.8997855	6.280414207	5.10E-15	Up	1.85E-15	NA	NA	NA	NA	NA	gi|356540732|ref|XP_003538839.1|//PREDICTED: elongation of fatty acids protein 3-like [Glycine max]
100305512	491	0.309794635	24.0624517	6.279327676	0.000113753	Up	6.23E-05	LOC100305512	NA	NA	GO:0050896//response to stimulus	NA	gi|351720876|ref|NP_001236423.1|//uncharacterized protein LOC100305512 [Glycine max];gi|571523865|ref|XP_006598690.1|//PREDICTED: uncharacterized protein LOC100305512 isoform X1 [Glycine max]
100804720	1299	0.310111514	24.0573334	6.277545835	0.000114795	Up	6.29E-05	LOC100804720	NA	NA	NA	NA	gi|356512568|ref|XP_003524990.1|//PREDICTED: uncharacterized protein LOC100804720 [Glycine max]
100500653	712	2.487412201	192.4264008	6.273517336	4.25E-22	Up	1.30E-22	LOC100500653	NA	NA	NA	NA	gi|955314438|ref|XP_014629819.1|//PREDICTED: uncharacterized protein LOC100500653 isoform X1 [Glycine max];gi|351727333|ref|NP_001237413.1|//uncharacterized protein LOC100500653 [Glycine max]
102664697	867	1.176710375	90.96758785	6.272521422	1.52E-11	Up	6.14E-12	LOC102664697	NA	NA	NA	K12471//epsin;K12448//UDP-arabinose 4-epimerase [EC:5.1.3.5];K21026//null;K04460//serine/threonine-protein phosphatase 5 [EC:3.1.3.16]	gi|571541109|ref|XP_006601684.1|//PREDICTED: serine/threonine-protein phosphatase 7 long form homolog [Glycine max]
100812056	1815	49.99655512	3857.610884	6.269735123	0	Up	0	LOC100812056	GO:0031224//intrinsic component of membrane;GO:0019866//organelle inner membrane	NA	GO:0006810//transport	K15109//solute carrier family 25 (mitochondrial carnitine/acylcarnitine transporter), member 20/29	gi|734418037|gb|KHN39345.1|//Mitochondrial carnitine/acylcarnitine carrier protein CACL, partial [Glycine soja]
100800223	2103	2.480028959	191.2781137	6.269171031	2.96E-22	Up	9.04E-23	LOC100800223	NA	GO:0016787//hydrolase activity	GO:0046856//phosphatidylinositol dephosphorylation	K20279//synaptojanin [EC:3.1.3.36];K01099//inositol polyphosphate 5-phosphatase INPP5B/F [EC:3.1.3.36]	gi|955312481|ref|XP_014629338.1|//PREDICTED: type I inositol polyphosphate 5-phosphatase 8-like isoform X2 [Glycine max];gi|356503672|ref|XP_003520630.1|//PREDICTED: type I inositol polyphosphate 5-phosphatase 8-like isoform X1 [Glycine max]
BGI_novel_G004744	679	0.311831698	24.04601038	6.268886151	0.000120089	Up	6.59E-05	NA	NA	NA	NA	K04733//interleukin-1 receptor-associated kinase 4 [EC:2.7.11.1]	gi|947041472|gb|KRG91196.1|//hypothetical protein GLYMA_20G139500 [Glycine max]
100785946	548	0.311831698	24.04601038	6.268886151	0.000120089	Up	6.59E-05	LOC100785946	NA	NA	NA	NA	gi|356568817|ref|XP_003552604.1|//PREDICTED: uncharacterized protein LOC100785946 [Glycine max]
100818165	2062	2.911309463	224.155024	6.266684823	5.91E-26	Up	1.67E-26	LOC100818165	NA	NA	NA	K20044//phosphatidylinositol-binding clathrin assembly protein	gi|571534032|ref|XP_006600479.1|//PREDICTED: putative clathrin assembly protein At5g57200 [Glycine max]
100801003	915	1.175184118	90.33468257	6.264321285	2.07E-11	Up	8.37E-12	LOC100801003	NA	NA	NA	NA	gi|359806598|ref|NP_001241526.1|//uncharacterized protein LOC100801003 [Glycine max]
732647	1252	140.1480876	10751.68221	6.261466534	0	Up	0	SGR1	NA	NA	NA	K18213//proteinaceous RNase P [EC:3.1.26.5]	gi|351725005|ref|NP_001238357.1|//senescence-inducible chloroplast stay-green protein 1 [Glycine max]
100808933	1013	0.750475545	57.52802305	6.260316022	7.24E-08	Up	3.34E-08	LOC100808933	NA	NA	NA	NA	gi|356505142|ref|XP_003521351.1|//PREDICTED: uncharacterized protein LOC100808933 [Glycine max]
102669584	904	13.36057302	1021.072715	6.255959915	4.65E-113	Up	4.63E-114	LOC102669584	NA	NA	NA	NA	gi|571461608|ref|XP_006582054.1|//PREDICTED: uncharacterized protein LOC102669584 [Glycine max]
100797331	3349	13.36306916	1021.082582	6.255704345	4.24E-113	Up	4.21E-114	LOC100797331	GO:0009506//plasmodesma;GO:0016021//integral component of membrane;GO:0005886//plasma membrane	GO:0005524//ATP binding;GO:0004674//protein serine/threonine kinase activity;GO:0031625//ubiquitin protein ligase binding	GO:0006952//defense response;GO:0048544//recognition of pollen;GO:0006468//protein phosphorylation	K04733//interleukin-1 receptor-associated kinase 4 [EC:2.7.11.1];K04382//serine/threonine-protein phosphatase 2A catalytic subunit [EC:3.1.3.16];K04730//interleukin-1 receptor-associated kinase 1 [EC:2.7.11.1];K05349//beta-glucosidase [EC:3.2.1.21]	gi|955372318|ref|XP_014623590.1|//PREDICTED: receptor-like serine/threonine-protein kinase SD1-8 [Glycine max]
100795679	1668	6.838242739	521.5074767	6.252918491	1.70E-05	Up	8.86E-06	LOC100795679	NA	GO:0016746//transferase activity, transferring acyl groups	NA	K19747//BAHD acyltransferase [EC:2.3.1.-]	gi|734322434|gb|KHN04489.1|//Putative acetyltransferase, partial [Glycine soja]
100782049	3778	136.3449577	10368.15967	6.248754683	0	Up	0	LOC100782049	GO:0005886//plasma membrane;GO:0005737//cytoplasm	GO:0019905//syntaxin binding;GO:0017137//Rab GTPase binding;GO:0005096//GTPase activator activity	GO:0017157//regulation of exocytosis;GO:0043547//positive regulation of GTPase activity	K08518//syntaxin-binding protein 5	gi|955349778|ref|XP_014619392.1|//PREDICTED: uncharacterized protein LOC100782049 isoform X5 [Glycine max];gi|571487789|ref|XP_006590749.1|//PREDICTED: uncharacterized protein LOC100782049 isoform X3 [Glycine max];gi|947080132|gb|KRH28921.1|//hypothetical protein GLYMA_11G085900 [Glycine max];gi|955349773|ref|XP_014619390.1|//PREDICTED: uncharacterized protein LOC100782049 isoform X2 [Glycine max…
100814454	1759	0.309390973	23.50320523	6.247282604	0.000128046	Up	7.04E-05	LOC100814454	NA	NA	GO:0044238//primary metabolic process	K01681//aconitate hydratase [EC:4.2.1.3];K03147//phosphomethylpyrimidine synthase [EC:4.1.99.17];K00026//malate dehydrogenase [EC:1.1.1.37]	gi|571540497|ref|XP_006601506.1|//PREDICTED: uncharacterized protein LOC100814454 isoform X2 [Glycine max];gi|955378328|ref|XP_014624941.1|//PREDICTED: uncharacterized protein LOC100814454 isoform X1 [Glycine max]
106799277	4701	7.849359369	595.3290397	6.244968547	2.68E-17	Up	9.17E-18	LOC106799277	NA	NA	NA	K01601//ribulose-bisphosphate carboxylase large chain [EC:4.1.1.39];K13430//serine/threonine-protein kinase PBS1 [EC:2.7.11.1];K00430//peroxidase [EC:1.11.1.7];K09493//T-complex protein 1 subunit alpha;K09494//T-complex protein 1 subunit beta;K10706//senataxin [EC:3.6.4.-];K18151//ureidoglycolate amidohydrolase [EC:3.5.1.116]	gi|955382153|ref|XP_014625786.1|//PREDICTED: uncharacterized protein LOC100797521 isoform X1 [Glycine max];gi|955328678|ref|XP_014632957.1|//PREDICTED: uncharacterized protein LOC106799277 [Glycine max]
100795308	2055	33.86266718	2564.922303	6.243075703	9.56E-268	Up	3.83E-269	LOC100795308	NA	NA	NA	K13407//fatty acid omega-hydroxylase [EC:1.14.-.-]	gi|356570622|ref|XP_003553484.1|//PREDICTED: cytochrome P450 94A1-like [Glycine max]
100527855	788	1.174211431	88.65190345	6.238387496	2.62E-11	Up	1.06E-11	LOC100527855	GO:0044424//intracellular part	NA	GO:0050896//response to stimulus	K13993//HSP20 family protein	gi|351721734|ref|NP_001238499.1|//class I heat shock protein [Glycine max]
100800966	1717	5.9606099	449.3161124	6.23612703	2.82E-50	Up	5.35E-51	LOC100800966	GO:0043234//protein complex	GO:0019787//ubiquitin-like protein transferase activity	GO:0032446//protein modification by small protein conjugation	K10260//F-box and WD-40 domain protein 7;K04733//interleukin-1 receptor-associated kinase 4 [EC:2.7.11.1];K08332//vacuolar protein 8	gi|947082129|gb|KRH30918.1|//hypothetical protein GLYMA_11G214500 [Glycine max]
BGI_novel_G000614	658	0.312337863	23.5146626	6.23430935	0.000137102	Up	7.55E-05	NA	GO:0016020//membrane;GO:0005737//cytoplasm	GO:0046406//magnesium protoporphyrin IX methyltransferase activity	GO:0032259//methylation;GO:0015995//chlorophyll biosynthetic process	K03428//magnesium-protoporphyrin O-methyltransferase [EC:2.1.1.11]	gi|356513467|ref|XP_003525435.1|//PREDICTED: magnesium protoporphyrin IX methyltransferase, chloroplastic-like [Glycine max]
100194424	837	0.311987334	23.47660178	6.233592324	0.000137206	Up	7.56E-05	LEC1-A	GO:0043231//intracellular membrane-bounded organelle	GO:0003677//DNA binding	GO:0006351//transcription, DNA-templated	K08065//nuclear transcription Y subunit beta	gi|351726744|ref|NP_001236625.1|//transcription factor LEC1-A [Glycine max]
100789937	1771	4.653936443	350.0953506	6.233152583	4.46E-40	Up	9.82E-41	LOC100789937	NA	NA	NA	K16298//serine carboxypeptidase-like clade IV [EC:3.4.16.-]	gi|356556142|ref|XP_003546386.1|//PREDICTED: serine carboxypeptidase-like [Glycine max]
102665964	3032	19.96343646	1493.344643	6.225043263	1.08E-143	Up	8.54E-145	LOC102665964	GO:0016021//integral component of membrane	GO:0005524//ATP binding;GO:0004672//protein kinase activity	GO:0006468//protein phosphorylation	K04733//interleukin-1 receptor-associated kinase 4 [EC:2.7.11.1];K13415//protein brassinosteroid insensitive 1 [EC:2.7.10.1 2.7.11.1]	gi|571549006|ref|XP_006602887.1|//PREDICTED: probable LRR receptor-like serine/threonine-protein kinase At4g08850 [Glycine max]
100306593	549	0.748185296	55.8225544	6.22130872	8.99E-08	Up	4.17E-08	LOC100306593	NA	NA	NA	NA	gi|351722239|ref|NP_001237237.1|//uncharacterized protein LOC100306593 [Glycine max]
100805767	2378	76.1648386	5671.218637	6.218389833	0	Up	0	LOC100805767	GO:0016021//integral component of membrane	NA	NA	NA	gi|734370895|gb|KHN19505.1|//hypothetical protein glysoja_027762 [Glycine soja];gi|571451953|ref|XP_006578894.1|//PREDICTED: uncharacterized protein LOC100805767 isoform X2 [Glycine max];gi|571451945|ref|XP_006578890.1|//PREDICTED: uncharacterized protein LOC100805767 isoform X1 [Glycine max]
100795455	2295	0.756788169	56.28237471	6.216649856	1.22E-07	Up	5.71E-08	LOC100795455	NA	GO:0032559//adenyl ribonucleotide binding;GO:0004672//protein kinase activity	GO:0006464//cellular protein modification process;GO:0009056//catabolic process	K04733//interleukin-1 receptor-associated kinase 4 [EC:2.7.11.1]	gi|356566933|ref|XP_003551679.1|//PREDICTED: wall-associated receptor kinase-like 2 [Glycine max]
BGI_novel_G001658	685	0.309038075	22.93910658	6.213880797	0.000144692	Up	7.98E-05	NA	NA	GO:0005506//iron ion binding;GO:0051213//dioxygenase activity	GO:0055114//oxidation-reduction process	K05282//gibberellin 20-oxidase [EC:1.14.11.12];K05278//flavonol synthase [EC:1.14.11.23];K06892//feruloyl-CoA ortho-hydroxylase [EC:1.14.11.-]	gi|947101300|gb|KRH49792.1|//hypothetical protein GLYMA_07G179800 [Glycine max]
100792063	1293	0.30890174	22.92483866	6.213619772	0.000144721	Up	7.99E-05	LOC100792063	NA	GO:0003824//catalytic activity	GO:0008152//metabolic process	K05933//aminocyclopropanecarboxylate oxidase [EC:1.14.17.4]	gi|571470004|ref|XP_006584893.1|//PREDICTED: 1-aminocyclopropane-1-carboxylate oxidase-like [Glycine max]
BGI_novel_G002705	1046	0.752914351	55.8322296	6.212468602	1.11E-07	Up	5.19E-08	NA	GO:0009507//chloroplast	GO:0004322//ferroxidase activity;GO:0008199//ferric iron binding	GO:0006879//cellular iron ion homeostasis;GO:0006826//iron ion transport;GO:0055114//oxidation-reduction process	K00522//ferritin heavy chain [EC:1.16.3.2]	gi|351723695|ref|NP_001237032.1|//ferritin-3, chloroplastic [Glycine max]
BGI_novel_G002014	923	0.311078735	22.94666876	6.20486114	0.000151756	Up	8.38E-05	NA	NA	NA	NA	K03327//multidrug resistance protein, MATE family;K04730//interleukin-1 receptor-associated kinase 1 [EC:2.7.11.1];K05349//beta-glucosidase [EC:3.2.1.21]	gi|947098127|gb|KRH46712.1|//hypothetical protein GLYMA_08G352400, partial [Glycine max]
100816452	1332	21.23729813	1565.034078	6.203450027	5.47E-165	Up	3.76E-166	LOC100816452	NA	GO:0003677//DNA binding;GO:0001071//nucleic acid binding transcription factor activity	GO:0010467//gene expression	K18835//WRKY transcription factor 2	gi|356572807|ref|XP_003554557.1|//PREDICTED: probable WRKY transcription factor 23 [Glycine max]
100782474	1617	1.176223204	86.43805839	6.199432905	3.40E-11	Up	1.38E-11	LOC100782474	NA	GO:0016765//transferase activity, transferring alkyl or aryl (other than methyl) groups;GO:0032559//adenyl ribonucleotide binding	GO:0006399//tRNA metabolic process	K10760//adenylate isopentenyltransferase (cytokinin synthase)	gi|356520033|ref|XP_003528670.1|//PREDICTED: adenylate isopentenyltransferase 5, chloroplastic-like [Glycine max]
100796191	3446	2.479807943	182.2038972	6.199181617	1.43E-21	Up	4.42E-22	LOC100796191	NA	NA	NA	K03283//heat shock 70kDa protein 1/8	gi|571489270|ref|XP_006591167.1|//PREDICTED: TMV resistance protein N-like [Glycine max]
100801156	1110	23.38389357	1715.629125	6.197078734	2.68E-178	Up	1.71E-179	LOC100801156	NA	NA	NA	K13989//Derlin-2/3	gi|356508198|ref|XP_003522846.1|//PREDICTED: derlin-1.1-like isoform X2 [Glycine max];gi|955316150|ref|XP_014630123.1|//PREDICTED: derlin-1.1-like isoform X1 [Glycine max]
100816573	3866	23.99727135	1760.565788	6.197024957	1.33E-52	Up	2.46E-53	LOC100816573	GO:0016020//membrane	GO:0016787//hydrolase activity;GO:0000166//nucleotide binding;GO:0004672//protein kinase activity	NA	K04730//interleukin-1 receptor-associated kinase 1 [EC:2.7.11.1];K13415//protein brassinosteroid insensitive 1 [EC:2.7.10.1 2.7.11.1]	gi|356565123|ref|XP_003550794.1|//PREDICTED: probable LRR receptor-like serine/threonine-protein kinase At1g74360 [Glycine max]
100527589	795	0.314715776	22.95263456	6.188466449	0.000165083	Up	9.14E-05	LOC100527589	GO:0031224//intrinsic component of membrane	NA	NA	NA	gi|351724491|ref|NP_001238339.1|//uncharacterized protein LOC100527589 [Glycine max]
102669009	1443	0.314233228	22.9003015	6.187387039	0.000165298	Up	9.15E-05	LOC102669009	NA	NA	NA	K11975//E3 ubiquitin-protein ligase RNF144 [EC:2.3.2.27]	gi|955382966|ref|XP_014625943.1|//PREDICTED: uncharacterized protein LOC102669009 [Glycine max]
100777836	5760	26.00809761	1889.111564	6.182603219	6.01E-207	Up	3.32E-208	LOC100777836	NA	NA	NA	K05666//ATP-binding cassette, subfamily C (CFTR/MRP), member 2	gi|356553519|ref|XP_003545103.1|//PREDICTED: ABC transporter C family member 3-like [Glycine max]
100807569	1363	17.28004793	1254.074655	6.181372204	2.06E-140	Up	1.66E-141	GMMYB29B2	GO:0043231//intracellular membrane-bounded organelle	GO:0003676//nucleic acid binding	NA	K09422//myb proto-oncogene protein, plant	gi|359806618|ref|NP_001241018.1|//uncharacterized protein LOC100807569 [Glycine max]
102660467	1410	26.89809337	1943.955039	6.175347129	1.35E-213	Up	7.19E-215	LOC102660467	NA	NA	NA	NA	gi|571510310|ref|XP_006596263.1|//PREDICTED: uncharacterized protein LOC102660467 [Glycine max]
100811489	3662	38.23652645	2761.044053	6.174118627	4.10E-302	Up	1.40E-303	LOC100811489	NA	GO:0016301//kinase activity	NA	K00924//null	gi|356546726|ref|XP_003541774.1|//PREDICTED: receptor-like protein kinase HAIKU2 [Glycine max]
100787814	4480	93.17856811	6726.418687	6.173696612	0	Up	0	LOC100787814	NA	NA	NA	K05681//ATP-binding cassette, subfamily G (WHITE), member 2	gi|356555801|ref|XP_003546218.1|//PREDICTED: pleiotropic drug resistance protein 1-like [Glycine max]
100801924	1011	211.0599639	15168.55076	6.167286504	0	Up	0	LOC100801924	NA	NA	NA	K09286//EREBP-like factor	gi|356517496|ref|XP_003527423.1|//PREDICTED: ethylene-responsive transcription factor 9-like [Glycine max]
100781977	2394	16.85469022	1211.174414	6.167112712	6.55E-136	Up	5.47E-137	LOC100781977	NA	NA	NA	K04733//interleukin-1 receptor-associated kinase 4 [EC:2.7.11.1]	gi|571469918|ref|XP_006584868.1|//PREDICTED: probable receptor-like protein kinase At1g67000 [Glycine max]
100789677	3451	5.090251578	364.5535543	6.162249996	6.37E-41	Up	1.39E-41	LOC100789677	NA	NA	NA	K04733//interleukin-1 receptor-associated kinase 4 [EC:2.7.11.1]	gi|571444108|ref|XP_003521957.2|//PREDICTED: probable leucine-rich repeat receptor-like protein kinase At1g35710 [Glycine max]
100779078	1528	6.837769205	487.939091	6.15703153	5.67E-56	Up	9.99E-57	LOC100779078	NA	GO:0003824//catalytic activity	GO:0008152//metabolic process	K05275//pyridoxine 4-dehydrogenase [EC:1.1.1.65]	gi|356517239|ref|XP_003527296.1|//PREDICTED: probable aldo-keto reductase 2 [Glycine max]
100788435	2138	257.118381	18268.5115	6.150782529	0	Up	0	LOC100788435	NA	NA	NA	K14493//gibberellin receptor GID1 [EC:3.-.-.-]	gi|571445698|ref|XP_006576880.1|//PREDICTED: gibberellin receptor GID1B-like [Glycine max]
100782645	2108	0.745898737	52.98337755	6.150416221	1.41E-07	Up	6.60E-08	LOC100782645	NA	GO:0016645//oxidoreductase activity, acting on the CH-NH group of donors;GO:0050662//coenzyme binding	GO:0006725//cellular aromatic compound metabolic process	K00279//cytokinin dehydrogenase [EC:1.5.99.12]	gi|955356949|ref|XP_014620896.1|//PREDICTED: cytokinin dehydrogenase 3-like isoform X2 [Glycine max];gi|356547877|ref|XP_003542331.1|//PREDICTED: cytokinin dehydrogenase 3-like isoform X1 [Glycine max]
100806770	2454	0.307258822	21.79757849	6.148569631	0.000181908	Up	0.000101035	LOC100806770	NA	NA	NA	K04733//interleukin-1 receptor-associated kinase 4 [EC:2.7.11.1];K12524//bifunctional aspartokinase / homoserine dehydrogenase 1 [EC:2.7.2.4 1.1.1.3]	gi|955378372|ref|XP_014624947.1|//PREDICTED: zinc finger MYM-type protein 1-like [Glycine max]
100792022	1512	0.307258822	21.79757849	6.148569631	0.000181908	Up	0.000101035	LOC100792022	NA	NA	NA	K19791//iron transport multicopper oxidase;K02324//DNA polymerase epsilon subunit 1 [EC:2.7.7.7]	gi|947050084|gb|KRG99612.1|//hypothetical protein GLYMA_18G157400 [Glycine max]
100816613	1153	0.307634332	21.79240156	6.146464865	0.000183786	Up	0.000102102	LOC100816613	NA	GO:0003824//catalytic activity	GO:0008152//metabolic process	K11147//dehydrogenase/reductase SDR family member 4 [EC:1.1.-.-]	gi|356571142|ref|XP_003553739.1|//PREDICTED: glucose and ribitol dehydrogenase homolog 1-like [Glycine max]
102662455	736	1.175215821	83.02834939	6.14260639	6.05E-11	Up	2.48E-11	LOC102662455	NA	NA	NA	K15920//beta-D-xylosidase 4 [EC:3.2.1.37]	gi|571566962|ref|XP_006605999.1|//PREDICTED: uncharacterized protein LOC102662455 [Glycine max]
100811876	2495	115.0028617	8111.814048	6.140282915	0	Up	0	LOC100811876	NA	GO:0008270//zinc ion binding	NA	K16280//E3 ubiquitin-protein ligase RGLG [EC:2.3.2.27];K09291//nucleoprotein TPR	gi|571520605|ref|XP_006598027.1|//PREDICTED: nuclear-pore anchor-like isoform X2 [Glycine max];gi|955373413|ref|XP_014623811.1|//PREDICTED: nuclear-pore anchor-like isoform X3 [Glycine max];gi|955373410|ref|XP_014623810.1|//PREDICTED: uncharacterized protein LOC100811876 isoform X1 [Glycine max]
BGI_novel_G003960	4931	3.342277543	235.4774567	6.138613601	4.76E-28	Up	1.29E-28	NA	NA	NA	NA	K14399//polyribonucleotide 5'-hydroxyl-kinase [EC:2.7.1.78];K03006//DNA-directed RNA polymerase II subunit RPB1 [EC:2.7.7.6];K12447//UDP-sugar pyrophosphorylase [EC:2.7.7.64];K07739//elongator complex protein 3 [EC:2.3.1.48]	gi|947053846|gb|KRH03299.1|//hypothetical protein GLYMA_17G089900 [Glycine max]
100815162	1604	20.77311023	1462.564239	6.137638943	6.15E-165	Up	4.24E-166	LOC100815162	GO:0043231//intracellular membrane-bounded organelle	GO:0001071//nucleic acid binding transcription factor activity;GO:0003676//nucleic acid binding	GO:0006351//transcription, DNA-templated	K09286//EREBP-like factor	gi|947082489|gb|KRH31278.1|//hypothetical protein GLYMA_11G239200 [Glycine max]
100776582	1105	16.84599687	1182.424093	6.133197958	1.09E-132	Up	9.30E-134	LOC100776582	NA	NA	NA	K01183//chitinase [EC:3.2.1.14]	gi|356550406|ref|XP_003543578.1|//PREDICTED: endochitinase PR4-like [Glycine max]
BGI_novel_G002234	2845	0.326297939	22.86903112	6.13106156	0.000217864	Up	0.000121674	NA	GO:0016021//integral component of membrane	GO:0003735//structural constituent of ribosome	GO:0006810//transport;GO:0006412//translation	K13354//solute carrier family 25 (peroxisomal adenine nucleotide transporter), member 17	gi|947092180|gb|KRH40845.1|//hypothetical protein GLYMA_09G281200 [Glycine max]
100787786	533	0.311746839	21.81709756	6.128940445	0.000201011	Up	0.000111966	LOC100787786	NA	NA	NA	NA	gi|356549767|ref|XP_003543262.1|//PREDICTED: uncharacterized protein LOC100787786 [Glycine max]
100527035	565	106.8092458	7472.261551	6.128436512	0	Up	0	LOC100527035	NA	GO:0046872//metal ion binding	NA	K16465//centrin-1;K10840//centrin-2	gi|351726782|ref|NP_001237650.1|//uncharacterized protein LOC100527035 [Glycine max]
100782576	2286	353.6155852	24735.62863	6.128264893	0	Up	0	LOC100782576	NA	NA	NA	K17839//polyamine oxidase [EC:1.5.3.17 1.5.3.-]	gi|356569663|ref|XP_003553017.1|//PREDICTED: probable polyamine oxidase 4 [Glycine max]
100793410	1220	6.824178142	476.9797513	6.127128904	7.98E-56	Up	1.41E-56	LOC100793410	NA	NA	GO:0006351//transcription, DNA-templated	K09286//EREBP-like factor	gi|571457768|ref|XP_006580881.1|//PREDICTED: ethylene-responsive transcription factor ERF114-like [Glycine max]
100807861	2920	44.77343316	3125.595584	6.125344366	0	Up	0	LOC100807861	NA	GO:0047268//galactinol-raffinose galactosyltransferase activity	NA	K06617//raffinose synthase [EC:2.4.1.82]	gi|571445521|ref|XP_006576826.1|//PREDICTED: probable galactinol--sucrose galactosyltransferase 2 isoform X1 [Glycine max]
100789249	1422	13.79155737	962.6266903	6.125119141	1.75E-110	Up	1.78E-111	LOC100789249	NA	GO:0016209//antioxidant activity;GO:0005506//iron ion binding;GO:0003824//catalytic activity	GO:0008152//metabolic process;GO:0006950//response to stress	K00430//peroxidase [EC:1.11.1.7]	gi|363807568|ref|NP_001241894.1|//uncharacterized protein LOC100789249 precursor [Glycine max]
100792142	2243	62.24651363	4338.834194	6.12317061	0	Up	0	LOC100792142	NA	GO:0003824//catalytic activity	NA	K00666//fatty-acyl-CoA synthase [EC:6.2.1.-];K01904//4-coumarate--CoA ligase [EC:6.2.1.12]	gi|356539777|ref|XP_003538370.1|//PREDICTED: butyrate--CoA ligase AAE11, peroxisomal-like [Glycine max]
100305688	681	324.9694942	22576.86305	6.118396939	0	Up	0	LOC100305688	NA	NA	NA	K17469//sulfate transporter 2, low-affinity;K06700//proteasome inhibitor subunit 1 (PI31)	gi|356520964|ref|XP_003529129.1|//PREDICTED: uncharacterized protein LOC100305688 [Glycine max]
BGI_novel_G001474	281	2.917201467	202.1670903	6.114819332	4.42E-24	Up	1.30E-24	NA	NA	GO:0004722//protein serine/threonine phosphatase activity	GO:0006470//protein dephosphorylation	K17506//protein phosphatase 1L [EC:3.1.3.16]	gi|734312993|gb|KHN01109.1|//Hypothetical protein glysoja_040298 [Glycine soja]
100776758	599	36.47284236	2527.006413	6.114462881	1.48E-260	Up	6.12E-262	LOC100776758	NA	NA	NA	NA	gi|955326266|ref|XP_014632309.1|//PREDICTED: uncharacterized protein LOC100778894 isoform X1 [Glycine max]
100805689	1810	0.306725328	21.22885901	6.112935722	0.000206268	Up	0.000115004	LOC100805689	NA	GO:0005506//iron ion binding;GO:0016491//oxidoreductase activity	GO:0008152//metabolic process	K20771//null	gi|356562171|ref|XP_003549345.1|//PREDICTED: cytochrome P450 711A1-like [Glycine max]
100788874	1353	11.18022405	772.6924202	6.11087324	1.46E-88	Up	1.80E-89	LOC100788874	NA	NA	NA	K05278//flavonol synthase [EC:1.14.11.23]	gi|955331573|ref|XP_014633581.1|//PREDICTED: protein SRG1-like isoform X2 [Glycine max];gi|356521217|ref|XP_003529253.1|//PREDICTED: flavonol synthase/flavanone 3-hydroxylase-like isoform X1 [Glycine max]
732552	1067	7.272272345	500.9252949	6.106045425	1.72E-58	Up	2.95E-59	NAC1	NA	GO:0003676//nucleic acid binding	NA	K12581//CCR4-NOT transcription complex subunit 7/8;K03094//S-phase kinase-associated protein 1;K13126//polyadenylate-binding protein;K05941//glutathione gamma-glutamylcysteinyltransferase [EC:2.3.2.15];K01054//acylglycerol lipase [EC:3.1.1.23]	gi|351725980|ref|NP_001236855.1|//NAC domain protein NAC1 [Glycine max]
732564	1419	166.9268423	11468.31811	6.102294056	0	Up	0	TDF-5	NA	NA	NA	NA	gi|351723667|ref|NP_001237031.1|//uncharacterized protein LOC732564 [Glycine max]
100778841	2049	0.747727391	51.28819425	6.099970585	2.15E-07	Up	1.01E-07	LOC100778841	NA	NA	NA	K10615//E3 ubiquitin-protein ligase HERC4 [EC:2.3.2.26]	gi|356539897|ref|XP_003538429.1|//PREDICTED: ultraviolet-B receptor UVR8-like isoform X1 [Glycine max]
100806172	1378	2.476854557	169.7985194	6.099170913	8.91E-21	Up	2.81E-21	LOC100806172	NA	NA	NA	K04733//interleukin-1 receptor-associated kinase 4 [EC:2.7.11.1]	gi|734376125|gb|KHN21265.1|//Blue copper protein [Glycine soja]
BGI_novel_G000809	1144	2.91548541	199.2614455	6.094782681	4.99E-23	Up	1.50E-23	NA	NA	GO:0043565//sequence-specific DNA binding;GO:0003700//transcription factor activity, sequence-specific DNA binding	GO:0006355//regulation of transcription, DNA-templated	K18834//WRKY transcription factor 1	gi|734396329|gb|KHN29625.1|//Putative WRKY transcription factor 40 [Glycine soja]
100794201	707	10.31411083	703.815438	6.092505802	3.23E-82	Up	4.23E-83	LOC100794201	NA	NA	NA	NA	gi|356563111|ref|XP_003549809.1|//PREDICTED: uncharacterized protein LOC100794201 [Glycine max]
547865	2170	128.9247019	8762.671952	6.086770235	0	Up	0	LOC547865	NA	GO:0046872//metal ion binding;GO:0060089//molecular transducer activity;GO:0004629//phospholipase C activity	GO:0007165//signal transduction;GO:0044238//primary metabolic process	K05857//phosphatidylinositol phospholipase C, delta [EC:3.1.4.11]	gi|947082359|gb|KRH31148.1|//hypothetical protein GLYMA_11G230100 [Glycine max]
100787016	2594	33.43112434	2271.873911	6.086547081	2.00E-254	Up	8.65E-256	LOC100787016	NA	NA	NA	K13754//solute carrier family 24 (sodium/potassium/calcium exchanger), member 6	gi|571556455|ref|XP_003553350.2|//PREDICTED: cation/calcium exchanger 2-like [Glycine max]
102660202	2799	109.7099282	7438.756999	6.083295577	0	Up	0	LOC102660202	NA	NA	NA	K10581//ubiquitin-conjugating enzyme E2 O [EC:2.3.2.24]	gi|571495629|ref|XP_006593300.1|//PREDICTED: uncharacterized protein LOC102660202 [Glycine max]
100803207	1877	23.38393597	1576.612835	6.075166831	1.98E-181	Up	1.24E-182	LOC100803207	NA	GO:0046914//transition metal ion binding	NA	K10664//E3 ubiquitin-protein ligase ATL6/9/15/31/42/55 [EC:2.3.2.27]	gi|356496420|ref|XP_003517066.1|//PREDICTED: E3 ubiquitin-protein ligase ATL42-like [Glycine max]
102659498	1380	58.71880388	3958.414691	6.074956369	0	Up	0	LOC102659498	NA	NA	NA	K07393//putative glutathione S-transferase	gi|571437452|ref|XP_006574168.1|//PREDICTED: UPF0481 protein At3g47200-like [Glycine max]
100809587	1743	2.049323809	138.0035497	6.073413606	5.01E-17	Up	1.73E-17	LOC100809587	NA	NA	NA	K07874//Ras-related protein Rab-1A;K00801//farnesyl-diphosphate farnesyltransferase [EC:2.5.1.21]	gi|571516007|ref|XP_003547067.2|//PREDICTED: WAT1-related protein At1g68170-like [Glycine max]
100816903	1999	124.601548	8387.360085	6.072822898	0	Up	0	LOC100816903	NA	GO:0004674//protein serine/threonine kinase activity;GO:0005524//ATP binding	GO:0006468//protein phosphorylation	K00924//null;K04733//interleukin-1 receptor-associated kinase 4 [EC:2.7.11.1];K04730//interleukin-1 receptor-associated kinase 1 [EC:2.7.11.1]	gi|356562006|ref|XP_003549266.1|//PREDICTED: probable serine/threonine-protein kinase NAK [Glycine max]
100782955	781	0.307175254	20.6543547	6.071240182	0.000240253	Up	0.00013452	LOC100782955	NA	GO:0043169//cation binding	GO:0006812//cation transport	K07213//copper chaperone;K10752//histone-binding protein RBBP4	gi|356508134|ref|XP_003522815.1|//PREDICTED: heavy metal-associated isoprenylated plant protein 26-like [Glycine max]
BGI_novel_G002962	2774	33.40746399	2240.728428	6.067653528	1.08E-253	Up	4.68E-255	NA	GO:0016021//integral component of membrane	GO:0004674//protein serine/threonine kinase activity;GO:0005524//ATP binding	GO:0006468//protein phosphorylation	K04730//interleukin-1 receptor-associated kinase 1 [EC:2.7.11.1]	gi|947069465|gb|KRH18356.1|//hypothetical protein GLYMA_13G053600 [Glycine max]
100800843	1655	40.37301531	2705.881328	6.066563418	6.16E-300	Up	2.12E-301	LOC100800843	GO:0016021//integral component of membrane;GO:0005743//mitochondrial inner membrane	GO:0003735//structural constituent of ribosome;GO:0005215//transporter activity	GO:0055085//transmembrane transport;GO:0006412//translation	K05863//solute carrier family 25 (mitochondrial adenine nucleotide translocator), member 4/5/6/31	gi|356550327|ref|XP_003543539.1|//PREDICTED: ADP,ATP carrier protein 1, mitochondrial-like [Glycine max]
100818460	1419	11.18787172	749.7926517	6.066484164	1.49E-86	Up	1.87E-87	LOC100818460	NA	NA	NA	K01206//alpha-L-fucosidase [EC:3.2.1.51]	gi|571510001|ref|XP_003544687.2|//PREDICTED: esterase-like [Glycine max]
102668966	618	0.30851444	20.6482141	6.064535178	0.000248117	Up	0.000139049	LOC102668966	NA	NA	NA	K01188//beta-glucosidase [EC:3.2.1.21];K02943//large subunit ribosomal protein LP2	gi|571552097|ref|XP_006603514.1|//PREDICTED: uncharacterized protein LOC102668966 [Glycine max]
100801597	1208	0.741322868	49.55322995	6.062733272	2.31E-07	Up	1.09E-07	LOC100801597	NA	NA	NA	NA	gi|356555346|ref|XP_003545994.1|//PREDICTED: uncharacterized protein LOC100801597 [Glycine max]
100814621	1423	342.7646339	22840.00491	6.058200889	0	Up	0	LOC100814621	NA	NA	NA	NA	gi|356499765|ref|XP_003518707.1|//PREDICTED: CBS domain-containing protein CBSX1, chloroplastic [Glycine max]
100808618	1141	4.889069485	324.192787	6.051148273	7.80E-06	Up	3.98E-06	LOC100808618	NA	NA	NA	K12581//CCR4-NOT transcription complex subunit 7/8;K13126//polyadenylate-binding protein	gi|356542768|ref|XP_003539837.1|//PREDICTED: NAC domain-containing protein 90-like isoform X1 [Glycine max]
100811533	893	29.04807714	1925.700151	6.050796603	2.00E-221	Up	1.02E-222	LOC100811533	NA	NA	NA	K13433//pathogenesis-related genes transcriptional activator PTI5;K14517//ethylene-responsive transcription factor 2;K14516//ethylene-responsive transcription factor 1	gi|947061701|gb|KRH10962.1|//hypothetical protein GLYMA_15G079100 [Glycine max]
100781748	719	2.040685568	135.2015743	6.049914233	5.10E-17	Up	1.76E-17	LOC100781748	NA	GO:0015036//disulfide oxidoreductase activity	GO:0019725//cellular homeostasis	K03676//glutaredoxin 3	gi|356546203|ref|XP_003541520.1|//PREDICTED: glutaredoxin-C9-like [Glycine max]
100783572	1123	67.85199136	4477.990776	6.044316589	0	Up	0	LOC100783572	NA	GO:0046872//metal ion binding	NA	K13448//calcium-binding protein CML	gi|947112204|gb|KRH60530.1|//hypothetical protein GLYMA_05G245600 [Glycine max]
BGI_novel_G004375	1510	3.387304652	223.3800476	6.043218771	5.08E-24	Up	1.49E-24	NA	NA	GO:0005524//ATP binding;GO:0004672//protein kinase activity	GO:0006468//protein phosphorylation	K04730//interleukin-1 receptor-associated kinase 1 [EC:2.7.11.1]	gi|734415848|gb|KHN37922.1|//Receptor-like protein kinase ANXUR2 [Glycine soja]
100779173	820	0.305333655	20.09654617	6.040417153	0.000265026	Up	0.00014874	LOC100779173	GO:0043231//intracellular membrane-bounded organelle	GO:0001071//nucleic acid binding transcription factor activity;GO:0003676//nucleic acid binding	GO:0006351//transcription, DNA-templated	K00850//6-phosphofructokinase 1 [EC:2.7.1.11];K09286//EREBP-like factor	gi|359807434|ref|NP_001241134.1|//uncharacterized protein LOC100779173 [Glycine max]
100810995	1500	0.306203803	20.11008028	6.037282832	0.000269381	Up	0.000151243	LOC100810995	NA	NA	NA	K20464//oxysterol-binding protein-related protein 5/8	gi|571519140|ref|XP_006597794.1|//PREDICTED: oxysterol-binding protein-related protein 4C-like isoform X2 [Glycine max];gi|571519137|ref|XP_003546425.2|//PREDICTED: oxysterol-binding protein-related protein 4C-like isoform X1 [Glycine max]
100818949	1050	0.306005501	20.09107291	6.036853209	0.000269525	Up	0.00015133	LOC100818949	GO:0016021//integral component of membrane	NA	NA	K14006//protein transport protein SEC23	gi|356511317|ref|XP_003524373.1|//PREDICTED: protein PLANT CADMIUM RESISTANCE 2-like [Glycine max];gi|947112053|gb|KRH60379.1|//hypothetical protein GLYMA_05G236200 [Glycine max]
100301896	1230	11.61846956	760.4289263	6.032321464	2.85E-90	Up	3.44E-91	G4DT	GO:0031224//intrinsic component of membrane	GO:0016765//transferase activity, transferring alkyl or aryl (other than methyl) groups	NA	K09833//homogentisate phytyltransferase / homogentisate geranylgeranyltransferase [EC:2.5.1.115 2.5.1.116]	gi|351723179|ref|NP_001235990.1|//glycinol 4-dimethylallyltransferase [Glycine max]
732586	567	5.080100749	332.4503441	6.032137952	3.15E-40	Up	6.93E-41	LOC732586	NA	GO:0003677//DNA binding;GO:0001071//nucleic acid binding transcription factor activity	GO:0010467//gene expression	K18835//WRKY transcription factor 2	gi|351725685|ref|NP_001237357.1|//WRKY53 [Glycine max]
102667192	1914	0.307457451	20.11362805	6.031642754	0.000276853	Up	0.000155572	LOC102667192	NA	NA	NA	K21026//null;K00279//cytokinin dehydrogenase [EC:1.5.99.12];K20724//null;K04460//serine/threonine-protein phosphatase 5 [EC:3.1.3.16]	gi|734414964|gb|KHN37473.1|//Serine/threonine-protein phosphatase 7 long form like [Glycine soja]
100301876	1648	15.10465677	987.7744742	6.031116381	2.39E-116	Up	2.31E-117	LOC100301876	GO:0043231//intracellular membrane-bounded organelle	GO:0003676//nucleic acid binding	NA	K09422//myb proto-oncogene protein, plant	gi|571446231|ref|XP_006577035.1|//PREDICTED: transcription factor RAX2 [Glycine max]
100797269	4874	5.94376518	388.4050065	6.030040866	2.68E-46	Up	5.39E-47	LOC100797269	NA	GO:0043531//ADP binding	GO:0007165//signal transduction	K03283//heat shock 70kDa protein 1/8;K19613//leucine-rich repeat protein SHOC2	gi|955392908|ref|XP_014628222.1|//PREDICTED: TMV resistance protein N-like [Glycine max]
BGI_novel_G000970	564	4.224835006	274.7603184	6.023134851	4.77E-33	Up	1.18E-33	NA	NA	NA	NA	NA	gi|734370947|gb|KHN19557.1|//hypothetical protein glysoja_027814 [Glycine soja]
100819163	1446	12.06485166	784.1642007	6.022273698	1.71E-91	Up	2.04E-92	LOC100819163	NA	GO:0016701//oxidoreductase activity, acting on single donors with incorporation of molecular oxygen;GO:0016706//oxidoreductase activity, acting on paired donors, with incorporation or reduction of molecular oxygen, 2-oxoglutarate as one donor, and incorporation of one atom each of oxygen into both donors;GO:0046914//transition metal ion binding	GO:0008152//metabolic process	K04125//gibberellin 2-oxidase [EC:1.14.11.13]	gi|356549549|ref|XP_003543155.1|//PREDICTED: gibberellin 2-beta-dioxygenase 1-like [Glycine max]
100778340	1179	1.609809893	104.601271	6.021866246	1.41E-13	Up	5.33E-14	LOC100778340	GO:0030312//external encapsulating structure;GO:0005576//extracellular region	GO:0016758//transferase activity, transferring hexosyl groups;GO:0016798//hydrolase activity, acting on glycosyl bonds	GO:0044042//glucan metabolic process	K08235//xyloglucan:xyloglucosyl transferase [EC:2.4.1.207]	gi|356547501|ref|XP_003542150.1|//PREDICTED: probable xyloglucan endotransglucosylase/hydrolase protein 23 [Glycine max]
100778637	913	203.1455337	13196.70939	6.021520781	0	Up	0	LOC100778637	NA	NA	NA	NA	gi|947048137|gb|KRG97665.1|//hypothetical protein GLYMA_18G022700 [Glycine max]
100816931	1109	196.0495746	12723.59354	6.020143868	0	Up	0	LOC100816931	NA	NA	NA	K17616//CTD small phosphatase-like protein 2 [EC:3.1.3.-]	gi|356566130|ref|XP_003551288.1|//PREDICTED: REF/SRPP-like protein At1g67360 isoform X2 [Glycine max];gi|955384386|ref|XP_014626388.1|//PREDICTED: REF/SRPP-like protein At1g67360 isoform X1 [Glycine max]
100811127	1217	4.650574784	301.2966026	6.017631559	1.43E-36	Up	3.33E-37	LOC100811127	NA	GO:0008172//S-methyltransferase activity	GO:0006730//one-carbon metabolic process	K00547//homocysteine S-methyltransferase [EC:2.1.1.10]	gi|363807204|ref|NP_001242352.1|//uncharacterized protein LOC100811127 [Glycine max]
100818384	1413	5.084287893	329.1047017	6.016357103	6.78E-39	Up	1.52E-39	LOC100818384	GO:0005634//nucleus	GO:0043565//sequence-specific DNA binding;GO:0003700//transcription factor activity, sequence-specific DNA binding	GO:0006355//regulation of transcription, DNA-templated	NA	gi|571444478|ref|XP_003522067.2|//PREDICTED: trihelix transcription factor GT-3b-like [Glycine max]
100802281	1204	217.3955263	14001.10182	6.009074303	0	Up	0	LOC100802281	NA	NA	NA	NA	gi|356517842|ref|XP_003527595.1|//PREDICTED: uncharacterized protein LOC100802281 [Glycine max]
100797889	318	121.5033233	7824.21982	6.008879224	0	Up	0	LOC100797889	NA	NA	NA	K14488//SAUR family protein	gi|356527093|ref|XP_003532148.1|//PREDICTED: auxin-responsive protein SAUR32-like [Glycine max]
100784757	1953	6.834875821	439.1734846	6.005732016	1.31E-52	Up	2.42E-53	LOC100784757	NA	NA	NA	K00517//null;K07409//cytochrome P450, family 1, subfamily A, polypeptide 2 [EC:1.14.14.1];K20619//null	gi|356510893|ref|XP_003524168.1|//PREDICTED: cytochrome P450 78A5-like [Glycine max]
102659952	6588	11.54774726	739.9432601	6.001731305	6.83E-33	Up	1.69E-33	LOC102659952	NA	NA	NA	K14007//protein transport protein SEC24;K09833//homogentisate phytyltransferase / homogentisate geranylgeranyltransferase [EC:2.5.1.115 2.5.1.116];K05658//ATP-binding cassette, subfamily B (MDR/TAP), member 1 [EC:3.6.3.44];K00026//malate dehydrogenase [EC:1.1.1.37]	gi|947100895|gb|KRH49387.1|//hypothetical protein GLYMA_07G150600 [Glycine max];gi|955302966|ref|XP_014630552.1|//PREDICTED: uncharacterized protein LOC102659952 isoform X2 [Glycine max];gi|955302958|ref|XP_014630545.1|//PREDICTED: uncharacterized protein LOC102659952 isoform X1 [Glycine max]
100777295	4596	122.7702723	7850.676982	5.998783893	0	Up	0	LOC100777295	NA	NA	NA	K05681//ATP-binding cassette, subfamily G (WHITE), member 2	gi|356550580|ref|XP_003543663.1|//PREDICTED: pleiotropic drug resistance protein 1-like isoform X2 [Glycine max];gi|955360618|ref|XP_014621622.1|//PREDICTED: pleiotropic drug resistance protein 1-like isoform X1 [Glycine max]
BGI_novel_G000680	1475	0.758409681	48.4964257	5.998757231	4.63E-07	Up	2.22E-07	NA	NA	NA	NA	NA	gi|734392055|gb|KHN27546.1|//LINE-1 reverse transcriptase like, partial [Glycine soja]
100527578	747	9.018781582	575.2085633	5.995008802	1.37E-68	Up	2.09E-69	LOC100527578	GO:0016021//integral component of membrane	NA	NA	NA	gi|255632673|gb|ACU16688.1|//unknown [Glycine max]
100787601	660	7.267989608	463.5337742	5.994974294	1.02E-55	Up	1.80E-56	LOC100787601	NA	NA	NA	NA	gi|356512674|ref|XP_003525042.1|//PREDICTED: uncharacterized protein LOC100787601 [Glycine max]
100787137	1503	244.065942	15555.66484	5.994025257	0	Up	0	LOC100787137	NA	NA	NA	NA	gi|356560922|ref|XP_003548735.1|//PREDICTED: uncharacterized protein LOC100787137 [Glycine max]
BGI_novel_G000097	1150	3.337860342	212.6966321	5.993729787	8.93E-26	Up	2.53E-26	NA	NA	NA	NA	K12448//UDP-arabinose 4-epimerase [EC:5.1.3.5]	gi|955305019|ref|XP_006573323.2|//PREDICTED: uncharacterized protein LOC102665301 [Glycine max]
100794230	1511	2.061476073	131.3263701	5.99333511	3.56E-16	Up	1.25E-16	LOC100794230	NA	NA	NA	NA	gi|356566684|ref|XP_003551560.1|//PREDICTED: trihelix transcription factor GT-3b-like [Glycine max]
100816697	1640	5.521680794	351.2495978	5.991245274	1.27E-42	Up	2.69E-43	LOC100816697	NA	NA	NA	K04628//2-hydroxyacylsphingosine 1-beta-galactosyltransferase [EC:2.4.1.45];K13691//pathogen-inducible salicylic acid glucosyltransferase [EC:2.4.1.-]	gi|356526491|ref|XP_003531851.1|//PREDICTED: UDP-glycosyltransferase 83A1-like [Glycine max]
BGI_novel_G001880	825	0.33567951	21.25752185	5.984745132	0.000378956	Up	0.000215023	NA	NA	NA	NA	K16224//senescence-induced receptor-like serine/threonine-protein kinase	gi|955336424|ref|XP_014634609.1|//PREDICTED: putative leucine-rich repeat receptor-like protein kinase At2g19210 isoform X1 [Glycine max]
100781517	1681	79.71246032	5018.653722	5.976351338	0	Up	0	LOC100781517	NA	GO:0016758//transferase activity, transferring hexosyl groups	NA	K13496//UDP-glucosyl transferase 73C [EC:2.4.1.-]	gi|356540730|ref|XP_003538838.1|//PREDICTED: scopoletin glucosyltransferase-like [Glycine max]
BGI_novel_G001500	4201	0.78279008	49.28266242	5.976310915	0.000969097	Up	0.000566619	NA	GO:0016021//integral component of membrane	NA	NA	K00889//1-phosphatidylinositol-4-phosphate 5-kinase [EC:2.7.1.68]	gi|734418081|gb|KHN39389.1|//Transmembrane and coiled-coil domains protein 1 [Glycine soja]
100809483	1883	2.036376724	127.7884302	5.971608931	2.23E-16	Up	7.81E-17	LOC100809483	NA	GO:0005506//iron ion binding;GO:0016491//oxidoreductase activity	GO:0008152//metabolic process	K20513//ferruginol synthase [EC:1.14.13.190];K20556//null	gi|734320936|gb|KHN04086.1|//Cytochrome P450 76C4 [Glycine soja]
100500455	655	0.764216079	47.81573514	5.967361034	6.61E-07	Up	3.19E-07	LOC100500455	NA	NA	NA	NA	gi|351725211|ref|NP_001238364.1|//uncharacterized protein LOC100500455 precursor [Glycine max]
BGI_novel_G003832	487	0.303649092	18.96932764	5.96511968	0.000340855	Up	0.000192851	NA	NA	NA	NA	NA	gi|947059574|gb|KRH08980.1|//hypothetical protein GLYMA_16G185900, partial [Glycine max]
BGI_novel_G000488	841	5.528982171	343.7919524	5.958378044	1.64E-41	Up	3.54E-42	NA	GO:0016021//integral component of membrane	NA	NA	NA	gi|571506814|ref|XP_006595759.1|//PREDICTED: uncharacterized protein LOC102665933 [Glycine max]
100805807	926	2.046466586	127.1226618	5.956942317	8.49E-16	Up	3.02E-16	LOC100805807	GO:0005737//cytoplasm	GO:0043169//cation binding;GO:0046914//transition metal ion binding	GO:0006812//cation transport;GO:0030001//metal ion transport;GO:0046916//cellular transition metal ion homeostasis	K07213//copper chaperone;K10752//histone-binding protein RBBP4	gi|363814406|ref|NP_001242585.1|//uncharacterized protein LOC100805807 [Glycine max];gi|734340037|gb|KHN09147.1|//hypothetical protein glysoja_025608 [Glycine soja]
100807192	2027	86.65565218	5379.356596	5.955995964	0	Up	0	LOC100807192	NA	GO:0005506//iron ion binding;GO:0016491//oxidoreductase activity	NA	K01723//hydroperoxide dehydratase [EC:4.2.1.92]	gi|571448964|ref|XP_003523882.2|//PREDICTED: allene oxide synthase-like [Glycine max]
100778102	2928	133.3202823	8262.283048	5.953572302	0	Up	0	LOC100778102	NA	GO:0004672//protein kinase activity	NA	K08867//WNK lysine deficient protein kinase [EC:2.7.11.1]	gi|955385472|ref|XP_014626604.1|//PREDICTED: probable serine/threonine-protein kinase WNK4 isoform X2 [Glycine max];gi|356570080|ref|XP_003553219.1|//PREDICTED: probable serine/threonine-protein kinase WNK4 isoform X1 [Glycine max]
BGI_novel_G001856	684	0.305870933	18.95270155	5.953336683	0.000359719	Up	0.000203816	NA	NA	NA	NA	K05909//laccase [EC:1.10.3.2];K10592//E3 ubiquitin-protein ligase HUWE1 [EC:2.3.2.26];K11292//transcription elongation factor SPT6;K18577//mannosylglycoprotein endo-beta-mannosidase [EC:3.2.1.152];K14442//ATP-dependent RNA helicase DHX36 [EC:3.6.4.13]	gi|734426394|gb|KHN43777.1|//Putative ribonuclease H protein, partial [Glycine soja]
BGI_novel_G000523	4144	0.422727468	26.11609811	5.949067697	0.000592393	Up	0.000340792	NA	NA	GO:0003824//catalytic activity	NA	K01115//phospholipase D1/2 [EC:3.1.4.4]	gi|734320959|gb|KHN04109.1|//Phospholipase D beta 1 [Glycine soja]
100500199	675	20.77821277	1282.138267	5.947336476	5.41E-142	Up	4.33E-143	LOC100500199	NA	NA	NA	K17469//sulfate transporter 2, low-affinity	gi|356568010|ref|XP_003552207.1|//PREDICTED: uncharacterized protein LOC100500199 [Glycine max]
100817068	4427	3.336623551	205.444383	5.944215151	1.22E-25	Up	3.46E-26	LOC100817068	NA	NA	NA	K03283//heat shock 70kDa protein 1/8	gi|356558276|ref|XP_003547433.1|//PREDICTED: disease resistance protein RML1A-like [Glycine max]
BGI_novel_G000536	1258	0.750647698	46.21757299	5.944161726	5.49E-07	Up	2.64E-07	NA	NA	NA	NA	K04733//interleukin-1 receptor-associated kinase 4 [EC:2.7.11.1];K04730//interleukin-1 receptor-associated kinase 1 [EC:2.7.11.1]	gi|734410691|gb|KHN35638.1|//Putative LRR receptor-like serine/threonine-protein kinase [Glycine soja]
100527696	557	1.608951957	98.91440072	5.941987422	4.05E-13	Up	1.56E-13	LOC100527696	NA	NA	NA	NA	gi|351727094|ref|NP_001236125.1|//uncharacterized protein LOC100527696 [Glycine max]
100809384	1097	0.7424939	45.56728816	5.939475531	5.67E-07	Up	2.73E-07	LOC100809384	NA	GO:0003824//catalytic activity	GO:0008152//metabolic process	K11147//dehydrogenase/reductase SDR family member 4 [EC:1.1.-.-];K00059//3-oxoacyl-[acyl-carrier protein] reductase [EC:1.1.1.100]	gi|359807588|ref|NP_001241158.1|//uncharacterized protein LOC100809384 [Glycine max]
100810930	1627	11.18051149	685.1184775	5.937295399	3.98E-82	Up	5.22E-83	LOC100810930	NA	GO:0032559//adenyl ribonucleotide binding;GO:0004702//receptor signaling protein serine/threonine kinase activity	GO:0006464//cellular protein modification process	K04733//interleukin-1 receptor-associated kinase 4 [EC:2.7.11.1]	gi|356510843|ref|XP_003524143.1|//PREDICTED: cysteine-rich receptor-like protein kinase 10 isoform X1 [Glycine max]
100809224	2084	373.1360008	22841.56268	5.935815984	0	Up	0	LOC100809224	GO:0005623//cell	NA	GO:0045454//cell redox homeostasis	K17609//nucleoredoxin [EC:1.8.1.8]	gi|356526803|ref|XP_003532006.1|//PREDICTED: probable nucleoredoxin 1 [Glycine max]
100807991	1059	2.468491183	151.0160146	5.934928247	3.60E-19	Up	1.18E-19	LOC100807991	NA	NA	NA	K00430//peroxidase [EC:1.11.1.7]	gi|947059300|gb|KRH08706.1|//hypothetical protein GLYMA_16G168200 [Glycine max]
100779524	1002	0.310575088	18.98640874	5.933881124	0.000394614	Up	0.000224159	LOC100779524	NA	NA	NA	K14516//ethylene-responsive transcription factor 1	gi|356503610|ref|XP_003520600.1|//PREDICTED: ethylene-responsive transcription factor 15-like [Glycine max]
100783763	1085	49.56289142	3027.006897	5.932487798	0	Up	0	LOC100783763	NA	NA	NA	NA	gi|356525533|ref|XP_003531379.1|//PREDICTED: stress enhanced protein 2, chloroplastic-like [Glycine max]
732541	1081	190.8759522	11650.57593	5.931622109	0	Up	0	SGR2	NA	NA	NA	K18213//proteinaceous RNase P [EC:3.1.26.5]	gi|351721214|ref|NP_001236690.1|//senescence-inducible chloroplast stay-green protein 2 [Glycine max]
100306181	816	138.4321251	8430.522003	5.928371279	0	Up	0	LOC100306181	NA	NA	NA	K04733//interleukin-1 receptor-associated kinase 4 [EC:2.7.11.1]	gi|351725039|ref|NP_001235031.1|//uncharacterized protein LOC100306181 precursor [Glycine max]
BGI_novel_G001688	587	0.756986797	46.08363688	5.927842629	9.10E-07	Up	4.42E-07	NA	NA	GO:0004372//glycine hydroxymethyltransferase activity;GO:0030170//pyridoxal phosphate binding	GO:0006544//glycine metabolic process;GO:0035999//tetrahydrofolate interconversion;GO:0006563//L-serine metabolic process	K00600//glycine hydroxymethyltransferase [EC:2.1.2.1]	gi|947061856|gb|KRH11117.1|//hypothetical protein GLYMA_15G090000 [Glycine max]
100779958	2623	275.6849067	16778.57891	5.927456435	0	Up	0	LOC100779958	NA	NA	NA	K01652//acetolactate synthase I/II/III large subunit [EC:2.2.1.6]	gi|571500771|ref|XP_006594699.1|//PREDICTED: C2 domain-containing protein At1g53590 isoform X4 [Glycine max];gi|571500762|ref|XP_003543167.2|//PREDICTED: C2 domain-containing protein At1g53590 isoform X2 [Glycine max];gi|571500759|ref|XP_003543166.2|//PREDICTED: C2 domain-containing protein At1g53590 isoform X1 [Glycine max];gi|571500765|ref|XP_006594697.1|//PREDICTED: C2 domain-containing protei…
100796435	1860	130.1859642	7906.672281	5.924424809	0	Up	0	LOC100796435	NA	GO:0004175//endopeptidase activity	GO:0019538//protein metabolic process	K00924//null;K02882//large subunit ribosomal protein L18Ae;K01381//saccharopepsin [EC:3.4.23.25]	gi|356553263|ref|XP_003544977.1|//PREDICTED: aspartic proteinase PCS1-like [Glycine max]
100305367	2121	26.46068873	1606.422988	5.923857396	7.77E-191	Up	4.66E-192	LOC100305367	GO:0016021//integral component of membrane	GO:0004674//protein serine/threonine kinase activity;GO:0005524//ATP binding;GO:0032559//adenyl ribonucleotide binding;GO:0004672//protein kinase activity;GO:0030247//polysaccharide binding;GO:0004871//signal transducer activity	GO:0006464//cellular protein modification process;GO:0006468//protein phosphorylation	K04733//interleukin-1 receptor-associated kinase 4 [EC:2.7.11.1];K04730//interleukin-1 receptor-associated kinase 1 [EC:2.7.11.1]	gi|351725323|ref|NP_001238112.1|//stress-induced receptor-like kinase precursor [Glycine max]
100306595	568	59.59047272	3615.562876	5.922994763	0	Up	0	LOC100306595	NA	NA	NA	NA	gi|351723047|ref|NP_001237265.1|//uncharacterized protein LOC100306595 [Glycine max]
100812415	1320	5.515502146	334.1843113	5.921007957	2.07E-40	Up	4.54E-41	LOC100812415	NA	GO:0016209//antioxidant activity;GO:0005506//iron ion binding;GO:0003824//catalytic activity	GO:0008152//metabolic process;GO:0006950//response to stress	K00430//peroxidase [EC:1.11.1.7]	gi|734338646|gb|KHN08835.1|//Peroxidase 4 [Glycine soja]
100814688	3203	66.99981696	4057.052072	5.920130855	0	Up	0	LOC100814688	NA	NA	NA	K13457//disease resistance protein RPM1	gi|571491619|ref|XP_006591996.1|//PREDICTED: disease resistance protein RPP13-like [Glycine max]
BGI_novel_G003155	737	0.304463259	18.38965767	5.916482672	0.000404585	Up	0.00023	NA	GO:0016021//integral component of membrane	GO:0004674//protein serine/threonine kinase activity;GO:0005524//ATP binding	GO:0006468//protein phosphorylation;GO:0048544//recognition of pollen	K04733//interleukin-1 receptor-associated kinase 4 [EC:2.7.11.1];K04730//interleukin-1 receptor-associated kinase 1 [EC:2.7.11.1]	gi|734413314|gb|KHN36759.1|//G-type lectin S-receptor-like serine/threonine-protein kinase SD1-1 [Glycine soja]
102664089	510	10.93365171	659.1376368	5.913732521	3.11E-22	Up	9.49E-23	LOC102664089	NA	NA	NA	NA	gi|955330456|ref|XP_014633354.1|//PREDICTED: LOW QUALITY PROTEIN: uncharacterized protein LOC102664089 [Glycine max]
100789525	941	0.306458811	18.41647063	5.909159612	0.000419187	Up	0.000238595	LOC100789525	NA	NA	NA	K14488//SAUR family protein	gi|356508835|ref|XP_003523159.1|//PREDICTED: auxin-responsive protein SAUR71-like [Glycine max]
100798452	2360	3.345406501	200.9159051	5.908266443	3.53E-25	Up	1.01E-25	LOC100798452	NA	NA	NA	K13422//transcription factor MYC2	gi|356532730|ref|XP_003534924.1|//PREDICTED: putative transcription factor bHLH041 [Glycine max]
547554	1187	6.824527012	409.6024884	5.907351609	1.36E-48	Up	2.66E-49	PM34	NA	GO:0003824//catalytic activity	GO:0008152//metabolic process	K11147//dehydrogenase/reductase SDR family member 4 [EC:1.1.-.-]	gi|351722943|ref|NP_001238285.1|//seed maturation protein PM34 [Glycine max]
100527073	702	52.62276442	3150.712466	5.90384725	0	Up	0	LOC100527073	NA	NA	GO:0006950//response to stress	NA	gi|351722797|ref|NP_001238280.1|//uncharacterized LOC100527073 [Glycine max]
102669198	1211	6.387914216	382.2849178	5.903159534	3.45E-47	Up	6.86E-48	LOC102669198	NA	NA	NA	NA	gi|571476413|ref|XP_006586953.1|//PREDICTED: uncharacterized protein LOC102669198 [Glycine max]
547458	999	2.902406897	173.6197292	5.902537297	8.67E-22	Up	2.67E-22	MYB12	GO:0043231//intracellular membrane-bounded organelle	GO:0003676//nucleic acid binding	NA	K09422//myb proto-oncogene protein, plant	gi|363807462|ref|NP_001242391.1|//MYB12 protein [Glycine max]
102667857	1142	0.743543906	44.42773222	5.900898756	7.59E-07	Up	3.67E-07	LOC102667857	NA	NA	NA	K03715//1,2-diacylglycerol 3-beta-galactosyltransferase [EC:2.4.1.46];K12471//epsin;K19042//E3 ubiquitin-protein ligase BOI and related proteins [EC:2.3.2.27]	gi|955362270|ref|XP_014622061.1|//PREDICTED: uncharacterized protein LOC102667857 [Glycine max]
100779874	1577	2.493037753	148.3407389	5.89486632	2.23E-18	Up	7.42E-19	LOC100779874	NA	NA	NA	NA	gi|571445116|ref|XP_006576706.1|//PREDICTED: uncharacterized protein LOC100779874 [Glycine max]
102660523	1256	9.87157849	586.9760627	5.893877067	1.41E-72	Up	2.04E-73	LOC102660523	NA	NA	NA	NA	gi|571535040|ref|XP_006600646.1|//PREDICTED: uncharacterized protein LOC102660523 [Glycine max]
100818139	941	6.82322457	405.5888892	5.893420621	1.88E-50	Up	3.56E-51	LOC100818139	NA	NA	NA	NA	gi|571469506|ref|XP_006584733.1|//PREDICTED: putative late blight resistance protein homolog R1B-19 [Glycine max]
102664598	1760	1.606683734	95.44557542	5.892520444	1.03E-12	Up	4.02E-13	LOC102664598	NA	NA	NA	K20298//vacuolar protein sorting-associated protein 52	gi|734420353|gb|KHN40740.1|//Putative methyltransferase PMT15 [Glycine soja]
100305766	814	19.01513213	1128.329081	5.890896123	2.79E-128	Up	2.45E-129	LOC100305766	NA	NA	NA	NA	gi|951020278|ref|XP_014512351.1|//PREDICTED: uncharacterized protein LOC106770997 [Vigna radiata var. radiata]
100781148	1381	13.81637832	819.0961329	5.889581386	3.45E-96	Up	3.93E-97	LOC100781148	NA	NA	NA	K15622//myeloid leukemia factor 1	gi|955310644|ref|XP_014628938.1|//PREDICTED: uncharacterized protein LOC100781148 isoform X2 [Glycine max];gi|571444087|ref|XP_006576410.1|//PREDICTED: uncharacterized protein LOC100781148 isoform X1 [Glycine max]
100775409	985	10.73507815	636.2651438	5.88922349	6.15E-77	Up	8.50E-78	LOC100775409	NA	NA	NA	NA	gi|356566076|ref|XP_003551261.1|//PREDICTED: uncharacterized protein LOC100775409 [Glycine max]
100500254	792	15.96659969	946.3166542	5.889194007	1.20E-115	Up	1.16E-116	LOC100500254	GO:0044425//membrane part	GO:0004872//receptor activity	GO:0006952//defense response;GO:0023052//signaling	K04733//interleukin-1 receptor-associated kinase 4 [EC:2.7.11.1];K07466//replication factor A1;K08852//serine/threonine-protein kinase/endoribonuclease IRE1 [EC:2.7.11.1 3.1.26.-];K13414//mitogen-activated protein kinase kinase kinase 1, plant [EC:2.7.11.25]	gi|358248004|ref|NP_001239789.1|//uncharacterized protein LOC100500254 [Glycine max]
100815975	2001	2.042033708	120.968902	5.888485724	1.04E-15	Up	3.69E-16	LOC100815975	NA	NA	NA	K20044//phosphatidylinositol-binding clathrin assembly protein	gi|571496091|ref|XP_006593512.1|//PREDICTED: putative clathrin assembly protein At4g25940 [Glycine max]
547464	2070	0.311659351	18.42087293	5.885227621	0.000466967	Up	0.000266764	LOC547464	NA	NA	NA	NA	gi|351726008|ref|NP_001236856.1|//beta-conglycinin alpha-subunit precursor [Glycine max]
100820185	3002	22.06438421	1303.41108	5.88442887	5.80E-156	Up	4.22E-157	LOC100820185	GO:0031224//intrinsic component of membrane	GO:0016209//antioxidant activity;GO:0016651//oxidoreductase activity, acting on NAD(P)H;GO:0046914//transition metal ion binding;GO:0050662//coenzyme binding	GO:0008152//metabolic process	K13447//respiratory burst oxidase [EC:1.6.3.- 1.11.1.-]	gi|356572992|ref|XP_003554649.1|//PREDICTED: respiratory burst oxidase homolog protein B-like [Glycine max]
102659677	375	0.321637102	18.98975098	5.883643341	0.000494169	Up	0.000282737	LOC102659677	NA	NA	NA	NA	NA
102661655	516	5.962489562	351.8575349	5.882932762	1.28E-43	Up	2.66E-44	LOC102661655	NA	NA	NA	NA	gi|571453035|ref|XP_006579333.1|//PREDICTED: uncharacterized protein LOC102661655 [Glycine max]
100783194	1572	9.450693973	557.6970498	5.882917557	5.89E-68	Up	9.02E-69	LOC100783194	NA	NA	NA	K00924//null	gi|356515904|ref|XP_003526637.1|//PREDICTED: aspartic proteinase Asp1-like [Glycine max]
BGI_novel_G001808	967	4.784598739	282.2109496	5.882232216	1.41E-05	Up	7.29E-06	NA	NA	GO:0016210//naringenin-chalcone synthase activity	GO:0009813//flavonoid biosynthetic process	K00660//chalcone synthase [EC:2.3.1.74]	gi|574584765|ref|NP_001276296.1|//chalcone synthase 3 [Glycine max]
100784668	1981	20.79500222	1225.995224	5.88157271	7.12E-138	Up	5.87E-139	LOC100784668	NA	NA	NA	K13424//WRKY transcription factor 33;K01892//histidyl-tRNA synthetase [EC:6.1.1.21]	gi|356562906|ref|XP_003549709.1|//PREDICTED: WRKY transcription factor 6-like [Glycine max]
100790115	2135	4.211853865	248.0320956	5.879927627	2.75E-31	Up	7.02E-32	LOC100790115	GO:0016020//membrane	NA	GO:0008152//metabolic process	K15404//aldehyde decarbonylase [EC:4.1.99.5]	gi|356520717|ref|XP_003529007.1|//PREDICTED: protein ECERIFERUM 1-like [Glycine max]
100797968	1937	203.4862597	11961.78338	5.877357306	0	Up	0	LOC100797968	NA	NA	NA	NA	gi|356539136|ref|XP_003538056.1|//PREDICTED: pheophytinase, chloroplastic [Glycine max]
100820140	1489	170.848331	10039.74537	5.876862715	0	Up	0	LOC100820140	NA	GO:0070011//peptidase activity, acting on L-amino acid peptides;GO:0046872//metal ion binding	GO:0008152//metabolic process	K07761//gelatinase A [EC:3.4.24.24]	gi|356501129|ref|XP_003519381.1|//PREDICTED: metalloendoproteinase 5-MMP-like [Glycine max]
106795224	865	27.29756242	1594.807266	5.868466144	3.21E-190	Up	1.93E-191	LOC106795224	NA	NA	NA	NA	gi|255626595|gb|ACU13642.1|//unknown [Glycine max]
100786852	2359	7.260547819	423.7435638	5.866969239	6.23E-53	Up	1.14E-53	LOC100786852	NA	NA	NA	K07195//exocyst complex component 7	gi|356572361|ref|XP_003554337.1|//PREDICTED: exocyst complex component EXO70B1-like [Glycine max]
100776117	3010	91.86728831	5358.526011	5.866141153	0	Up	0	LOC100776117	NA	NA	NA	K15078//structure-specific endonuclease subunit SLX1 [EC:3.6.1.-]	gi|356564213|ref|XP_003550350.1|//PREDICTED: probable disease resistance protein At4g33300 [Glycine max]
100781596	3016	26.44691604	1540.399938	5.86406166	1.20E-186	Up	7.31E-188	LOC100781596	NA	GO:0004674//protein serine/threonine kinase activity;GO:0005524//ATP binding;GO:0004842//ubiquitin-protein transferase activity	GO:0006468//protein phosphorylation;GO:0016567//protein ubiquitination	K04733//interleukin-1 receptor-associated kinase 4 [EC:2.7.11.1];K04730//interleukin-1 receptor-associated kinase 1 [EC:2.7.11.1]	gi|571465224|ref|XP_006583292.1|//PREDICTED: U-box domain-containing protein 33-like isoform X2 [Glycine max];gi|571465222|ref|XP_006583291.1|//PREDICTED: U-box domain-containing protein 33-like isoform X1 [Glycine max]
100500236	591	0.306961823	17.85151607	5.861843553	0.000492229	Up	0.000281594	LOC100500236	NA	NA	NA	K07466//replication factor A1	gi|351728047|ref|NP_001235134.1|//uncharacterized protein LOC100500236 [Glycine max]
BGI_novel_G001862	637	0.325904198	18.90385977	5.858089087	0.000548903	Up	0.000314991	NA	GO:0016020//membrane	NA	NA	K13728//mitotic spindle assembly checkpoint protein MAD2B	gi|950980798|ref|XP_014502146.1|//PREDICTED: DNA polymerase zeta processivity subunit isoform X1 [Vigna radiata var. radiata]
100795642	839	1.61999641	93.83565531	5.856073696	1.80E-12	Up	7.06E-13	LOC100795642	NA	NA	NA	K06995//uncharacterized protein	gi|356537214|ref|XP_003537124.1|//PREDICTED: uncharacterized protein LOC100795642 [Glycine max]
100812222	1035	2.06434539	119.419244	5.854207159	7.17E-15	Up	2.62E-15	LOC100812222	NA	NA	NA	K09338//homeobox-leucine zipper protein	gi|356550712|ref|XP_003543728.1|//PREDICTED: homeobox-leucine zipper protein HAT3-like [Glycine max]
102661081	1435	20.76086748	1197.480963	5.849992184	1.12E-144	Up	8.81E-146	LOC102661081	NA	GO:0046914//transition metal ion binding;GO:0003824//catalytic activity	GO:0008152//metabolic process	K05278//flavonol synthase [EC:1.14.11.23];K04124//gibberellin 3-beta-dioxygenase [EC:1.14.11.15];K06901//putative MFS transporter, AGZA family, xanthine/uracil permease;K04125//gibberellin 2-oxidase [EC:1.14.11.13]	gi|571526617|ref|XP_006599127.1|//PREDICTED: uncharacterized protein LOC102661081 isoform X1 [Glycine max];gi|574584716|ref|NP_001276284.1|//uncharacterized protein LOC102661081 [Glycine max]
BGI_novel_G002905	711	1.609341232	92.700243	5.848030959	1.49E-12	Up	5.81E-13	NA	NA	NA	NA	NA	gi|734428164|gb|KHN44639.1|//hypothetical protein glysoja_047309 [Glycine soja]
100778648	1554	8.434635952	484.0871912	5.84279731	9.98E-26	Up	2.83E-26	LOC100778648	NA	NA	NA	NA	gi|356539231|ref|XP_003538103.1|//PREDICTED: probable F-box protein At1g60180 [Glycine max]
100786915	1732	0.746602375	42.78413471	5.840592005	1.23E-06	Up	5.99E-07	LOC100786915	NA	NA	NA	NA	gi|356554264|ref|XP_003545468.1|//PREDICTED: uncharacterized protein LOC100786915 [Glycine max]
106794135	1032	0.747309541	42.77178342	5.838809612	1.01E-06	Up	4.93E-07	LOC106794135	NA	NA	NA	K19041//E3 ubiquitin-protein ligase RNF38/44 [EC:2.3.2.27];K10664//E3 ubiquitin-protein ligase ATL6/9/15/31/42/55 [EC:2.3.2.27]	gi|955348381|ref|XP_014619142.1|//PREDICTED: RING-H2 finger protein ATL54-like [Glycine max]
100792946	1372	2.046436436	117.1025241	5.838514506	2.14E-15	Up	7.68E-16	LOC100792946	NA	NA	NA	K09286//EREBP-like factor	gi|955335662|ref|XP_014634447.1|//PREDICTED: ethylene-responsive transcription factor ERF112-like [Glycine max]
BGI_novel_G003540	2065	0.303266734	17.28115677	5.832468727	0.00053174	Up	0.000304909	NA	NA	NA	NA	NA	gi|947061650|gb|KRH10911.1|//hypothetical protein GLYMA_15G076300 [Glycine max]
100805529	3637	14.6866369	835.3907068	5.829875119	7.97E-103	Up	8.58E-104	LOC100805529	NA	GO:0043531//ADP binding;GO:0032559//adenyl ribonucleotide binding	GO:0012501//programmed cell death;GO:0006952//defense response;GO:0006950//response to stress	K13457//disease resistance protein RPM1	gi|356531473|ref|XP_003534302.1|//PREDICTED: disease resistance protein RPM1-like [Glycine max]
100775834	1512	0.74494578	42.1541199	5.822394404	1.33E-06	Up	6.50E-07	LOC100775834	NA	NA	NA	K09422//myb proto-oncogene protein, plant	gi|734347549|gb|KHN11407.1|//Transcription factor MYB21 [Glycine soja]
100778268	2784	30.39711054	1718.725104	5.821260814	1.33E-207	Up	7.32E-209	LOC100778268	GO:0016021//integral component of membrane	GO:0005524//ATP binding;GO:0004672//protein kinase activity	GO:0006468//protein phosphorylation	K04733//interleukin-1 receptor-associated kinase 4 [EC:2.7.11.1];K04730//interleukin-1 receptor-associated kinase 1 [EC:2.7.11.1]	gi|571549014|ref|XP_006602889.1|//PREDICTED: probable leucine-rich repeat receptor-like protein kinase At1g35710 [Glycine max]
100800415	2716	2.0418976	115.3005155	5.819344636	3.31E-15	Up	1.20E-15	LOC100800415	NA	GO:0046872//metal ion binding;GO:0004674//protein serine/threonine kinase activity;GO:0032559//adenyl ribonucleotide binding	GO:0006464//cellular protein modification process	K13412//calcium-dependent protein kinase [EC:2.7.11.1]	gi|571482198|ref|XP_006588885.1|//PREDICTED: calcium-dependent protein kinase 26-like [Glycine max]
100792789	2795	63.51578583	3578.401204	5.816056143	0	Up	0	LOC100792789	NA	GO:0003677//DNA binding	GO:0006351//transcription, DNA-templated	K16670//homeobox protein Meis2;K15613//homeobox protein Meis1	gi|356528643|ref|XP_003532909.1|//PREDICTED: homeobox protein BEL1 homolog [Glycine max]
102666115	702	3.337989614	187.9093678	5.814913715	2.90E-24	Up	8.48E-25	LOC102666115	NA	NA	NA	NA	gi|571571135|ref|XP_006606774.1|//PREDICTED: VQ motif-containing protein 22-like [Glycine max]
100784744	2521	45.59583574	2565.663345	5.814285999	2.68E-305	Up	9.10E-307	LOC100784744	NA	NA	NA	K14794//ribosomal RNA-processing protein 12	gi|356508817|ref|XP_003523150.1|//PREDICTED: protein NUCLEAR FUSION DEFECTIVE 4 [Glycine max]
100783605	2246	182.8095096	10272.41916	5.812291047	4.65E-263	Up	1.90E-264	LOC100783605	NA	NA	NA	K08150//MFS transporter, SP family, solute carrier family 2 (myo-inositol transporter), member 13	gi|356530545|ref|XP_003533841.1|//PREDICTED: probable inositol transporter 2 isoform X1 [Glycine max];gi|955340628|ref|XP_014617510.1|//PREDICTED: probable inositol transporter 2 isoform X2 [Glycine max]
BGI_novel_G001125	1350	0.751506153	42.13315527	5.809027234	1.71E-06	Up	8.43E-07	NA	GO:0016021//integral component of membrane	GO:0022891//substrate-specific transmembrane transporter activity	GO:0055085//transmembrane transport	K08150//MFS transporter, SP family, solute carrier family 2 (myo-inositol transporter), member 13	gi|593330185|ref|XP_007138519.1|//hypothetical protein PHAVU_009G216100g [Phaseolus vulgaris]
106794110	1917	79.17399569	4438.817294	5.809004855	0	Up	0	LOC106794110	GO:0016021//integral component of membrane	GO:0004674//protein serine/threonine kinase activity;GO:0005524//ATP binding;GO:0032559//adenyl ribonucleotide binding;GO:0004672//protein kinase activity;GO:0030247//polysaccharide binding;GO:0004871//signal transducer activity	GO:0006464//cellular protein modification process;GO:0006468//protein phosphorylation	K04733//interleukin-1 receptor-associated kinase 4 [EC:2.7.11.1];K04730//interleukin-1 receptor-associated kinase 1 [EC:2.7.11.1]	gi|571497134|ref|XP_006593810.1|//PREDICTED: probable receptor-like protein kinase At1g67000 [Glycine max];gi|955361655|ref|XP_014621916.1|//PREDICTED: probable receptor-like protein kinase At1g67000 isoform X2 [Glycine max]
100810553	1075	2.036161262	114.1457801	5.808881889	3.91E-15	Up	1.42E-15	LOC100810553	NA	GO:0046914//transition metal ion binding	NA	K19038//E3 ubiquitin-protein ligase ATL41 [EC:2.3.2.27];K19041//E3 ubiquitin-protein ligase RNF38/44 [EC:2.3.2.27];K19039//E3 ubiquitin-protein ligase ATL7/58/59 [EC:2.3.2.27]	gi|571443958|ref|XP_006576368.1|//PREDICTED: RING-H2 finger protein ATL39-like [Glycine max]
100816111	2232	679.1615737	38040.60455	5.807641529	0	Up	0	HSP70	NA	GO:0032559//adenyl ribonucleotide binding	GO:0050896//response to stimulus	K03283//heat shock 70kDa protein 1/8	gi|571492353|ref|XP_003539680.2|//PREDICTED: heat shock cognate 70 kDa protein 2 [Glycine max]
100779316	2116	1.60473716	89.83661644	5.806894669	2.85E-12	Up	1.12E-12	LOC100779316	NA	NA	NA	K07198//5'-AMP-activated protein kinase, catalytic alpha subunit [EC:2.7.11.11]	gi|571441438|ref|XP_006575445.1|//PREDICTED: CBL-interacting serine/threonine-protein kinase 10-like [Glycine max]
100527213	536	380.4851736	21255.68163	5.803864477	0	Up	0	LOC100527213	NA	NA	NA	NA	gi|351722665|ref|NP_001236484.1|//uncharacterized protein LOC100527213 precursor [Glycine max]
BGI_novel_G004141	4211	11.59569085	647.4706976	5.803154221	3.52E-80	Up	4.70E-81	NA	NA	NA	NA	K04459//dual specificity MAP kinase phosphatase [EC:3.1.3.16 3.1.3.48]	gi|947047990|gb|KRG97518.1|//hypothetical protein GLYMA_18G013200 [Glycine max]
100781488	2189	7.689231684	428.8373479	5.801447297	1.71E-54	Up	3.08E-55	LOC100781488	NA	GO:0016874//ligase activity	NA	K10615//E3 ubiquitin-protein ligase HERC4 [EC:2.3.2.26]	gi|902216728|gb|KNA17514.1|//hypothetical protein SOVF_079260 isoform B [Spinacia oleracea];gi|955385420|ref|XP_014626592.1|//PREDICTED: ultraviolet-B receptor UVR8-like isoform X1 [Glycine max];gi|356569137|ref|XP_003552762.1|//PREDICTED: ultraviolet-B receptor UVR8-like isoform X2 [Glycine max]
BGI_novel_G004100	3101	0.322068557	17.85561501	5.792866194	0.000664024	Up	0.000383369	NA	NA	GO:0008168//methyltransferase activity	GO:0032259//methylation	K00599//methyltransferase-like protein 6 [EC:2.1.1.-]	gi|356554100|ref|XP_003545387.1|//PREDICTED: uncharacterized protein LOC100789229 [Glycine max]
100305396	2639	27.73268872	1536.88866	5.792281348	3.40E-190	Up	2.05E-191	LOC100305396	NA	GO:0032559//adenyl ribonucleotide binding;GO:0004672//protein kinase activity	GO:0006464//cellular protein modification process	K04733//interleukin-1 receptor-associated kinase 4 [EC:2.7.11.1];K04730//interleukin-1 receptor-associated kinase 1 [EC:2.7.11.1]	gi|955332765|ref|XP_014633793.1|//PREDICTED: protein kinase isoform X2 [Glycine max];gi|947093372|gb|KRH41957.1|//hypothetical protein GLYMA_08G060500 [Glycine max];gi|947093371|gb|KRH41956.1|//hypothetical protein GLYMA_08G060500 [Glycine max]
100784742	1482	0.301751128	16.71341941	5.791503953	0.000603251	Up	0.000347211	LOC100784742	GO:0043231//intracellular membrane-bounded organelle	GO:0003677//DNA binding;GO:0016628//oxidoreductase activity, acting on the CH-CH group of donors, NAD or NADP as acceptor;GO:0001071//nucleic acid binding transcription factor activity;GO:0016491//oxidoreductase activity	GO:0006351//transcription, DNA-templated	K09264//MADS-box transcription factor, plant	gi|955316570|ref|XP_014630193.1|//PREDICTED: truncated transcription factor CAULIFLOWER A-like isoform X2 [Glycine max];gi|356508479|ref|XP_003522984.1|//PREDICTED: truncated transcription factor CAULIFLOWER A-like isoform X4 [Glycine max];gi|955316572|ref|XP_014630194.1|//PREDICTED: truncated transcription factor CAULIFLOWER A-like isoform X3 [Glycine max];gi|955316575|ref|XP_014630195.1|//PREDI…
100818623	2682	0.301526291	16.69443858	5.790939969	0.000603776	Up	0.00034754	LOC100818623	NA	NA	NA	K05387//glutamate receptor, ionotropic, plant	gi|356514625|ref|XP_003526006.1|//PREDICTED: glutamate receptor 2.9-like [Glycine max]
100305620	705	30.37785073	1677.245077	5.786929898	4.25E-206	Up	2.36E-207	LOC100305620	NA	NA	NA	NA	gi|947098965|gb|KRH47457.1|//hypothetical protein GLYMA_07G031000 [Glycine max]
100799422	772	1.61707508	89.16379861	5.784999511	9.04E-12	Up	3.61E-12	LOC100799422	NA	NA	NA	K04733//interleukin-1 receptor-associated kinase 4 [EC:2.7.11.1]	gi|356516977|ref|XP_003527167.1|//PREDICTED: umecyanin-like [Glycine max]
100780890	1863	59.6098093	3281.572684	5.78269382	0	Up	0	LOC100780890	NA	NA	NA	K12581//CCR4-NOT transcription complex subunit 7/8;K13126//polyadenylate-binding protein	gi|571524759|ref|XP_006598860.1|//PREDICTED: NAC domain-containing protein 69-like [Glycine max]
100793189	2479	62.22122126	3425.08393	5.782588819	0	Up	0	LOC100793189	NA	NA	NA	K04733//interleukin-1 receptor-associated kinase 4 [EC:2.7.11.1]	gi|356537805|ref|XP_003537415.1|//PREDICTED: cysteine-rich receptor-like protein kinase 2 [Glycine max]
102664137	959	15.52362853	852.0146081	5.778340445	5.01E-106	Up	5.27E-107	LOC102664137	GO:0016021//integral component of membrane	GO:0004674//protein serine/threonine kinase activity;GO:0005524//ATP binding;GO:0030247//polysaccharide binding	GO:0006468//protein phosphorylation	K13181//ATP-dependent RNA helicase DDX27 [EC:3.6.4.13];K04730//interleukin-1 receptor-associated kinase 1 [EC:2.7.11.1]	gi|955361610|ref|XP_014621912.1|//PREDICTED: uncharacterized protein LOC102664137 isoform X1 [Glycine max];gi|955361612|ref|XP_014621913.1|//PREDICTED: uncharacterized protein LOC102664137 isoform X2 [Glycine max];gi|947069124|gb|KRH18015.1|//hypothetical protein GLYMA_13G032900 [Glycine max]
100804180	1795	94.8578574	5203.312635	5.7775193	0	Up	0	LOC100804180	GO:0031224//intrinsic component of membrane;GO:0016021//integral component of membrane	GO:0004713//protein tyrosine kinase activity;GO:0019199//transmembrane receptor protein kinase activity;GO:0004674//protein serine/threonine kinase activity;GO:0005524//ATP binding;GO:0032559//adenyl ribonucleotide binding;GO:0016628//oxidoreductase activity, acting on the CH-CH group of donors, NAD or NADP as acceptor;GO:0004871//signal transducer activity	GO:0006464//cellular protein modification process;GO:0007165//signal transduction;GO:0006468//protein phosphorylation	K13416//brassinosteroid insensitive 1-associated receptor kinase 1 [EC:2.7.10.1 2.7.11.1]	gi|356510695|ref|XP_003524071.1|//PREDICTED: BRASSINOSTEROID INSENSITIVE 1-associated receptor kinase 1-like [Glycine max];gi|734330689|gb|KHN06825.1|//BRASSINOSTEROID INSENSITIVE 1-associated receptor kinase 1 [Glycine soja]
100779884	1057	11.60965076	636.3015429	5.77631414	9.12E-81	Up	1.21E-81	LOC100779884	GO:0030529//intracellular ribonucleoprotein complex	GO:0005198//structural molecule activity	GO:0010467//gene expression	K02866//large subunit ribosomal protein L10e	gi|571543244|ref|XP_003553186.2|//PREDICTED: 60S ribosomal protein L10 [Glycine max]
100807221	1764	24.24687757	1328.830117	5.776213892	1.29E-165	Up	8.87E-167	LOC100807221	NA	NA	NA	K00924//null;K02882//large subunit ribosomal protein L18Ae	gi|356548993|ref|XP_003542883.1|//PREDICTED: basic 7S globulin-like [Glycine max]
100819910	2266	122.4145255	6694.598255	5.77315082	0	Up	0	LOC100819910	NA	GO:0043531//ADP binding	GO:0007165//signal transduction;GO:0006952//defense response	K03283//heat shock 70kDa protein 1/8;K00695//sucrose synthase [EC:2.4.1.13]	gi|571528202|ref|XP_006599373.1|//PREDICTED: TMV resistance protein N-like [Glycine max]
100775448	3047	416.3760555	22759.3802	5.772430353	0	Up	0	LOC100775448	NA	NA	NA	K21278//null	gi|955351747|ref|XP_014619754.1|//PREDICTED: protein-tyrosine-phosphatase MKP1-like isoform X1 [Glycine max];gi|571490426|ref|XP_006591486.1|//PREDICTED: protein-tyrosine-phosphatase MKP1-like isoform X2 [Glycine max];gi|356540229|ref|XP_003538592.1|//PREDICTED: protein-tyrosine-phosphatase MKP1-like isoform X3 [Glycine max]
100782269	1630	120.700353	6587.800678	5.770295104	0	Up	0	LOC100782269	NA	NA	GO:0044238//primary metabolic process	K18875//enhanced disease susceptibility 1 protein	gi|571457764|ref|XP_006580879.1|//PREDICTED: lipase-like PAD4, partial [Glycine max]
BGI_novel_G000607	710	90.65803377	4935.227236	5.766537831	0	Up	0	NA	NA	GO:0046872//metal ion binding	NA	NA	gi|734309588|gb|KHM99462.1|//Metallothionein-like protein 1 [Glycine soja]
100798935	1654	24.71882972	1340.67957	5.761210214	2.18E-156	Up	1.58E-157	LOC100798935	NA	GO:0016301//kinase activity	GO:0016310//phosphorylation	K04718//sphingosine kinase [EC:2.7.1.91]	gi|356524740|ref|XP_003530986.1|//PREDICTED: sphingosine kinase 1-like isoform X1 [Glycine max];gi|734311695|gb|KHN00112.1|//Sphingosine kinase 1 [Glycine soja]
100812510	1182	58.71914156	3180.244558	5.759163025	0	Up	0	LOC100812510	NA	GO:0016772//transferase activity, transferring phosphorus-containing groups	GO:0006796//phosphate-containing compound metabolic process	K13418//somatic embryogenesis receptor kinase 1 [EC:2.7.10.1 2.7.11.1]	gi|356538670|ref|XP_003537824.1|//PREDICTED: somatic embryogenesis receptor kinase 1-like [Glycine max]
100788420	1918	38.18695389	2065.799907	5.757476869	9.77E-250	Up	4.32E-251	LOC100788420	NA	GO:0016462//pyrophosphatase activity;GO:0032559//adenyl ribonucleotide binding	NA	K08900//mitochondrial chaperone BCS1	gi|356502980|ref|XP_003520292.1|//PREDICTED: ATP-dependent zinc metalloprotease FtsH-like [Glycine max]
100500035	668	11.61938731	627.9217803	5.755978952	2.03E-79	Up	2.74E-80	LOC100500035	NA	NA	GO:0009056//catabolic process	K03363//cell division cycle 20, cofactor of APC complex	gi|947041711|gb|KRG91435.1|//hypothetical protein GLYMA_20G154900 [Glycine max]
100305771	578	44.01381696	2378.061578	5.755685773	7.56E-233	Up	3.63E-234	LOC100305771	NA	NA	NA	NA	gi|356549962|ref|XP_003543359.1|//PREDICTED: uncharacterized protein LOC100305771 [Glycine max]
100305390	1119	5.525250544	298.5228884	5.755657855	8.69E-36	Up	2.05E-36	LOC100305390	NA	GO:0032559//adenyl ribonucleotide binding;GO:0004672//protein kinase activity	GO:0006464//cellular protein modification process	K00924//null	gi|351721075|ref|NP_001238477.1|//NAK-type protein kinase [Glycine max]
100813423	1861	158.4185713	8550.709204	5.754230707	0	Up	0	LOC100813423	GO:0044424//intracellular part	GO:0016829//lyase activity	GO:0006779//porphyrin-containing compound biosynthetic process	K01772//ferrochelatase [EC:4.99.1.1]	gi|356506948|ref|XP_003522235.1|//PREDICTED: ferrochelatase-2, chloroplastic [Glycine max]
100777107	1260	0.739584373	39.91127795	5.753937922	1.79E-06	Up	8.85E-07	LOC100777107	NA	NA	NA	K09422//myb proto-oncogene protein, plant	gi|356515230|ref|XP_003526304.1|//PREDICTED: transcription factor WER-like [Glycine max]
102666149	1752	60.48845516	3261.307324	5.752646772	0	Up	0	LOC102666149	NA	NA	NA	K00383//glutathione reductase (NADPH) [EC:1.8.1.7]	gi|571438726|ref|XP_006574655.1|//PREDICTED: F-box protein At2g26160-like [Glycine max]
102668571	1361	0.299567136	16.14154902	5.751755859	0.000678143	Up	0.000391818	LOC102668571	NA	NA	NA	K11838//ubiquitin carboxyl-terminal hydrolase 7 [EC:3.4.19.12]	gi|571559252|ref|XP_006604681.1|//PREDICTED: MATH domain and coiled-coil domain-containing protein At3g58270-like [Glycine max]
100791888	4491	25.55643031	1374.598598	5.749180246	5.41E-169	Up	3.63E-170	LOC100791888	NA	NA	NA	K14802//phospholipid-transporting ATPase [EC:3.6.3.1]	gi|734416205|gb|KHN38133.1|//Phospholipid-transporting ATPase 1 [Glycine soja]
100786519	853	8.578068602	461.3213059	5.74897526	4.29E-58	Up	7.38E-59	LOC100786519	NA	NA	NA	NA	gi|358248245|ref|NP_001240102.1|//uncharacterized protein LOC100786519 [Glycine max]
100805031	1170	6.813865222	366.3910963	5.748767223	4.40E-47	Up	8.77E-48	LOC100805031	NA	NA	NA	K04733//interleukin-1 receptor-associated kinase 4 [EC:2.7.11.1]	gi|356537991|ref|XP_003537489.1|//PREDICTED: putative serine/threonine-protein kinase-like protein CCR3 [Glycine max]
100792288	1067	0.300128596	16.13138473	5.74814569	0.000688165	Up	0.000397789	LOC100792288	GO:0044425//membrane part	GO:0004872//receptor activity	GO:0006952//defense response;GO:0023052//signaling	K03283//heat shock 70kDa protein 1/8;K04733//interleukin-1 receptor-associated kinase 4 [EC:2.7.11.1];K07466//replication factor A1;K13414//mitogen-activated protein kinase kinase kinase 1, plant [EC:2.7.11.25]	gi|359806240|ref|NP_001241467.1|//uncharacterized protein LOC100792288 [Glycine max]
100810166	1623	0.300128596	16.13138473	5.74814569	0.000688165	Up	0.000397789	LOC100810166	NA	NA	NA	K07088//uncharacterized protein	gi|955341937|ref|XP_014617772.1|//PREDICTED: uncharacterized transporter C5D6.04-like [Glycine max]
100779557	1253	212.8563911	11429.81946	5.746778397	1.15E-281	Up	4.28E-283	LOC100779557	NA	NA	NA	K13448//calcium-binding protein CML	gi|955317097|ref|XP_014630302.1|//PREDICTED: calcium-binding protein CML38-like [Glycine max]
100796082	1858	23.40330581	1254.225097	5.743940152	2.66E-156	Up	1.92E-157	LOC100796082	NA	NA	NA	K14209//solute carrier family 36 (proton-coupled amino acid transporter)	gi|571510091|ref|XP_006596218.1|//PREDICTED: amino acid permease 3-like [Glycine max]
100792540	1774	10.30737916	551.9270118	5.742728041	9.31E-70	Up	1.39E-70	LOC100792540	NA	GO:0032559//adenyl ribonucleotide binding;GO:0016301//kinase activity	GO:0006464//cellular protein modification process	K04733//interleukin-1 receptor-associated kinase 4 [EC:2.7.11.1];K04730//interleukin-1 receptor-associated kinase 1 [EC:2.7.11.1]	gi|356549280|ref|XP_003543022.1|//PREDICTED: serine/threonine-protein kinase-like protein ACR4 [Glycine max]
100803778	1841	0.301719269	16.14899973	5.742094159	0.000707121	Up	0.00040915	LOC100803778	NA	NA	NA	K03539//ribonuclease P/MRP protein subunit RPP1 [EC:3.1.26.5]	gi|955346542|ref|XP_006589313.2|//PREDICTED: uncharacterized protein LOC100803778 [Glycine max]
100306469	1284	0.301432766	16.12527914	5.741344075	0.000707999	Up	0.000409689	LOC100306469	NA	GO:0042578//phosphoric ester hydrolase activity	GO:0006796//phosphate-containing compound metabolic process	K13248//pyridoxal phosphate phosphatase PHOSPHO2 [EC:3.1.3.74]	gi|955328181|ref|XP_006582843.2|//PREDICTED: uncharacterized protein LOC100306469 isoform X1 [Glycine max]
100789464	1237	115.4086245	6173.470372	5.741258772	0	Up	0	LOC100789464	NA	NA	NA	NA	gi|947122586|gb|KRH70792.1|//hypothetical protein GLYMA_02G111300 [Glycine max]
102667835	1295	0.312623487	16.72175273	5.741156095	0.000747928	Up	0.000433696	LOC102667835	NA	NA	NA	K12471//epsin;K12448//UDP-arabinose 4-epimerase [EC:5.1.3.5];K04460//serine/threonine-protein phosphatase 5 [EC:3.1.3.16]	gi|955387543|ref|XP_006604942.2|//PREDICTED: serine/threonine-protein phosphatase 7 long form homolog [Glycine max]
BGI_novel_G004158	1652	4.644364992	248.0399472	5.738947322	4.12E-32	Up	1.04E-32	NA	NA	GO:0016758//transferase activity, transferring hexosyl groups	GO:0008152//metabolic process	K13493//cytokinin-N-glucosyltransferase [EC:2.4.1.-];K00699//glucuronosyltransferase [EC:2.4.1.17]	gi|734333057|gb|KHN07629.1|//UDP-glycosyltransferase 76F1 [Glycine soja]
100790522	1239	2.035256945	108.4829633	5.73611374	1.23E-14	Up	4.52E-15	LOC100790522	NA	NA	NA	K09338//homeobox-leucine zipper protein	gi|571476566|ref|XP_006587005.1|//PREDICTED: homeobox-leucine zipper protein HAT22-like [Glycine max]
547584	672	13.59177795	722.1824332	5.731557234	2.26E-13	Up	8.63E-14	GSTU42	GO:0044424//intracellular part	GO:0016765//transferase activity, transferring alkyl or aryl (other than methyl) groups	NA	K00799//glutathione S-transferase [EC:2.5.1.18]	gi|751368090|ref|NP_001291444.1|//glutathione S-transferase GST 15 [Glycine max]
100793191	2110	0.325373635	17.28785838	5.731517992	0.000816815	Up	0.000474877	LOC100793191	NA	NA	NA	NA	gi|571490348|ref|XP_006591463.1|//PREDICTED: uncharacterized protein LOC100793191 [Glycine max]
547976	1789	16.24627865	862.679938	5.730644207	3.96E-26	Up	1.11E-26	ACS1	NA	GO:0016846//carbon-sulfur lyase activity;GO:0048037//cofactor binding;GO:0016740//transferase activity	GO:0008652//cellular amino acid biosynthetic process;GO:0003006//developmental process involved in reproduction;GO:0009692//ethylene metabolic process	K20772//null	gi|351726068|ref|NP_001236858.1|//1-aminocyclopropane-1-carboxylate synthase [Glycine max]
100780478	1977	76.97856846	4083.850922	5.72932955	0	Up	0	LOC100780478	NA	GO:0032559//adenyl ribonucleotide binding;GO:0004672//protein kinase activity	GO:0006464//cellular protein modification process;GO:0023052//signaling	K07198//5'-AMP-activated protein kinase, catalytic alpha subunit [EC:2.7.11.11]	gi|356514984|ref|XP_003526181.1|//PREDICTED: CBL-interacting serine/threonine-protein kinase 25-like [Glycine max]
100805474	3278	13.36946149	709.0537663	5.728881767	2.91E-88	Up	3.57E-89	LOC100805474	NA	NA	NA	K05643//ATP-binding cassette, subfamily A (ABC1), member 3	gi|955324998|ref|XP_014632048.1|//PREDICTED: LOW QUALITY PROTEIN: ABC transporter A family member 7-like [Glycine max]
100776837	2269	6.389415462	338.7849962	5.728542221	1.24E-43	Up	2.58E-44	LOC100776837	NA	NA	NA	K13424//WRKY transcription factor 33	gi|955343005|ref|XP_003534668.2|//PREDICTED: probable WRKY transcription factor 33 [Glycine max]
100800161	2007	12.90145403	682.59317	5.725420404	1.10E-86	Up	1.37E-87	LOC100800161	NA	NA	NA	K16280//E3 ubiquitin-protein ligase RGLG [EC:2.3.2.27]	gi|571471227|ref|XP_006585247.1|//PREDICTED: E3 ubiquitin-protein ligase RGLG2-like isoform X1 [Glycine max];gi|356525421|ref|XP_003531323.1|//PREDICTED: E3 ubiquitin-protein ligase RGLG2-like isoform X2 [Glycine max]
100790034	4274	138.9727585	7351.311521	5.725127641	0	Up	0	LOC100790034	GO:0031224//intrinsic component of membrane	GO:0046873//metal ion transmembrane transporter activity;GO:0032559//adenyl ribonucleotide binding;GO:0019829//cation-transporting ATPase activity	GO:0009206//purine ribonucleoside triphosphate biosynthetic process;GO:0006816//calcium ion transport	K01537//Ca2+-transporting ATPase [EC:3.6.3.8]	gi|571557779|ref|XP_006604467.1|//PREDICTED: calcium-transporting ATPase 12, plasma membrane-type-like [Glycine max]
100796161	1665	521.160955	27565.86565	5.725010094	0	Up	0	LOC100796161	NA	NA	NA	K14497//protein phosphatase 2C [EC:3.1.3.16]	gi|356569190|ref|XP_003552788.1|//PREDICTED: protein phosphatase 2C 37 [Glycine max]
100500655	686	4.649925035	245.812951	5.72420966	8.66E-32	Up	2.19E-32	LOC100500655	NA	NA	NA	NA	gi|351720822|ref|NP_001237445.1|//uncharacterized protein LOC100500655 [Glycine max]
BGI_novel_G000381	2310	1.811830751	95.70337663	5.723049727	3.80E-05	Up	2.02E-05	NA	NA	GO:0046872//metal ion binding;GO:0004722//protein serine/threonine phosphatase activity	GO:0006470//protein dephosphorylation	K01102//pyruvate dehydrogenase phosphatase [EC:3.1.3.43]	gi|734317399|gb|KHN02618.1|//Hypothetical protein glysoja_041050 [Glycine soja]
100800078	1545	8.998723209	473.9570542	5.718892212	6.82E-59	Up	1.16E-59	LOC100800078	NA	NA	NA	K04733//interleukin-1 receptor-associated kinase 4 [EC:2.7.11.1]	gi|947082361|gb|KRH31150.1|//hypothetical protein GLYMA_11G230300 [Glycine max]
100814175	1356	39.06248492	2049.879101	5.713611286	6.16E-255	Up	2.65E-256	LOC100814175	NA	NA	NA	NA	gi|356545723|ref|XP_003541285.1|//PREDICTED: LOB domain-containing protein 41-like [Glycine max]
100789744	726	177.7553409	9323.896658	5.712968201	0	Up	0	LOC100789744	NA	NA	NA	NA	gi|356550628|ref|XP_003543687.1|//PREDICTED: uncharacterized protein LOC100789744 [Glycine max]
100817624	4050	5.075661247	266.1450731	5.712473263	1.00E-34	Up	2.41E-35	LOC100817624	NA	NA	NA	K13457//disease resistance protein RPM1	gi|571478628|ref|XP_006587620.1|//PREDICTED: disease resistance protein RPM1-like [Glycine max]
100819291	1800	8.133244875	425.39009	5.708811563	2.08E-54	Up	3.75E-55	LOC100819291	NA	NA	NA	K00666//fatty-acyl-CoA synthase [EC:6.2.1.-];K01904//4-coumarate--CoA ligase [EC:6.2.1.12]	gi|356540860|ref|XP_003538902.1|//PREDICTED: probable acyl-activating enzyme 1, peroxisomal [Glycine max]
100811427	1236	2.034657001	106.2209556	5.706138996	1.92E-14	Up	7.08E-15	LOC100811427	NA	GO:0043167//ion binding;GO:0016798//hydrolase activity, acting on glycosyl bonds	GO:0044238//primary metabolic process	K19891//glucan endo-1,3-beta-glucosidase 1/2/3 [EC:3.2.1.39]	gi|356538499|ref|XP_003537741.1|//PREDICTED: glucan endo-1,3-beta-glucosidase-like [Glycine max]
100790687	1135	53.05328607	2768.004125	5.70526017	0	Up	0	LOC100790687	NA	NA	NA	NA	gi|356563266|ref|XP_003549885.1|//PREDICTED: uncharacterized protein LOC100790687 isoform X1 [Glycine max]
100797919	1530	14.67121357	764.5642464	5.703577619	6.44E-94	Up	7.50E-95	LOC100797919	NA	NA	NA	K11838//ubiquitin carboxyl-terminal hydrolase 7 [EC:3.4.19.12]	gi|734311126|gb|KHN00014.1|//Ubiquitin carboxyl-terminal hydrolase 12 [Glycine soja]
BGI_novel_G002048	721	0.298934505	15.57773011	5.703511785	0.000788078	Up	0.000457703	NA	GO:0005634//nucleus	GO:0003677//DNA binding;GO:0003700//transcription factor activity, sequence-specific DNA binding	GO:0006355//regulation of transcription, DNA-templated	K09286//EREBP-like factor	gi|947088561|gb|KRH37226.1|//hypothetical protein GLYMA_09G052800 [Glycine max]
100785051	2966	104.0522969	5414.753107	5.701514841	0	Up	0	LOC100785051	NA	NA	NA	NA	gi|356567040|ref|XP_003551731.1|//PREDICTED: uncharacterized protein LOC100785051 [Glycine max]
100796635	2023	8.996158538	467.4290313	5.699294445	5.70E-60	Up	9.58E-61	LOC100796635	NA	NA	NA	K18081//myotubularin-related protein 1/2 [EC:3.1.3.64 3.1.3.95]	gi|356494840|ref|XP_003516291.1|//PREDICTED: uncharacterized protein LOC100796635 [Glycine max]
100818568	1466	101.0859403	5222.786495	5.691165471	0	Up	0	LOC100818568	NA	NA	NA	K14497//protein phosphatase 2C [EC:3.1.3.16]	gi|955390189|ref|XP_003553817.3|//PREDICTED: probable protein phosphatase 2C 8 [Glycine max]
100784477	2584	63.95244064	3303.652092	5.690918536	0	Up	0	LOC100784477	GO:0044424//intracellular part	GO:0005515//protein binding;GO:0032559//adenyl ribonucleotide binding	GO:0044267//cellular protein metabolic process;GO:0050896//response to stimulus	K04079//molecular chaperone HtpG	gi|571529336|ref|XP_006599549.1|//PREDICTED: heat shock protein 83-like [Glycine max]
100811246	3677	293.361279	15148.0235	5.690307294	0	Up	0	LOC100811246	NA	GO:0004753//saccharopine dehydrogenase activity	GO:0008152//metabolic process	K14157//alpha-aminoadipic semialdehyde synthase [EC:1.5.1.8 1.5.1.9]	gi|356565590|ref|XP_003551022.1|//PREDICTED: alpha-aminoadipic semialdehyde synthase-like [Glycine max]
100810323	3228	140.302381	7243.964114	5.690168001	0	Up	0	LOC100810323	GO:0016021//integral component of membrane	GO:0004674//protein serine/threonine kinase activity;GO:0005524//ATP binding	GO:0006468//protein phosphorylation	K04733//interleukin-1 receptor-associated kinase 4 [EC:2.7.11.1];K00924//null;K04730//interleukin-1 receptor-associated kinase 1 [EC:2.7.11.1];K13420//LRR receptor-like serine/threonine-protein kinase FLS2 [EC:2.7.11.1]	gi|356532950|ref|XP_003535032.1|//PREDICTED: probable leucine-rich repeat receptor-like protein kinase At5g49770 [Glycine max];gi|947088039|gb|KRH36704.1|//hypothetical protein GLYMA_09G018900 [Glycine max]
100793368	805	20.76584621	1072.039466	5.690001544	1.53E-135	Up	1.29E-136	LOC100793368	NA	NA	NA	NA	gi|356504744|ref|XP_003521155.1|//PREDICTED: uncharacterized protein LOC100793368 [Glycine max]
102667736	2350	0.301947466	15.58431998	5.68965383	0.000835483	Up	0.000486206	LOC102667736	NA	NA	NA	K00826//branched-chain amino acid aminotransferase [EC:2.6.1.42];K20283//golgin subfamily A member 4	gi|955382848|ref|XP_006603090.2|//PREDICTED: WEB family protein At3g02930, chloroplastic-like [Glycine max]
100801024	1212	18.6316357	959.2379585	5.686062508	1.29E-111	Up	1.29E-112	LOC100801024	NA	NA	NA	K12135//zinc finger protein CONSTANS;K19720//collagen, type III, alpha	gi|356549986|ref|XP_003543371.1|//PREDICTED: zinc finger protein CONSTANS-LIKE 1-like [Glycine max]
100811980	2245	136.3385993	7010.862324	5.684325933	0	Up	0	LOC100811980	NA	GO:0032559//adenyl ribonucleotide binding;GO:0004672//protein kinase activity	GO:0006464//cellular protein modification process	K04733//interleukin-1 receptor-associated kinase 4 [EC:2.7.11.1]	gi|356508750|ref|XP_003523117.1|//PREDICTED: leucine-rich repeat receptor-like serine/threonine/tyrosine-protein kinase SOBIR1 [Glycine max]
100807117	882	2.927691172	150.042563	5.679464623	2.24E-19	Up	7.31E-20	LOC100807117	NA	NA	NA	K13448//calcium-binding protein CML	gi|356530149|ref|XP_003533646.1|//PREDICTED: calcium-binding protein CAST [Glycine max]
100787893	1087	21.67714223	1110.291489	5.678620099	2.53E-125	Up	2.29E-126	LOC100787893	NA	GO:0046872//metal ion binding;GO:0051213//dioxygenase activity	GO:0055114//oxidation-reduction process	K18054//2'-deoxymugineic-acid 2'-dioxygenase / mugineic-acid 3-dioxygenase [EC:1.14.11.24 1.14.11.25]	gi|356568825|ref|XP_003552608.1|//PREDICTED: hyoscyamine 6-dioxygenase-like [Glycine max]
100500612	1855	39.52795432	2024.074552	5.678245326	2.06E-254	Up	8.90E-256	LOC100500612	NA	GO:0016747//transferase activity, transferring acyl groups other than amino-acyl groups	GO:0009628//response to abiotic stimulus	K19747//BAHD acyltransferase [EC:2.3.1.-]	gi|356501127|ref|XP_003519380.1|//PREDICTED: uncharacterized acetyltransferase At3g50280 [Glycine max]
100527872	697	0.304110833	15.54854669	5.676038718	0.000881549	Up	0.000513807	LOC100527872	NA	NA	NA	K11267//sister chromatid cohesion protein PDS5	gi|351722891|ref|NP_001234956.1|//uncharacterized protein LOC100527872 [Glycine max]
100805925	759	34.29006949	1752.653504	5.675606168	7.26E-212	Up	3.91E-213	LOC100805925	NA	NA	NA	K11267//sister chromatid cohesion protein PDS5;K03083//glycogen synthase kinase 3 beta [EC:2.7.11.26]	gi|955382429|ref|XP_003552476.2|//PREDICTED: uncharacterized protein LOC100805925 [Glycine max]
100818133	2898	130.2039986	6640.375037	5.672419065	0	Up	0	LOC100818133	NA	NA	NA	K01074//palmitoyl-protein thioesterase [EC:3.1.2.22];K19090//CRISPR-associated protein Cas5t;K19589//release factor glutamine methyltransferase [EC:2.1.1.297];K17710//pentatricopeptide repeat domain-containing protein 1	gi|356559204|ref|XP_003547890.1|//PREDICTED: pentatricopeptide repeat-containing protein At3g29230-like [Glycine max]
BGI_novel_G003007	1978	0.73845928	37.64979543	5.671979846	2.94E-06	Up	1.46E-06	NA	NA	NA	NA	NA	gi|947070165|gb|KRH19056.1|//hypothetical protein GLYMA_13G099000 [Glycine max]
100170755	1512	96.17000755	4897.48354	5.670309801	0	Up	0	BADH1	NA	GO:0016620//oxidoreductase activity, acting on the aldehyde or oxo group of donors, NAD or NADP as acceptor;GO:0005488//binding	GO:0008152//metabolic process	K00130//betaine-aldehyde dehydrogenase [EC:1.2.1.8]	gi|351723857|ref|NP_001234990.1|//peroxisomal betaine-aldehyde dehydrogenase [Glycine max]
100805891	1925	2.04198704	103.9633809	5.669957937	3.84E-14	Up	1.43E-14	LOC100805891	GO:0016021//integral component of membrane	NA	GO:0006810//transport	K15289//solute carrier family 35, member F5	gi|356563991|ref|XP_003550240.1|//PREDICTED: uncharacterized transporter C405.03c-like [Glycine max]
100787718	1413	15.54445569	791.4068463	5.669947541	2.36E-98	Up	2.64E-99	LOC100787718	NA	NA	NA	K04733//interleukin-1 receptor-associated kinase 4 [EC:2.7.11.1]	gi|955382928|ref|XP_003552842.3|//PREDICTED: putative serine/threonine-protein kinase-like protein CCR3 [Glycine max]
100808190	2147	104.0003965	5286.921156	5.667766878	0	Up	0	LOC100808190	NA	GO:0043565//sequence-specific DNA binding;GO:0003700//transcription factor activity, sequence-specific DNA binding	GO:0006355//regulation of transcription, DNA-templated	K18835//WRKY transcription factor 2;K08819//cyclin-dependent kinase 12/13 [EC:2.7.11.22 2.7.11.23];K13424//WRKY transcription factor 33	gi|356565246|ref|XP_003550853.1|//PREDICTED: probable WRKY transcription factor 23 [Glycine max]
100782173	2286	15.5302658	789.3717323	5.66755043	4.88E-102	Up	5.29E-103	LOC100782173	NA	GO:0032559//adenyl ribonucleotide binding	GO:0050896//response to stimulus	K03283//heat shock 70kDa protein 1/8	gi|356562559|ref|XP_003549537.1|//PREDICTED: heat shock 70 kDa protein [Glycine max]
100527140	571	10.33164127	525.1129279	5.667486353	6.57E-65	Up	1.04E-65	LOC100527140	NA	NA	NA	NA	gi|351723433|ref|NP_001235487.1|//uncharacterized protein LOC100527140 [Glycine max]
100778657	2915	1.611444033	81.88233385	5.667126235	1.79E-11	Up	7.23E-12	LOC100778657	NA	NA	NA	NA	gi|356573480|ref|XP_003554887.1|//PREDICTED: uncharacterized protein LOC100778657 [Glycine max]
100815777	768	2.034462566	103.3577208	5.666854617	6.59E-14	Up	2.47E-14	LOC100815777	NA	NA	NA	K12581//CCR4-NOT transcription complex subunit 7/8;K01054//acylglycerol lipase [EC:3.1.1.23]	gi|955324476|ref|XP_014631960.1|//PREDICTED: NAC transcription factor 25-like isoform X3 [Glycine max];gi|955324474|ref|XP_014631959.1|//PREDICTED: NAC transcription factor 56-like isoform X2 [Glycine max];gi|356516370|ref|XP_003526868.1|//PREDICTED: NAC transcription factor 25-like isoform X1 [Glycine max]
100817440	1584	48.69534395	2470.348282	5.66478681	1.15E-304	Up	3.90E-306	LOC100817440	NA	NA	NA	K09419//heat shock transcription factor, other eukaryote	gi|947089889|gb|KRH38554.1|//hypothetical protein GLYMA_09G143200 [Glycine max]
100784554	1628	35.1511877	1780.826427	5.662829661	1.97E-224	Up	9.90E-226	LOC100784554	GO:0031224//intrinsic component of membrane	NA	NA	K14209//solute carrier family 36 (proton-coupled amino acid transporter);K15015//solute carrier family 32 (vesicular inhibitory amino acid transporter)	gi|356539917|ref|XP_003538439.1|//PREDICTED: proline transporter 2 isoform X1 [Glycine max]
102660793	759	0.29766835	15.00974329	5.656049659	0.000909071	Up	0.000530386	LOC102660793	NA	NA	NA	K04733//interleukin-1 receptor-associated kinase 4 [EC:2.7.11.1]	gi|955343859|ref|XP_014618267.1|//PREDICTED: uncharacterized protein LOC102660793 [Glycine max]
100818267	1104	6.382332529	321.6829215	5.655411756	2.32E-42	Up	4.95E-43	LOC100818267	NA	NA	NA	NA	gi|356517217|ref|XP_003527285.1|//PREDICTED: zinc finger protein CONSTANS-LIKE 3-like [Glycine max]
100780885	706	30.37994537	1529.739319	5.65402274	6.46E-194	Up	3.81E-195	GPRP3	NA	NA	NA	NA	gi|734392006|gb|KHN27497.1|//Glycine-rich protein A3 [Glycine soja]
100780999	1067	0.298486247	15.01372682	5.652473866	0.000922768	Up	0.000538701	LOC100780999	NA	NA	NA	NA	gi|356544470|ref|XP_003540673.1|//PREDICTED: uncharacterized protein LOC100780999 [Glycine max]
100811812	991	0.298304292	14.99950452	5.651986298	0.000923502	Up	0.00053917	LOC100811812	NA	GO:0003677//DNA binding;GO:0001071//nucleic acid binding transcription factor activity	GO:0010467//gene expression	K13459//disease resistance protein RPS2;K18834//WRKY transcription factor 1;K16225//probable WRKY transcription factor 52	gi|734423232|gb|KHN42136.1|//Putative WRKY transcription factor 70 [Glycine soja]
BGI_novel_G001104	922	32.82871989	1648.22547	5.649811305	1.23E-31	Up	3.13E-32	NA	GO:0016020//membrane	NA	NA	NA	gi|947110119|gb|KRH58445.1|//hypothetical protein GLYMA_05G128400 [Glycine max]
100812378	1680	12.46787893	625.3922809	5.648473457	2.22E-81	Up	2.93E-82	LOC100812378	NA	NA	NA	K09833//homogentisate phytyltransferase / homogentisate geranylgeranyltransferase [EC:2.5.1.115 2.5.1.116]	gi|571570560|ref|XP_006606586.1|//PREDICTED: glycinol 4-dimethylallyltransferase-like [Glycine max]
100800308	2356	2.469135406	123.8524349	5.648472467	7.70E-17	Up	2.67E-17	LOC100800308	NA	GO:0016757//transferase activity, transferring glycosyl groups;GO:0008378//galactosyltransferase activity	GO:0044238//primary metabolic process	K06617//raffinose synthase [EC:2.4.1.82]	gi|571461149|ref|XP_006581911.1|//PREDICTED: galactinol--sucrose galactosyltransferase isoform X2 [Glycine max];gi|571461147|ref|XP_003527005.2|//PREDICTED: galactinol--sucrose galactosyltransferase isoform X1 [Glycine max]
100809189	2869	0.300083817	15.01693066	5.64508064	0.000951316	Up	0.000555993	LOC100809189	GO:0005829//cytosol	GO:0042803//protein homodimerization activity;GO:0004066//asparagine synthase (glutamine-hydrolyzing) activity	GO:0006541//glutamine metabolic process;GO:0006529//asparagine biosynthetic process	K13783//MFS transporter, OPA family, solute carrier family 37 (glycerol-3-phosphate transporter), member 1/2	gi|955358981|ref|XP_014621295.1|//PREDICTED: LOW QUALITY PROTEIN: stem-specific protein TSJT1 [Glycine max]
100800323	1005	56.10262948	2803.702076	5.643120855	0	Up	0	LOC100800323	NA	NA	NA	NA	gi|571505999|ref|XP_006595649.1|//PREDICTED: X-linked retinitis pigmentosa GTPase regulator-interacting protein 1-like [Glycine max]
100777542	2754	269.2497146	13449.84272	5.642500676	0	Up	0	LOC100777542	NA	NA	NA	K07964//heparanase 1 [EC:3.2.1.166]	gi|356565764|ref|XP_003551107.1|//PREDICTED: von Willebrand factor A domain-containing protein DDB_G0292028-like [Glycine max];gi|920704445|gb|KOM47670.1|//hypothetical protein LR48_Vigan07g137400 [Vigna angularis]
100815403	626	4.654348649	232.1972305	5.64062767	1.59E-30	Up	4.12E-31	LOC100815403	NA	NA	NA	NA	gi|356543784|ref|XP_003540340.1|//PREDICTED: uncharacterized protein LOC100815403 [Glycine max]
100798422	2773	22.96117456	1142.064181	5.636303475	2.60E-147	Up	2.00E-148	LOC100798422	GO:0005887//integral component of plasma membrane	GO:0005249//voltage-gated potassium channel activity	GO:0071805//potassium ion transmembrane transport;GO:0042391//regulation of membrane potential	K05391//cyclic nucleotide gated channel, other eukaryote;K04908//potassium voltage-gated channel Eag-related subfamily H member 5	gi|734347175|gb|KHN11238.1|//Potassium channel AKT2/3 [Glycine soja];gi|356528809|ref|XP_003532990.1|//PREDICTED: potassium channel AKT2/3 isoform X1 [Glycine max]
100500666	684	0.302462596	15.0193533	5.633922144	0.0009958	Up	0.000582821	LOC100500666	GO:0044424//intracellular part	NA	GO:0050896//response to stimulus	K13993//HSP20 family protein	gi|351726014|ref|NP_001237624.1|//uncharacterized protein LOC100500666 [Glycine max]
100813871	804	6.809389148	336.2944263	5.626055674	5.18E-44	Up	1.07E-44	LOC100813871	GO:0044464//cell part	GO:0046914//transition metal ion binding	NA	K14841//ribosome biogenesis protein NSA1	gi|356558264|ref|XP_003547427.1|//PREDICTED: zinc finger protein ZAT12 [Glycine max]
100815117	3182	0.305136336	14.97826822	5.617273029	0.001061544	Up	0.00062251	LOC100815117	NA	NA	NA	K16302//metal transporter CNNM;K15449//tRNA wybutosine-synthesizing protein 1 [EC:4.1.3.44]	gi|356495388|ref|XP_003516560.1|//PREDICTED: probable methyltransferase PMT27 [Glycine max]
100810143	1337	54.44735334	2672.588252	5.617231856	2.03E-291	Up	7.24E-293	LOC100810143	NA	NA	NA	K09422//myb proto-oncogene protein, plant	gi|356527939|ref|XP_003532563.1|//PREDICTED: transcription factor MYB3-like [Glycine max]
100782714	1394	31.20018583	1528.947756	5.614840678	1.92E-190	Up	1.15E-191	LOC100782714	NA	GO:0032559//adenyl ribonucleotide binding;GO:0004672//protein kinase activity	GO:0006464//cellular protein modification process	K14498//serine/threonine-protein kinase SRK2 [EC:2.7.11.1]	gi|574584337|ref|NP_001276219.1|//serine/threonine-protein kinase SAPK3-like [Glycine max];gi|571536617|ref|XP_006600860.1|//PREDICTED: serine/threonine-protein kinase SAPK3-like isoform X1 [Glycine max]
100795901	1115	414.6976833	20295.41336	5.612949926	0	Up	0	LOC100795901	NA	NA	NA	K04733//interleukin-1 receptor-associated kinase 4 [EC:2.7.11.1];K03006//DNA-directed RNA polymerase II subunit RPB1 [EC:2.7.7.6]	gi|359807218|ref|NP_001241618.1|//uncharacterized protein LOC100795901 precursor [Glycine max]
100810107	1979	1.188566147	58.13867833	5.612204175	1.58E-08	Up	7.09E-09	LOC100810107	NA	NA	NA	K00423//L-ascorbate oxidase [EC:1.10.3.3]	gi|356521628|ref|XP_003529456.1|//PREDICTED: L-ascorbate oxidase homolog [Glycine max]
100775336	1117	35.14393031	1718.208297	5.61148559	1.01E-219	Up	5.20E-221	LOC100775336	NA	NA	NA	K13448//calcium-binding protein CML	gi|356519072|ref|XP_003528198.1|//PREDICTED: probable calcium-binding protein CML41 [Glycine max]
100818509	1587	191.2492975	9346.184988	5.610851239	0	Up	0	LOC100818509	NA	GO:0016857//racemase and epimerase activity, acting on carbohydrates and derivatives;GO:0048037//cofactor binding	GO:0019318//hexose metabolic process	K01784//UDP-glucose 4-epimerase [EC:5.1.3.2]	gi|356497323|ref|XP_003517510.1|//PREDICTED: UDP-glucose 4-epimerase GEPI48 [Glycine max]
778071	1511	117.6043913	5746.700017	5.610719905	0	Up	0	LOC778071	NA	NA	NA	K09422//myb proto-oncogene protein, plant	gi|571500382|ref|XP_006594633.1|//PREDICTED: protein ODORANT1 [Glycine max]
100794125	1601	8.984353445	438.3217908	5.608431908	1.35E-57	Up	2.34E-58	LOC100794125	NA	GO:0046914//transition metal ion binding;GO:0003824//catalytic activity	GO:0008152//metabolic process	K05278//flavonol synthase [EC:1.14.11.23];K05277//leucoanthocyanidin dioxygenase [EC:1.14.11.19]	gi|356551436|ref|XP_003544081.1|//PREDICTED: flavonol synthase/flavanone 3-hydroxylase-like [Glycine max]
100780959	715	1.608263955	78.39245459	5.607138687	7.89E-11	Up	3.25E-11	LOC100780959	NA	NA	NA	NA	gi|359807179|ref|NP_001241101.1|//uncharacterized protein LOC100780959 [Glycine max]
100776755	1701	22.95298135	1116.966908	5.604761077	8.62E-145	Up	6.76E-146	LOC100776755	NA	GO:0016701//oxidoreductase activity, acting on single donors with incorporation of molecular oxygen	GO:0008152//metabolic process	K04124//gibberellin 3-beta-dioxygenase [EC:1.14.11.15]	gi|356550578|ref|XP_003543662.1|//PREDICTED: gibberellin 3-beta-dioxygenase 1-like [Glycine max]
100811219	3075	0.296989863	14.44597023	5.604109602	0.001063766	Up	0.000623836	LOC100811219	NA	NA	NA	K13466//EIX receptor 1/2;K13465//null;K10406//kinesin family member C2/C3	gi|955375156|ref|XP_014624242.1|//PREDICTED: LRR receptor-like serine/threonine-protein kinase GSO2 [Glycine max]
102659706	3096	0.296865036	14.43649222	5.603769243	0.0010643	Up	0.00062422	LOC102659706	NA	NA	NA	NA	gi|571531730|ref|XP_006600071.1|//PREDICTED: uncharacterized protein LOC102659706 [Glycine max]
100791849	625	0.296865036	14.43649222	5.603769243	0.0010643	Up	0.00062422	LOC100791849	NA	NA	NA	K03283//heat shock 70kDa protein 1/8	gi|955361342|ref|XP_014621838.1|//PREDICTED: TMV resistance protein N-like [Glycine max]
100811456	1802	0.296865036	14.43649222	5.603769243	0.0010643	Up	0.00062422	LOC100811456	NA	NA	NA	K14329//agmatine coumaroyltransferase [EC:2.3.1.64 2.3.1.-];K13264//isoflavone 7-O-glucoside-6''-O-malonyltransferase [EC:2.3.1.115]	gi|955354158|ref|XP_006592833.2|//PREDICTED: coumaroyl-CoA:anthocyanidin 3-O-glucoside-6''-O-coumaroyltransferase 2-like [Glycine max]
100787622	1539	24.23153423	1175.865934	5.600694019	8.42E-148	Up	6.47E-149	LOC100787622	NA	GO:0003824//catalytic activity	GO:0008152//metabolic process	K07200//5'-AMP-activated protein kinase, regulatory gamma subunit	gi|947074693|gb|KRH23584.1|//hypothetical protein GLYMA_13G365800 [Glycine max];gi|571503823|ref|XP_003543683.2|//PREDICTED: SNF1-related protein kinase regulatory subunit gamma-like PV42a [Glycine max]
BGI_novel_G002461	426	0.298260198	14.44950132	5.598304428	0.00108895	Up	0.000639274	NA	NA	NA	NA	NA	gi|734351789|gb|KHN12920.1|//WD repeat-containing protein 91 like [Glycine soja]
100812680	2230	174.7262195	8445.993833	5.595099173	0	Up	0	LOC100812680	NA	NA	NA	K05747//Wiskott-Aldrich syndrome protein	gi|356502618|ref|XP_003520115.1|//PREDICTED: ninja-family protein AFP2-like [Glycine max]
100819209	2290	12.03184597	581.0602823	5.593757936	4.34E-75	Up	6.10E-76	LOC100819209	NA	NA	NA	K04733//interleukin-1 receptor-associated kinase 4 [EC:2.7.11.1]	gi|571470183|ref|XP_003532578.2|//PREDICTED: probably inactive leucine-rich repeat receptor-like protein kinase At5g48380 [Glycine max]
100814504	1503	142.8520029	6897.718919	5.593526171	0	Up	0	LOC100814504	NA	GO:0003676//nucleic acid binding	NA	K12581//CCR4-NOT transcription complex subunit 7/8;K03094//S-phase kinase-associated protein 1;K13126//polyadenylate-binding protein;K05941//glutathione gamma-glutamylcysteinyltransferase [EC:2.3.2.15];K01054//acylglycerol lipase [EC:3.1.1.23]	gi|356508929|ref|XP_003523205.1|//PREDICTED: NAC domain-containing protein 2 [Glycine max]
100817658	3372	3.775930984	182.1932111	5.592492996	2.84E-24	Up	8.30E-25	LOC100817658	GO:0005634//nucleus	NA	NA	K06627//cyclin A;K05868//cyclin B	gi|356502392|ref|XP_003520003.1|//PREDICTED: cyclin-SDS [Glycine max]
100818548	1180	7.679192587	370.400868	5.591989039	5.76E-49	Up	1.12E-49	LOC100818548	GO:0044424//intracellular part	GO:0008289//lipid binding;GO:0005319//lipid transporter activity	GO:0006869//lipid transport	NA	gi|358249164|ref|NP_001240259.1|//uncharacterized protein LOC100818548 [Glycine max]
100788438	2360	52.13301016	2508.314719	5.588377401	0	Up	0	LOC100788438	GO:0044424//intracellular part	GO:0016840//carbon-nitrogen lyase activity	GO:0006558//L-phenylalanine metabolic process	K10775//phenylalanine ammonia-lyase [EC:4.3.1.24]	gi|356505234|ref|XP_003521397.1|//PREDICTED: phenylalanine ammonia-lyase 1 [Glycine max]
100800654	1867	9.437484915	453.8222911	5.58758123	3.36E-60	Up	5.63E-61	LOC100800654	NA	NA	NA	K04733//interleukin-1 receptor-associated kinase 4 [EC:2.7.11.1]	gi|356549815|ref|XP_003543286.1|//PREDICTED: protein kinase 2A, chloroplastic-like [Glycine max]
100783695	648	0.737894927	35.38295076	5.583495159	5.00E-06	Up	2.53E-06	LOC100783695	NA	NA	NA	K10999//cellulose synthase A [EC:2.4.1.12]	gi|356544171|ref|XP_003540528.1|//PREDICTED: uncharacterized protein LOC100783695 isoform X4 [Glycine max];gi|571494860|ref|XP_006592965.1|//PREDICTED: uncharacterized protein LOC100783695 isoform X2 [Glycine max];gi|571494854|ref|XP_006592962.1|//PREDICTED: uncharacterized protein LOC100783695 isoform X1 [Glycine max];gi|571494862|ref|XP_006592966.1|//PREDICTED: uncharacterized protein LOC100783…
106799718	1465	7.706716461	368.6766257	5.580095828	2.57E-47	Up	5.11E-48	LOC106799718	NA	GO:0016747//transferase activity, transferring acyl groups other than amino-acyl groups	GO:0009699//phenylpropanoid biosynthetic process	K00660//chalcone synthase [EC:2.3.1.74]	gi|955335176|ref|XP_014634356.1|//PREDICTED: chalcone synthase 5 [Glycine max]
100775292	1290	9.010168302	429.953436	5.57648256	4.48E-56	Up	7.88E-57	LOC100775292	NA	GO:0043167//ion binding;GO:0016798//hydrolase activity, acting on glycosyl bonds	GO:0044238//primary metabolic process	K19891//glucan endo-1,3-beta-glucosidase 1/2/3 [EC:3.2.1.39]	gi|356543803|ref|XP_003540349.1|//PREDICTED: glucan endo-1,3-beta-glucosidase [Glycine max]
100792129	1318	13.36286104	637.5889682	5.576325835	2.96E-83	Up	3.85E-84	LOC100792129	NA	GO:0016740//transferase activity	NA	K18819//inositol 3-alpha-galactosyltransferase [EC:2.4.1.123]	gi|356505761|ref|XP_003521658.1|//PREDICTED: galactinol synthase 2 [Glycine max]
100779672	877	1.170965678	55.78732114	5.574166581	2.16E-08	Up	9.77E-09	LOC100779672	NA	GO:0043169//cation binding	GO:0006812//cation transport	K07213//copper chaperone;K10752//histone-binding protein RBBP4	gi|356499634|ref|XP_003518642.1|//PREDICTED: heavy metal-associated isoprenylated plant protein 26-like isoform X1 [Glycine max]
BGI_novel_G001334	2628	0.314131533	14.95967018	5.573565788	0.001257479	Up	0.000742401	NA	NA	GO:0003723//RNA binding;GO:0016779//nucleotidyltransferase activity	GO:0006396//RNA processing	NA	gi|947105737|gb|KRH54120.1|//hypothetical protein GLYMA_06G165600 [Glycine max]
BGI_novel_G001851	1074	0.302848988	14.41610402	5.572938924	0.001201088	Up	0.000707527	NA	NA	NA	NA	NA	gi|947064678|gb|KRH13939.1|//hypothetical protein GLYMA_15G273800 [Glycine max]
BGI_novel_G003654	2161	113.1085315	5379.007301	5.57156029	0	Up	0	NA	GO:0005887//integral component of plasma membrane	GO:0005355//glucose transmembrane transporter activity;GO:0005351//sugar:proton symporter activity	GO:0046323//glucose import;GO:0015992//proton transport;GO:1904659//glucose transmembrane transport	K08150//MFS transporter, SP family, solute carrier family 2 (myo-inositol transporter), member 13	gi|734325422|gb|KHN05290.1|//Putative inositol transporter 2 [Glycine soja]
BGI_novel_G000203	1150	2.475512262	117.6062413	5.570093719	3.61E-16	Up	1.27E-16	NA	NA	NA	NA	NA	gi|734312030|gb|KHN00269.1|//hypothetical protein glysoja_022873 [Glycine soja]
100811044	3130	92.72270129	4400.701441	5.56866709	0	Up	0	LOC100811044	GO:0016021//integral component of membrane	NA	GO:0007165//signal transduction	K15502//serine/threonine-protein phosphatase 6 regulatory ankyrin repeat subunit A	gi|955340255|ref|XP_014617422.1|//PREDICTED: uncharacterized protein LOC100811044 isoform X1 [Glycine max]
100775663	1353	0.364056018	17.26838167	5.567828615	0.00152517	Up	0.000905759	LOC100775663	NA	NA	NA	K17604//zinc finger SWIM domain-containing protein 3;K17086//transmembrane 9 superfamily member 2/4;K14808//ATP-dependent RNA helicase DDX54/DBP10 [EC:3.6.4.13]	gi|955320602|ref|XP_006580013.2|//PREDICTED: uncharacterized protein LOC100814876 [Glycine max]
100791353	1559	51.29170718	2430.841447	5.566586395	1.48E-103	Up	1.59E-104	LOC100791353	NA	NA	NA	NA	gi|356554860|ref|XP_003545760.1|//PREDICTED: uncharacterized protein LOC100791353 [Glycine max]
100305819	774	36.05396228	1706.891471	5.565069702	1.96E-207	Up	1.08E-208	LOC100305819	NA	NA	NA	K03860//phosphatidylinositol glycan, class Q;K20887//null	gi|571505365|ref|XP_006595495.1|//PREDICTED: uncharacterized protein LOC100305819 isoform X1 [Glycine max];gi|351726956|ref|NP_001237144.1|//uncharacterized protein LOC100305819 precursor [Glycine max]
100500204	2138	15.54713311	732.865175	5.558827333	3.43E-95	Up	3.95E-96	LOC100500204	GO:0044464//cell part;GO:0016021//integral component of membrane	GO:0015291//secondary active transmembrane transporter activity;GO:0015238//drug transmembrane transporter activity;GO:0015297//antiporter activity	GO:0015893//drug transport;GO:0006855//drug transmembrane transport	K03327//multidrug resistance protein, MATE family	gi|593268227|ref|XP_007136291.1|//hypothetical protein PHAVU_009G034100g [Phaseolus vulgaris];gi|955315890|ref|XP_006578309.2|//PREDICTED: protein DETOXIFICATION 27 [Glycine max]
100809297	2810	9.879141175	465.11759	5.557066062	2.90E-61	Up	4.79E-62	LOC100809297	NA	NA	NA	NA	gi|955311280|ref|XP_014629103.1|//PREDICTED: uncharacterized protein At1g04910-like [Glycine max]
100802646	983	99.259453	4669.094704	5.555794537	0	Up	0	LOC100802646	NA	NA	NA	NA	gi|356520597|ref|XP_003528948.1|//PREDICTED: LOB domain-containing protein 41-like [Glycine max]
102660092	276	0.295601495	13.87810564	5.553013275	0.00123315	Up	0.000727442	LOC102660092	NA	NA	NA	NA	gi|571474789|ref|XP_006586339.1|//PREDICTED: dehydrin Xero 1-like [Glycine max]
BGI_novel_G003309	495	0.29553726	13.87336845	5.552834275	0.001233417	Up	0.000727681	NA	NA	GO:0005524//ATP binding;GO:0004672//protein kinase activity	GO:0006468//protein phosphorylation	NA	gi|947066556|gb|KRH15699.1|//hypothetical protein GLYMA_14G105000 [Glycine max]
100781445	960	0.29553726	13.87336845	5.552834275	0.001233417	Up	0.000727681	LOC100781445	NA	NA	NA	NA	gi|356530707|ref|XP_003533922.1|//PREDICTED: 18 kDa seed maturation protein-like [Glycine max]
106797394	759	63.50012826	2978.593261	5.551727815	0	Up	0	LOC106797394	NA	NA	NA	K14493//gibberellin receptor GID1 [EC:3.-.-.-]	gi|955387895|ref|XP_014627164.1|//PREDICTED: gibberellin receptor GID1B-like [Glycine max]
BGI_novel_G000340	2195	0.3309716	15.49767883	5.549200913	0.001442381	Up	0.000855043	NA	NA	GO:0004597//peptide-aspartate beta-dioxygenase activity	GO:0055114//oxidation-reduction process	K07047//uncharacterized protein;K10277//lysine-specific demethylase 8 [EC:1.14.11.27]	gi|571481415|ref|XP_006588646.1|//PREDICTED: uncharacterized protein LOC100813035 [Glycine max]
100810888	1344	115.0019006	5384.516269	5.549087133	0	Up	0	LOC100810888	NA	NA	NA	NA	gi|356538664|ref|XP_003537821.1|//PREDICTED: uncharacterized protein LOC100810888 [Glycine max]
100782690	1504	165.4764019	7745.59465	5.548678604	0	Up	0	LOC100782690	GO:0031224//intrinsic component of membrane;GO:0016021//integral component of membrane	GO:0005215//transporter activity	GO:0006810//transport	K09872//aquaporin PIP	gi|356559569|ref|XP_003548071.1|//PREDICTED: aquaporin PIP2-2 [Glycine max];gi|358249348|ref|NP_001240039.1|//uncharacterized protein LOC100782155 [Glycine max]
106799536	1071	0.296327442	13.86777685	5.54840048	0.001254621	Up	0.000740603	LOC106799536	GO:0016021//integral component of membrane	GO:0004674//protein serine/threonine kinase activity;GO:0005524//ATP binding	GO:0006468//protein phosphorylation	K04733//interleukin-1 receptor-associated kinase 4 [EC:2.7.11.1];K16224//senescence-induced receptor-like serine/threonine-protein kinase;K13420//LRR receptor-like serine/threonine-protein kinase FLS2 [EC:2.7.11.1]	gi|947095652|gb|KRH44237.1|//hypothetical protein GLYMA_08G198400 [Glycine max];gi|955333151|ref|XP_014633911.1|//PREDICTED: probable LRR receptor-like protein kinase At1g51890 [Glycine max]
100790356	2407	0.296327442	13.86777685	5.54840048	0.001254621	Up	0.000740603	LOC100790356	NA	GO:0032559//adenyl ribonucleotide binding	GO:0050896//response to stimulus	K03283//heat shock 70kDa protein 1/8	gi|356500683|ref|XP_003519161.1|//PREDICTED: heat shock 70 kDa protein-like [Glycine max]
100127384	2266	239.6954217	11213.66311	5.547911469	0	Up	0	LOC100127384	NA	NA	NA	K18835//WRKY transcription factor 2;K01892//histidyl-tRNA synthetase [EC:6.1.1.21]	gi|356547095|ref|XP_003541953.1|//PREDICTED: probable WRKY transcription factor 31 [Glycine max]
100775424	2806	33.01277611	1544.092578	5.547590981	1.09E-198	Up	6.29E-200	LOC100775424	NA	GO:0030246//carbohydrate binding;GO:0004674//protein serine/threonine kinase activity;GO:0032559//adenyl ribonucleotide binding	GO:0006464//cellular protein modification process;GO:0008037//cell recognition	K04733//interleukin-1 receptor-associated kinase 4 [EC:2.7.11.1]	gi|356535826|ref|XP_003536444.1|//PREDICTED: G-type lectin S-receptor-like serine/threonine-protein kinase At5g24080 isoform X1 [Glycine max]
100784196	1067	3.76943717	176.0071834	5.545141376	9.13E-24	Up	2.69E-24	LOC100784196	NA	GO:0004553//hydrolase activity, hydrolyzing O-glycosyl compounds	GO:0006026//aminoglycan catabolic process	K20547//null	gi|574584643|ref|NP_001276174.1|//uncharacterized protein LOC100784196 precursor [Glycine max]
100779957	975	88.33670343	4105.897763	5.5385409	0	Up	0	LOC100779957	NA	NA	NA	NA	gi|356515894|ref|XP_003526632.1|//PREDICTED: uncharacterized protein At4g08330, chloroplastic-like [Glycine max]
100804573	409	0.73733713	34.25940688	5.538031957	6.49E-06	Up	3.30E-06	LOC100804573	NA	NA	NA	NA	gi|356551821|ref|XP_003544272.1|//PREDICTED: uncharacterized protein LOC100804573 [Glycine max]
BGI_novel_G004319	3740	21.22087251	984.8222192	5.536307432	2.56E-126	Up	2.29E-127	NA	GO:0016021//integral component of membrane	GO:0005524//ATP binding;GO:0004672//protein kinase activity	GO:0006468//protein phosphorylation	K17422//large subunit ribosomal protein L41	gi|947050657|gb|KRH00186.1|//hypothetical protein GLYMA_18G198800 [Glycine max]
102660925	1448	6.411603702	297.4604942	5.53586901	7.22E-39	Up	1.62E-39	LOC102660925	NA	NA	NA	NA	gi|571497291|ref|XP_006593854.1|//PREDICTED: VQ motif-containing protein 22-like [Glycine max]
548086	1514	5.08358015	235.6115166	5.534421365	2.23E-31	Up	5.68E-32	2013/1/1	GO:0043234//protein complex	GO:0019787//ubiquitin-like protein transferase activity	GO:0032446//protein modification by small protein conjugation	K10260//F-box and WD-40 domain protein 7;K04733//interleukin-1 receptor-associated kinase 4 [EC:2.7.11.1];K08332//vacuolar protein 8	gi|351724463|ref|NP_001238594.1|//syringolide-induced protein 13-1-1 [Glycine max]
100806244	900	12.05151929	558.1547273	5.533378172	9.16E-75	Up	1.29E-75	LOC100806244	NA	NA	NA	NA	gi|356501747|ref|XP_003519685.1|//PREDICTED: uncharacterized protein LOC100806244 [Glycine max]
100802890	2069	702.5288362	32468.48019	5.530338602	0	Up	0	PHT1-1	GO:0031224//intrinsic component of membrane	GO:0015291//secondary active transmembrane transporter activity	GO:0015698//inorganic anion transport	K08176//MFS transporter, PHS family, inorganic phosphate transporter	gi|358249322|ref|NP_001240032.1|//probable inorganic phosphate transporter 1-7-like [Glycine max]
100527564	547	0.741609376	34.27434031	5.530325604	7.49E-06	Up	3.82E-06	LOC100527564	NA	NA	NA	NA	gi|351727541|ref|NP_001237932.1|//uncharacterized protein LOC100527564 [Glycine max]
BGI_novel_G004190	2703	3.763543813	173.6345163	5.527818189	4.72E-23	Up	1.41E-23	NA	GO:0016021//integral component of membrane;GO:0005789//endoplasmic reticulum membrane	GO:0000155//phosphorelay sensor kinase activity;GO:0051740//ethylene binding;GO:0038199//ethylene receptor activity	GO:0010105//negative regulation of ethylene-activated signaling pathway;GO:0023014//signal transduction by protein phosphorylation;GO:0018106//peptidyl-histidine phosphorylation	K14509//ethylene receptor [EC:2.7.13.-];K12119//cryptochrome 2	gi|734358315|gb|KHN14808.1|//Protein EIN4 [Glycine soja]
100818076	1020	15.54585906	716.3944831	5.526151981	3.98E-95	Up	4.58E-96	LOC100818076	NA	GO:0033764//steroid dehydrogenase activity, acting on the CH-OH group of donors, NAD or NADP as acceptor	GO:0008202//steroid metabolic process	K09753//cinnamoyl-CoA reductase [EC:1.2.1.44]	gi|571454363|ref|XP_006579765.1|//PREDICTED: cinnamoyl-CoA reductase 1 [Glycine max]
BGI_novel_G003236	3084	14.22409912	654.4315694	5.523833157	8.86E-88	Up	1.09E-88	NA	NA	NA	NA	K19613//leucine-rich repeat protein SHOC2	gi|947065115|gb|KRH14258.1|//hypothetical protein GLYMA_14G015500 [Glycine max]
100305427	2469	246.9257302	11357.30958	5.52340013	0	Up	0	LOC100305427	GO:0016021//integral component of membrane	GO:0030246//carbohydrate binding;GO:0004674//protein serine/threonine kinase activity;GO:0005524//ATP binding;GO:0032559//adenyl ribonucleotide binding;GO:0004672//protein kinase activity;GO:0004871//signal transducer activity	GO:0006464//cellular protein modification process;GO:0006468//protein phosphorylation	K04733//interleukin-1 receptor-associated kinase 4 [EC:2.7.11.1];K04730//interleukin-1 receptor-associated kinase 1 [EC:2.7.11.1]	gi|351723683|ref|NP_001235240.1|//lectin-like receptor kinase [Glycine max];gi|947055935|gb|KRH05388.1|//hypothetical protein GLYMA_17G224300 [Glycine max]
100800496	1308	2.498377824	114.8839135	5.523041322	3.37E-15	Up	1.22E-15	LOC100800496	NA	NA	NA	NA	gi|356520098|ref|XP_003528702.1|//PREDICTED: uncharacterized protein LOC100800496 [Glycine max]
100788333	3216	3.334125574	153.2388564	5.522329912	1.01E-20	Up	3.19E-21	LOC100788333	NA	NA	NA	K03979//GTPase [EC:3.6.5.-]	gi|571502857|ref|XP_006595021.1|//PREDICTED: protein TRM32-like isoform X1 [Glycine max]
100798318	2248	375.4221415	17235.75046	5.520746566	0	Up	0	LOC100798318	NA	GO:0032559//adenyl ribonucleotide binding;GO:0016884//carbon-nitrogen ligase activity, with glutamine as amido-N-donor	GO:0009064//glutamine family amino acid metabolic process;GO:0006528//asparagine metabolic process	K01953//asparagine synthase (glutamine-hydrolysing) [EC:6.3.5.4]	gi|356539639|ref|XP_003538303.1|//PREDICTED: asparagine synthetase [glutamine-hydrolyzing] 2 [Glycine max]
100782984	2113	89.67619755	4111.334122	5.518737706	0	Up	0	LOC100782984	NA	NA	NA	NA	gi|571498370|ref|XP_006594199.1|//PREDICTED: uncharacterized protein LOC100782984 [Glycine max]
100527221	823	5.948949711	271.8073472	5.513805661	9.71E-37	Up	2.26E-37	LOC100527221	NA	GO:0016740//transferase activity	NA	K00799//glutathione S-transferase [EC:2.5.1.18]	gi|351725623|ref|NP_001236587.1|//uncharacterized LOC100527221 [Glycine max]
548065	1943	23.3986412	1067.809791	5.51208612	2.43E-141	Up	1.95E-142	PUR1	GO:0009536//plastid	GO:0043169//cation binding;GO:0016763//transferase activity, transferring pentosyl groups;GO:0051536//iron-sulfur cluster binding	GO:0009064//glutamine family amino acid metabolic process;GO:0006144//purine nucleobase metabolic process;GO:0006163//purine nucleotide metabolic process	K00764//amidophosphoribosyltransferase [EC:2.4.2.14]	gi|351722516|ref|NP_001238270.1|//amidophosphoribosyltransferase, chloroplastic [Glycine max]
100306126	698	13.77471205	628.3015338	5.511363036	4.99E-84	Up	6.42E-85	LOC100306126	NA	NA	GO:0050896//response to stimulus	K13993//HSP20 family protein	gi|351720919|ref|NP_001237960.1|//uncharacterized protein LOC100306126 [Glycine max]
100792122	1875	58.2794976	2657.415399	5.510891512	0	Up	0	LOC100792122	NA	NA	NA	K03327//multidrug resistance protein, MATE family	gi|356504238|ref|XP_003520904.1|//PREDICTED: protein DETOXIFICATION 21 [Glycine max]
100816575	788	0.304659626	13.88825318	5.510523019	0.001456404	Up	0.000863483	LOC100816575	NA	NA	NA	K07019//uncharacterized protein	gi|356565405|ref|XP_003550931.1|//PREDICTED: uncharacterized protein LOC100816575 [Glycine max]
100527902	1044	414.3446683	18887.28803	5.510440396	0	Up	0	LOC100527902	NA	NA	NA	K04733//interleukin-1 receptor-associated kinase 4 [EC:2.7.11.1]	gi|734330559|gb|KHN06773.1|//hypothetical protein glysoja_021319 [Glycine soja];gi|351721266|ref|NP_001235412.1|//uncharacterized protein LOC100527902 precursor [Glycine max]
100127393	2189	277.6729765	12614.19429	5.505517471	0	Up	0	LOC100127393	NA	NA	NA	K13424//WRKY transcription factor 33	gi|356553124|ref|XP_003544908.1|//PREDICTED: probable WRKY transcription factor 25 [Glycine max]
100784366	3299	171.8160117	7784.544182	5.501676172	0	Up	0	LOC100784366	GO:0044425//membrane part;GO:0016021//integral component of membrane	GO:0043531//ADP binding;GO:0000166//nucleotide binding;GO:0032559//adenyl ribonucleotide binding;GO:0004872//receptor activity	GO:0007165//signal transduction;GO:0012501//programmed cell death;GO:0006952//defense response;GO:0050896//response to stimulus;GO:0023052//signaling;GO:0009987//cellular process	K03283//heat shock 70kDa protein 1/8;K00695//sucrose synthase [EC:2.4.1.13]	gi|571554629|ref|XP_006604006.1|//PREDICTED: TMV resistance protein N-like isoform X3 [Glycine max];gi|571554623|ref|XP_006604004.1|//PREDICTED: TMV resistance protein N-like isoform X2 [Glycine max];gi|571554619|ref|XP_006604003.1|//PREDICTED: TMV resistance protein N-like isoform X1 [Glycine max]
102659549	528	0.294736225	13.30491652	5.496391259	0.001455305	Up	0.0008628	LOC102659549	NA	NA	NA	K01528//dynamin GTPase [EC:3.6.5.5];K03549//KUP system potassium uptake protein;K01265//methionyl aminopeptidase [EC:3.4.11.18];K12882//nuclear cap-binding protein subunit 1	gi|571551981|ref|XP_006603484.1|//PREDICTED: uncharacterized mitochondrial protein AtMg00810-like [Glycine max]
100800321	373	46.90842606	2116.975967	5.496013987	5.65E-265	Up	2.29E-266	PSK5	NA	NA	NA	NA	gi|359807177|ref|NP_001240852.1|//phytosulfokines 3-like precursor [Glycine max]
100779907	2335	4.207496978	189.5446794	5.493431914	1.31E-25	Up	3.73E-26	LOC100779907	NA	GO:0004672//protein kinase activity;GO:0004871//signal transducer activity	NA	K04733//interleukin-1 receptor-associated kinase 4 [EC:2.7.11.1]	gi|571487511|ref|XP_003538835.2|//PREDICTED: lysM domain receptor-like kinase 4 [Glycine max]
547483	978	79.17253708	3564.349931	5.492495087	0	Up	0	B15-3-5	NA	GO:0016791//phosphatase activity	NA	K20728//null;K02866//large subunit ribosomal protein L10e	gi|351726720|ref|NP_001237136.1|//syringolide-induced protein B15-3-5 [Glycine max]
100804222	860	10.29379357	463.3696441	5.492316873	7.36E-63	Up	1.19E-63	LOC100804222	NA	NA	NA	K09597//signal peptide peptidase-like 2B [EC:3.4.23.-]	gi|356553120|ref|XP_003544906.1|//PREDICTED: uncharacterized protein LOC100804222 [Glycine max]
BGI_novel_G003834	376	0.296041253	13.29881008	5.489355127	0.001494212	Up	0.000886817	NA	NA	NA	NA	K13466//EIX receptor 1/2	gi|947059631|gb|KRH09037.1|//hypothetical protein GLYMA_16G191000 [Glycine max]
102666713	759	0.739317602	33.10451622	5.484689976	9.34E-06	Up	4.79E-06	LOC102666713	NA	NA	NA	K01870//isoleucyl-tRNA synthetase [EC:6.1.1.5]	gi|571463069|ref|XP_006582470.1|//PREDICTED: transcription repressor OFP7-like [Glycine max]
100817369	1490	265.0012873	11861.68049	5.484165239	0	Up	0	LOC100817369	GO:0044464//cell part	NA	NA	K07874//Ras-related protein Rab-1A;K00801//farnesyl-diphosphate farnesyltransferase [EC:2.5.1.21]	gi|359806031|ref|NP_001241431.1|//uncharacterized protein LOC100817369 [Glycine max]
100819530	2637	59.99284909	2685.310053	5.484154317	0	Up	0	LOC100819530	GO:0005737//cytoplasm	GO:0005524//ATP binding;GO:0004702//receptor signaling protein serine/threonine kinase activity	GO:0023014//signal transduction by protein phosphorylation	K04421//mitogen-activated protein kinase kinase kinase 3 [EC:2.7.11.25]	gi|571508200|ref|XP_006595956.1|//PREDICTED: mitogen-activated protein kinase kinase kinase YODA-like isoform X3 [Glycine max];gi|955365252|ref|XP_014622766.1|//PREDICTED: mitogen-activated protein kinase kinase kinase YODA-like isoform X4 [Glycine max];gi|356553923|ref|XP_003545300.1|//PREDICTED: MAP kinase kinase kinase mkh1-like isoform X1 [Glycine max];gi|571508197|ref|XP_006595955.1|//PREDIC…
100776899	1306	15.52091551	693.5058691	5.481622529	1.04E-93	Up	1.21E-94	LOC100776899	NA	NA	NA	K19042//E3 ubiquitin-protein ligase BOI and related proteins [EC:2.3.2.27]	gi|356507786|ref|XP_003522645.1|//PREDICTED: probable BOI-related E3 ubiquitin-protein ligase 3 [Glycine max]
BGI_novel_G001888	1270	1.605199587	71.70168321	5.481182392	1.83E-10	Up	7.67E-11	NA	NA	NA	NA	K14611//solute carrier family 23 (nucleobase transporter), member 1/2	gi|734435511|gb|KHN47772.1|//hypothetical protein glysoja_029190 [Glycine soja]
100807131	1749	13.62159873	605.8551938	5.475005071	1.30E-33	Up	3.18E-34	LOC100807131	NA	NA	NA	K20716//null	gi|571441344|ref|XP_006575415.1|//PREDICTED: mitogen-activated protein kinase kinase kinase NPK1-like [Glycine max]
102666031	3597	0.32588928	14.45068074	5.470611752	0.001770025	Up	0.001058041	LOC102666031	NA	NA	NA	K13466//EIX receptor 1/2;K13428//LRR receptor-like serine/threonine-protein kinase EFR [EC:2.7.11.1];K13420//LRR receptor-like serine/threonine-protein kinase FLS2 [EC:2.7.11.1]	gi|955374257|ref|XP_014623992.1|//PREDICTED: DNA-damage-repair/toleration protein DRT100-like isoform X2 [Glycine max];gi|955374253|ref|XP_014623991.1|//PREDICTED: receptor-like protein 12 isoform X1 [Glycine max]
100101876	2026	651.4728575	28878.95641	5.470169726	0	Up	0	LOC100101876	NA	GO:0043565//sequence-specific DNA binding;GO:0005488//binding;GO:0003700//transcription factor activity, sequence-specific DNA binding	GO:0006355//regulation of transcription, DNA-templated	K14432//ABA responsive element binding factor	gi|947103620|gb|KRH52003.1|//hypothetical protein GLYMA_06G040400 [Glycine max];gi|955327835|ref|XP_003528292.2|//PREDICTED: LOW QUALITY PROTEIN: ABSCISIC ACID-INSENSITIVE 5-like protein 5 [Glycine max]
BGI_novel_G001935	907	0.338736281	15.01188813	5.469799117	0.001853269	Up	0.001109344	NA	NA	NA	NA	K03008//DNA-directed RNA polymerase II subunit RPB11	gi|734370676|gb|KHN19384.1|//hypothetical protein glysoja_046209 [Glycine soja]
100127426	1766	191.2922911	8458.343836	5.466524567	0	Up	0	IF7MaT	NA	GO:0016746//transferase activity, transferring acyl groups	NA	K14329//agmatine coumaroyltransferase [EC:2.3.1.64 2.3.1.-];K13264//isoflavone 7-O-glucoside-6''-O-malonyltransferase [EC:2.3.1.115]	gi|351722557|ref|NP_001237760.1|//malonyl-CoA:isoflavone 7-O-glucoside-6''-O-malonyltransferase [Glycine max]
100805802	1419	457.7000851	20202.85026	5.464012475	0	Up	0	LOC100805802	NA	NA	NA	K04733//interleukin-1 receptor-associated kinase 4 [EC:2.7.11.1]	gi|356548479|ref|XP_003542629.1|//PREDICTED: blue copper protein-like [Glycine max]
100776652	1597	942.3366353	41510.98438	5.461106801	0	Up	0	LOC100776652	NA	NA	NA	K08057//calreticulin	gi|947091610|gb|KRH40275.1|//hypothetical protein GLYMA_09G248600 [Glycine max]
100777724	2096	160.3656088	7059.10802	5.460049211	0	Up	0	LOC100777724	GO:0031224//intrinsic component of membrane;GO:0016021//integral component of membrane	GO:0005215//transporter activity	GO:0006857//oligopeptide transport;GO:0015833//peptide transport	K14638//solute carrier family 15 (peptide/histidine transporter), member 3/4	gi|356566147|ref|XP_003551296.1|//PREDICTED: protein NRT1/ PTR FAMILY 8.1 [Glycine max]
100809958	1392	9.443683318	415.3641263	5.458883147	3.83E-56	Up	6.73E-57	LOC100809958	GO:0043234//protein complex	GO:0043169//cation binding;GO:0004721//phosphoprotein phosphatase activity	GO:0006464//cellular protein modification process	K01102//pyruvate dehydrogenase phosphatase [EC:3.1.3.43]	gi|571436043|ref|XP_006573650.1|//PREDICTED: probable protein phosphatase 2C 63 [Glycine max]
100802936	851	335.8773117	14756.59598	5.457281806	0	Up	0	LOC100802936	NA	NA	NA	K19761//gamma-glutamylaminecyclotransferase [EC:2.3.2.-]	gi|356543241|ref|XP_003540071.1|//PREDICTED: putative gamma-glutamylcyclotransferase At3g02910 [Glycine max]
100796116	1875	26.42156459	1160.459988	5.45683707	9.77E-155	Up	7.16E-156	LOC100796116	NA	NA	NA	K20562//null	gi|356528511|ref|XP_003532846.1|//PREDICTED: cytochrome P450 CYP736A12-like [Glycine max]
100776174	1933	0.744374005	32.59538542	5.452496249	1.00E-05	Up	5.14E-06	LOC100776174	NA	NA	NA	K01188//beta-glucosidase [EC:3.2.1.21]	gi|356541163|ref|XP_003539050.1|//PREDICTED: cyanogenic beta-glucosidase-like [Glycine max]
100793366	1059	1.174891382	51.30415312	5.448476326	5.51E-08	Up	2.53E-08	LOC100793366	NA	NA	NA	K09286//EREBP-like factor	gi|356504573|ref|XP_003521070.1|//PREDICTED: ethylene-responsive transcription factor 13 [Glycine max]
100799073	2164	45.68341286	1994.291266	5.448061886	1.93E-255	Up	8.25E-257	LOC100799073	NA	NA	NA	K14494//DELLA protein	gi|356549809|ref|XP_003543283.1|//PREDICTED: chitin-inducible gibberellin-responsive protein 1-like [Glycine max]
100305963	693	9.417576791	410.6207488	5.446306827	4.40E-56	Up	7.74E-57	LOC100305963	NA	NA	NA	NA	gi|351726148|ref|NP_001235581.1|//uncharacterized protein LOC100305963 [Glycine max]
100792405	1995	5.080000756	221.4146216	5.445777975	9.69E-30	Up	2.54E-30	LOC100792405	NA	NA	NA	NA	gi|356522779|ref|XP_003530023.1|//PREDICTED: protein SAR DEFICIENT 1-like [Glycine max]
547562	4633	863.0834294	37576.59797	5.444190624	0	Up	0	LOC547562	NA	GO:0043531//ADP binding	GO:0007165//signal transduction;GO:0006952//defense response	K03283//heat shock 70kDa protein 1/8;K00695//sucrose synthase [EC:2.4.1.13]	gi|571528161|ref|XP_006599364.1|//PREDICTED: protein SUPPRESSOR OF npr1-1, CONSTITUTIVE 1 [Glycine max]
100808187	2252	318.6233367	13836.20483	5.440452529	0	Up	0	LOC100808187	NA	NA	NA	K00666//fatty-acyl-CoA synthase [EC:6.2.1.-];K01904//4-coumarate--CoA ligase [EC:6.2.1.12]	gi|356564634|ref|XP_003550556.1|//PREDICTED: acetate/butyrate--CoA ligase AAE7, peroxisomal-like [Glycine max]
100787543	2304	115.6931768	5023.540435	5.440328803	0	Up	0	LOC100787543	NA	GO:0032559//adenyl ribonucleotide binding;GO:0016628//oxidoreductase activity, acting on the CH-CH group of donors, NAD or NADP as acceptor	GO:0008152//metabolic process;GO:0050896//response to stimulus	K03283//heat shock 70kDa protein 1/8	gi|356568992|ref|XP_003552691.1|//PREDICTED: heat shock cognate 70 kDa protein 2 [Glycine max]
100500488	747	19.88589831	861.4247273	5.436907097	1.21E-106	Up	1.27E-107	LOC100500488	GO:0043231//intracellular membrane-bounded organelle	GO:0005515//protein binding	GO:0009755//hormone-mediated signaling pathway	K14484//auxin-responsive protein IAA	gi|351726144|ref|NP_001235069.1|//uncharacterized protein LOC100500488 [Glycine max]
100790332	1581	0.294168405	12.73623138	5.436152335	0.001729649	Up	0.001032541	LOC100790332	NA	NA	NA	K04567//lysyl-tRNA synthetase, class II [EC:6.1.1.6];K10406//kinesin family member C2/C3	gi|955375174|ref|XP_014624251.1|//PREDICTED: leucine-rich repeat receptor protein kinase EMS1-like [Glycine max]
100801910	3746	18.57994215	800.9659098	5.429922926	4.51E-104	Up	4.81E-105	LOC100801910	GO:0016021//integral component of membrane	GO:0030246//carbohydrate binding;GO:0004674//protein serine/threonine kinase activity;GO:0005524//ATP binding	GO:0006468//protein phosphorylation;GO:0048544//recognition of pollen	K04733//interleukin-1 receptor-associated kinase 4 [EC:2.7.11.1];K04730//interleukin-1 receptor-associated kinase 1 [EC:2.7.11.1]	gi|955360994|ref|XP_014621758.1|//PREDICTED: uncharacterized protein LOC100801910 [Glycine max]
100802124	2008	525.0327633	22633.35494	5.429899187	0	Up	0	LOC100802124	NA	NA	NA	K13424//WRKY transcription factor 33;K01892//histidyl-tRNA synthetase [EC:6.1.1.21]	gi|356555684|ref|XP_003546160.1|//PREDICTED: probable WRKY transcription factor 31 [Glycine max]
100787505	861	4.640617833	199.8108376	5.428174133	1.32E-27	Up	3.61E-28	LOC100787505	GO:0043231//intracellular membrane-bounded organelle	NA	NA	NA	gi|734367818|gb|KHN18464.1|//Transcription factor bHLH36 [Glycine soja]
BGI_novel_G002795	437	0.743807256	32.00953482	5.427429079	1.43E-05	Up	7.39E-06	NA	GO:0016021//integral component of membrane	NA	NA	NA	gi|734403737|gb|KHN32597.1|//hypothetical protein glysoja_042997 [Glycine soja]
100784042	931	0.296420186	12.75318527	5.427070114	0.001791028	Up	0.001070988	LOC100784042	NA	NA	NA	NA	gi|356543837|ref|XP_003540366.1|//PREDICTED: transcription factor bHLH36-like [Glycine max]
100783933	2110	210.4070857	9040.436933	5.425137306	0	Up	0	LOC100783933	NA	NA	NA	K00924//null	gi|571465558|ref|XP_006583400.1|//PREDICTED: aspartic proteinase Asp1-like [Glycine max]
100809416	1056	206.5830791	8859.201467	5.42238267	0	Up	0	LOC100809416	NA	GO:0003824//catalytic activity	GO:0008152//metabolic process	K00059//3-oxoacyl-[acyl-carrier protein] reductase [EC:1.1.1.100]	gi|356560963|ref|XP_003548755.1|//PREDICTED: short-chain type dehydrogenase/reductase [Glycine max]
100787192	1356	2.917060335	125.0609202	5.421972001	3.14E-17	Up	1.08E-17	LOC100787192	NA	NA	NA	K04733//interleukin-1 receptor-associated kinase 4 [EC:2.7.11.1]	gi|955382926|ref|XP_014625923.1|//PREDICTED: putative serine/threonine-protein kinase-like protein CCR3 [Glycine max]
100127376	1941	762.8537752	32670.96827	5.420458857	0	Up	0	LOC100127376	NA	GO:0043565//sequence-specific DNA binding;GO:0003700//transcription factor activity, sequence-specific DNA binding	GO:0006355//regulation of transcription, DNA-templated	K13424//WRKY transcription factor 33;K01892//histidyl-tRNA synthetase [EC:6.1.1.21]	gi|356532095|ref|XP_003534609.1|//PREDICTED: probable WRKY transcription factor 31 [Glycine max]
100820033	2538	12.0406685	514.9592508	5.418470877	1.16E-70	Up	1.72E-71	LOC100820033	NA	NA	GO:0050896//response to stimulus;GO:0009987//cellular process	K03283//heat shock 70kDa protein 1/8	gi|571462272|ref|XP_006582232.1|//PREDICTED: TMV resistance protein N-like [Glycine max]
100101839	2260	50.4108752	2153.059734	5.416509534	4.23E-284	Up	1.56E-285	NRT1-2	GO:0044464//cell part	NA	GO:0015833//peptide transport	K14638//solute carrier family 15 (peptide/histidine transporter), member 3/4	gi|351721224|ref|NP_001237970.1|//nitrate transporter NRT1-2 [Glycine max]
100817036	1867	14.22352337	607.3521986	5.416182576	6.59E-83	Up	8.57E-84	LOC100817036	NA	GO:0016757//transferase activity, transferring glycosyl groups	NA	K14963//COMPASS component SWD3	gi|356518495|ref|XP_003527914.1|//PREDICTED: uncharacterized WD repeat-containing protein C2A9.03-like [Glycine max];gi|734340021|gb|KHN09131.1|//Putative WD repeat-containing protein C2A9.03 [Glycine soja]
100787052	2543	94.0383729	4014.049877	5.415665156	0	Up	0	LOC100787052	NA	NA	NA	K07119//uncharacterized protein;K01183//chitinase [EC:3.2.1.14];K14638//solute carrier family 15 (peptide/histidine transporter), member 3/4	gi|356511209|ref|XP_003524321.1|//PREDICTED: MACPF domain-containing protein At4g24290-like [Glycine max];gi|947111338|gb|KRH59664.1|//hypothetical protein GLYMA_05G197000 [Glycine max]
100804257	1671	40.79202622	1739.795171	5.414486485	2.99E-231	Up	1.45E-232	LOC100804257	GO:0031224//intrinsic component of membrane	NA	GO:0051234//establishment of localization	K15102//solute carrier family 25 (mitochondrial phosphate transporter), member 3	gi|356559484|ref|XP_003548029.1|//PREDICTED: mitochondrial phosphate carrier protein 3, mitochondrial-like [Glycine max]
100792319	1948	5.507857082	234.8827382	5.414305757	4.43E-32	Up	1.12E-32	LOC100792319	NA	NA	NA	K01051//pectinesterase [EC:3.1.1.11]	gi|356505590|ref|XP_003521573.1|//PREDICTED: probable pectinesterase/pectinesterase inhibitor 41 [Glycine max]
BGI_novel_G000458	1100	0.299499821	12.75490705	5.412353436	0.001891754	Up	0.001133252	NA	NA	GO:0005543//phospholipid binding	NA	K20043//clathrin coat assembly protein AP180;K20044//phosphatidylinositol-binding clathrin assembly protein	gi|734432104|gb|KHN46167.1|//hypothetical protein glysoja_022809 [Glycine soja]
100795760	1012	66.09196599	2810.842894	5.410384098	0	Up	0	LOC100795760	NA	GO:0005515//protein binding	NA	K03686//molecular chaperone DnaJ	gi|356559290|ref|XP_003547933.1|//PREDICTED: chaperone protein dnaJ 11, chloroplastic-like [Glycine max]
100784362	1157	3.350297653	142.0427635	5.405892248	1.14E-19	Up	3.69E-20	LOC100784362	GO:0044424//intracellular part;GO:0005737//cytoplasm	GO:0016646//oxidoreductase activity, acting on the CH-NH group of donors, NAD or NADP as acceptor;GO:0004735//pyrroline-5-carboxylate reductase activity	GO:0055129//L-proline biosynthetic process;GO:0055114//oxidation-reduction process;GO:0006560//proline metabolic process	K00286//pyrroline-5-carboxylate reductase [EC:1.5.1.2]	gi|356504710|ref|XP_003521138.1|//PREDICTED: pyrroline-5-carboxylate reductase-like [Glycine max]
100784107	1148	2.899278081	122.6713334	5.402960626	3.01E-17	Up	1.03E-17	LOC100784107	NA	GO:0032561//guanyl ribonucleotide binding	GO:0006810//transport;GO:0035556//intracellular signal transduction	K07976//Rab family, other;K07904//Ras-related protein Rab-11A	gi|571470040|ref|XP_006584903.1|//PREDICTED: ras-related protein RABA6b-like [Glycine max]
100792170	970	4.074383368	172.1624731	5.401045164	7.38E-05	Up	4.00E-05	LOC100792170	NA	NA	NA	NA	gi|356575621|ref|XP_003555937.1|//PREDICTED: uncharacterized protein LOC100792170 [Glycine max]
100802275	383	11.59736875	488.8670595	5.397572774	1.84E-67	Up	2.83E-68	LOC100802275	NA	NA	NA	NA	gi|356516150|ref|XP_003526759.1|//PREDICTED: uncharacterized protein LOC100802275 [Glycine max]
100783591	2781	4.200488993	177.0589719	5.397528853	2.18E-24	Up	6.34E-25	LOC100783591	NA	NA	NA	K19613//leucine-rich repeat protein SHOC2;K10406//kinesin family member C2/C3	gi|955376066|ref|XP_014624468.1|//PREDICTED: receptor-like protein 12 [Glycine max]
100170745	2145	34.29683265	1438.624391	5.390470811	1.70E-192	Up	1.01E-193	SIK1	NA	GO:0032559//adenyl ribonucleotide binding;GO:0004672//protein kinase activity;GO:0004871//signal transducer activity	GO:0006464//cellular protein modification process	K04733//interleukin-1 receptor-associated kinase 4 [EC:2.7.11.1]	gi|351725961|ref|NP_001238646.1|//stress-induced receptor-like kinase precursor [Glycine max]
100812119	1906	11.18081481	468.5216726	5.38901855	4.34E-64	Up	6.94E-65	LOC100812119	NA	NA	NA	K14173//alpha-farnesene synthase [EC:4.2.3.46]	gi|356565739|ref|XP_003551095.1|//PREDICTED: alpha-farnesene synthase-like [Glycine max]
100500506	686	8.990189047	376.719434	5.388995197	1.18E-51	Up	2.20E-52	LOC100500506	NA	NA	GO:0006950//response to stress	NA	gi|351726706|ref|NP_001235344.1|//uncharacterized protein LOC100500506 [Glycine max]
100811009	2569	17.70660866	741.7850925	5.38864145	1.04E-101	Up	1.13E-102	LOC100811009	NA	NA	NA	K00924//null;K02882//large subunit ribosomal protein L18Ae;K01381//saccharopepsin [EC:3.4.23.25]	gi|955337814|ref|XP_014634873.1|//PREDICTED: aspartic proteinase nepenthesin-1-like [Glycine max]
100815008	910	1.187124471	49.60132552	5.38483556	1.06E-07	Up	4.92E-08	LOC100815008	NA	NA	NA	K16223//protein FLOWERING LOCUS T	gi|359807200|ref|NP_001241104.1|//protein TWIN SISTER of FT-like [Glycine max];gi|734351104|gb|KHN12570.1|//Protein HEADING DATE 3A, partial [Glycine soja]
100815874	920	0.291943225	12.17880643	5.382541111	0.001996893	Up	0.001198863	LOC100815874	NA	NA	NA	NA	gi|571438138|ref|XP_006574490.1|//PREDICTED: transcription factor bHLH92 [Glycine max]
100792668	1207	29.47887428	1229.282599	5.381991371	4.06E-167	Up	2.75E-168	LOC100792668	NA	NA	NA	NA	gi|571486692|ref|XP_006590432.1|//PREDICTED: uncharacterized protein LOC100792668 isoform X1 [Glycine max]
100813230	1005	0.292532337	12.18301873	5.380131727	0.002015026	Up	0.001210323	LOC100813230	NA	NA	NA	K09286//EREBP-like factor	gi|356537053|ref|XP_003537045.1|//PREDICTED: dehydration-responsive element-binding protein 1B-like [Glycine max]
100777773	1872	0.292532337	12.18301873	5.380131727	0.002015026	Up	0.001210323	LOC100777773	NA	NA	NA	K01188//beta-glucosidase [EC:3.2.1.21]	gi|356541169|ref|XP_003539053.1|//PREDICTED: cyanogenic beta-glucosidase-like [Glycine max]
102666357	2198	0.292392146	12.17355609	5.379702292	0.002016466	Up	0.001211321	LOC102666357	NA	NA	NA	K00819//ornithine--oxo-acid transaminase [EC:2.6.1.13];K02335//DNA polymerase I [EC:2.7.7.7];K00765//ATP phosphoribosyltransferase [EC:2.4.2.17];K18151//ureidoglycolate amidohydrolase [EC:3.5.1.116]	gi|955383495|ref|XP_014626190.1|//PREDICTED: uncharacterized protein LOC102666357 [Glycine max]
BGI_novel_G003184	1348	0.292392146	12.17355609	5.379702292	0.002016466	Up	0.001211321	NA	NA	NA	NA	K14213//Xaa-Pro dipeptidase [EC:3.4.13.9]	gi|947074404|gb|KRH23295.1|//hypothetical protein GLYMA_13G349000 [Glycine max]
100808367	1845	4.638604617	192.8706638	5.377799032	6.26E-26	Up	1.77E-26	LOC100808367	NA	NA	NA	K21026//null;K00679//phospholipid:diacylglycerol acyltransferase [EC:2.3.1.158];K10960//geranylgeranyl reductase [EC:1.3.1.83]	gi|356499267|ref|XP_003518463.1|//PREDICTED: GDSL esterase/lipase At1g71250-like [Glycine max]
100778162	1551	66.58199932	2766.646083	5.3768621	0	Up	0	LOC100778162	NA	GO:0003677//DNA binding;GO:0001071//nucleic acid binding transcription factor activity	GO:0010467//gene expression	K13425//WRKY transcription factor 22;K13459//disease resistance protein RPS2;K16225//probable WRKY transcription factor 52	gi|356516231|ref|XP_003526799.1|//PREDICTED: probable WRKY transcription factor 70 [Glycine max]
100170747	1214	168.5905635	7000.268778	5.375814624	0	Up	0	WRKY60	NA	GO:0003677//DNA binding;GO:0001071//nucleic acid binding transcription factor activity	GO:0010467//gene expression	K13425//WRKY transcription factor 22;K13459//disease resistance protein RPS2;K16225//probable WRKY transcription factor 52	gi|734362008|gb|KHN15951.1|//Putative WRKY transcription factor 46 [Glycine soja]
100796262	2379	1.194913474	49.56952943	5.374475504	1.48E-07	Up	6.96E-08	LOC100796262	NA	NA	NA	NA	gi|356522520|ref|XP_003529894.1|//PREDICTED: uncharacterized protein LOC100796262 isoform X1 [Glycine max];gi|955329968|ref|XP_014633239.1|//PREDICTED: uncharacterized protein LOC100796262 isoform X2 [Glycine max]
100793137	3115	5.078528404	210.6318562	5.374169327	2.93E-29	Up	7.75E-30	LOC100793137	NA	GO:0032559//adenyl ribonucleotide binding;GO:0004672//protein kinase activity	GO:0006464//cellular protein modification process	K04733//interleukin-1 receptor-associated kinase 4 [EC:2.7.11.1]	gi|571433503|ref|XP_006572924.1|//PREDICTED: probable LRR receptor-like serine/threonine-protein kinase At4g29180 isoform X1 [Glycine max];gi|955301481|ref|XP_014619638.1|//PREDICTED: probable LRR receptor-like serine/threonine-protein kinase At4g29180 isoform X2 [Glycine max]
100792875	1297	0.294186937	12.18616555	5.37236725	0.002072935	Up	0.001246742	LOC100792875	NA	GO:0005515//protein binding;GO:0008168//methyltransferase activity	GO:0006730//one-carbon metabolic process	K13262//isoflavone-7-O-methyltransferase [EC:2.1.1.150]	gi|947042752|gb|KRG92476.1|//hypothetical protein GLYMA_20G213800, partial [Glycine max]
100814087	1439	15.97029607	660.7408935	5.370621672	2.56E-91	Up	3.06E-92	LOC100814087	NA	GO:0016791//phosphatase activity	NA	K10147//protein phosphatase 1D [EC:3.1.3.16];K19704//protein phosphatase PTC1 [EC:3.1.3.16];K17506//protein phosphatase 1L [EC:3.1.3.16];K19477//cGMP-dependent protein kinase 2 [EC:2.7.11.12]	gi|734319296|gb|KHN03336.1|//Hypothetical protein glysoja_004362 [Glycine soja]
547453	1531	16.84760993	696.5475836	5.369606068	9.49E-95	Up	1.10E-95	LOC547453	GO:0042579//microbody;GO:0005777//peroxisome	GO:0016663//oxidoreductase activity, acting on other nitrogenous compounds as donors, oxygen as acceptor;GO:0004846//urate oxidase activity	GO:0009112//nucleobase metabolic process;GO:0044403//symbiosis, encompassing mutualism through parasitism;GO:0009877//nodulation;GO:0019628//urate catabolic process;GO:0006144//purine nucleobase metabolic process;GO:0055114//oxidation-reduction process	K00365//urate oxidase [EC:1.7.3.3]	gi|351721245|ref|NP_001236691.1|//uricase-2 isozyme 1 [Glycine max];gi|1498170|dbj|BAA13184.1|//uricase [Glycine max]
100812364	1389	3.779833306	156.184085	5.36878103	9.50E-22	Up	2.93E-22	LOC100812364	NA	NA	NA	K19041//E3 ubiquitin-protein ligase RNF38/44 [EC:2.3.2.27]	gi|955392182|ref|XP_014628067.1|//PREDICTED: RING-H2 finger protein ATL16-like [Glycine max]
100796236	637	2.041419482	84.1985415	5.366150672	3.57E-12	Up	1.41E-12	LOC100796236	NA	NA	NA	NA	gi|356549968|ref|XP_003543362.1|//PREDICTED: uncharacterized protein LOC100796236 [Glycine max]
100818833	1901	88.04401408	3629.23598	5.365297135	0	Up	0	LOC100818833	GO:0016021//integral component of membrane	NA	NA	NA	gi|356557090|ref|XP_003546851.1|//PREDICTED: major facilitator superfamily domain-containing protein 12-like isoform X1 [Glycine max];gi|950970028|ref|XP_014499970.1|//PREDICTED: major facilitator superfamily domain-containing protein 12-like isoform X1 [Vigna radiata var. radiata]
100806975	1144	1.175175669	48.42399407	5.364773743	1.15E-07	Up	5.35E-08	LOC100806975	GO:0043231//intracellular membrane-bounded organelle	GO:0003676//nucleic acid binding	NA	K09422//myb proto-oncogene protein, plant	gi|356534297|ref|XP_003535693.1|//PREDICTED: myb-related protein Myb4 [Glycine max]
100527005	570	2.074818221	85.38803294	5.362977042	1.79E-11	Up	7.21E-12	LOC100527005	NA	GO:0046872//metal ion binding;GO:0016628//oxidoreductase activity, acting on the CH-CH group of donors, NAD or NADP as acceptor	GO:0008152//metabolic process	K13448//calcium-binding protein CML;K02183//calmodulin	gi|351727945|ref|NP_001237178.1|//uncharacterized protein LOC100527005 [Glycine max]
100804219	2075	78.71871943	3237.735731	5.362134674	0	Up	0	LOC100804219	NA	NA	NA	K04733//interleukin-1 receptor-associated kinase 4 [EC:2.7.11.1];K07936//GTP-binding nuclear protein Ran	gi|356552466|ref|XP_003544588.1|//PREDICTED: uncharacterized protein LOC100804219 [Glycine max]
106798330	675	2.049887663	84.22164196	5.360574247	4.02E-12	Up	1.59E-12	LOC106798330	NA	NA	NA	K01230//mannosyl-oligosaccharide alpha-1,2-mannosidase [EC:3.2.1.113];K05658//ATP-binding cassette, subfamily B (MDR/TAP), member 1 [EC:3.6.3.44]	gi|955312175|ref|XP_014629275.1|//PREDICTED: uncharacterized protein LOC102662659 [Glycine max]
BGI_novel_G004207	1417	19.6902522	807.877668	5.358583356	1.61E-12	Up	6.30E-13	NA	NA	GO:0008889//glycerophosphodiester phosphodiesterase activity	GO:0006629//lipid metabolic process	K01126//glycerophosphoryl diester phosphodiesterase [EC:3.1.4.46]	gi|947049094|gb|KRG98622.1|//hypothetical protein GLYMA_18G085400 [Glycine max]
100793285	1609	1.207519092	49.53771814	5.358409511	2.48E-07	Up	1.17E-07	LOC100793285	NA	GO:0016740//transferase activity	NA	K00799//glutathione S-transferase [EC:2.5.1.18]	gi|571465349|ref|XP_003529956.2|//PREDICTED: glutathione transferase GST 23-like [Glycine max]
732594	1040	707.8442079	28951.00362	5.354037685	0	Up	0	LOC732594	NA	NA	NA	NA	gi|351722069|ref|NP_001237487.1|//abscisic stress ripening-like protein [Glycine max]
100788382	1080	5.96512966	243.5885144	5.351748802	2.67E-33	Up	6.58E-34	LOC100788382	NA	GO:0003677//DNA binding;GO:0001071//nucleic acid binding transcription factor activity	GO:0010467//gene expression	K18835//WRKY transcription factor 2	gi|356561712|ref|XP_003549123.1|//PREDICTED: probable WRKY transcription factor 75 [Glycine max]
547794	978	489.0829215	19945.27666	5.349824237	0	Up	0	LOC547794	GO:0031224//intrinsic component of membrane	NA	GO:0006810//transport	K09873//aquaporin TIP	gi|351722853|ref|NP_001238026.1|//nodulin-26 [Glycine max]
100805630	969	125.8633209	5130.532453	5.349178739	0	Up	0	LOC100805630	NA	NA	NA	NA	gi|359807313|ref|NP_001241631.1|//pathogen-related protein-like [Glycine max]
102661105	2870	40.82932162	1663.828597	5.348757411	5.15E-220	Up	2.65E-221	LOC102661105	NA	NA	NA	K04733//interleukin-1 receptor-associated kinase 4 [EC:2.7.11.1]	gi|955382450|ref|XP_014625837.1|//PREDICTED: probable LRR receptor-like serine/threonine-protein kinase At4g08850 [Glycine max]
100804600	1186	0.744076443	30.31867112	5.348611866	1.79E-05	Up	9.30E-06	LOC100804600	NA	NA	NA	NA	gi|571470709|ref|XP_003531167.2|//PREDICTED: uncharacterized protein LOC100804600 [Glycine max]
100783832	1507	37.80972528	1540.247512	5.348261028	4.48E-203	Up	2.53E-204	LOC100783832	GO:0043231//intracellular membrane-bounded organelle	GO:0003677//DNA binding;GO:0001071//nucleic acid binding transcription factor activity	GO:0050896//response to stimulus;GO:0006351//transcription, DNA-templated	K09419//heat shock transcription factor, other eukaryote	gi|356537612|ref|XP_003537320.1|//PREDICTED: heat shock factor protein HSF24-like [Glycine max]
547530	1558	134.4321915	5474.916034	5.347886282	0	Up	0	MAPK1	GO:0005622//intracellular	GO:0005524//ATP binding;GO:0032559//adenyl ribonucleotide binding;GO:0004702//receptor signaling protein serine/threonine kinase activity;GO:0004707//MAP kinase activity	GO:0010183//pollen tube guidance;GO:0010120//camalexin biosynthetic process;GO:0010229//inflorescence development;GO:0009555//pollen development;GO:0000169//activation of MAPK activity involved in osmosensory signaling pathway;GO:0010224//response to UV-B;GO:0048481//plant ovule development;GO:0006464//cellular protein modification process;GO:0080136//priming of cellular response to stress	K04371//mitogen-activated protein kinase 1/3 [EC:2.7.11.24];K20536//null	gi|802551647|ref|XP_012064908.1|//PREDICTED: mitogen-activated protein kinase 3 [Jatropha curcas];gi|351726076|ref|NP_001237882.1|//mitogen-activated protein kinase 1 [Glycine max]
100800786	3430	200.4042166	8160.796712	5.347725236	0	Up	0	LOC100800786	NA	GO:0032559//adenyl ribonucleotide binding;GO:0016462//pyrophosphatase activity	GO:0043170//macromolecule metabolic process	K03696//ATP-dependent Clp protease ATP-binding subunit ClpC	gi|571451467|ref|XP_006578745.1|//PREDICTED: chaperone protein ClpD, chloroplastic-like [Glycine max]
100786034	1001	35.61079332	1449.837603	5.347432926	7.87E-196	Up	4.60E-197	LOC100786034	NA	NA	NA	K03686//molecular chaperone DnaJ;K09510//DnaJ homolog subfamily B member 4;K01956//carbamoyl-phosphate synthase small subunit [EC:6.3.5.5]	gi|356552398|ref|XP_003544555.1|//PREDICTED: chaperone protein dnaJ 11, chloroplastic-like [Glycine max]
102665521	1155	0.745419343	30.30976667	5.345586679	2.33E-05	Up	1.22E-05	LOC102665521	NA	NA	NA	K14007//protein transport protein SEC24;K01188//beta-glucosidase [EC:3.2.1.21];K05658//ATP-binding cassette, subfamily B (MDR/TAP), member 1 [EC:3.6.3.44];K20182//vacuolar protein sorting-associated protein 33;K00026//malate dehydrogenase [EC:1.1.1.37]	gi|571447930|ref|XP_006577614.1|//PREDICTED: uncharacterized protein LOC102665521 [Glycine max]
100780987	1390	56.95251815	2312.039138	5.343262378	5.67E-306	Up	1.91E-307	LOC100780987	NA	NA	NA	K09419//heat shock transcription factor, other eukaryote	gi|356574481|ref|XP_003555375.1|//PREDICTED: heat stress transcription factor B-2a-like [Glycine max]
100775453	1855	21.25086255	859.812564	5.338428887	1.29E-113	Up	1.28E-114	LOC100775453	NA	GO:0016757//transferase activity, transferring glycosyl groups	NA	K18643//katanin p80 WD40 repeat-containing subunit B1;K14963//COMPASS component SWD3	gi|955315952|ref|XP_003522805.3|//PREDICTED: uncharacterized WD repeat-containing protein C2A9.03 isoform X1 [Glycine max];gi|955315954|ref|XP_014630076.1|//PREDICTED: uncharacterized WD repeat-containing protein C2A9.03 isoform X2 [Glycine max]
100793361	5219	1565.979701	63355.56622	5.338333959	0	Up	0	LOC100793361	GO:0031224//intrinsic component of membrane	GO:0015405//P-P-bond-hydrolysis-driven transmembrane transporter activity;GO:0032559//adenyl ribonucleotide binding;GO:0016628//oxidoreductase activity, acting on the CH-CH group of donors, NAD or NADP as acceptor;GO:0017111//nucleoside-triphosphatase activity	GO:0006810//transport;GO:0009207//purine ribonucleoside triphosphate catabolic process	K05666//ATP-binding cassette, subfamily C (CFTR/MRP), member 2	gi|356536723|ref|XP_003536885.1|//PREDICTED: ABC transporter C family member 4-like [Glycine max]
100802437	3177	1.171657678	47.31301323	5.33561402	1.28E-07	Up	6.00E-08	LOC100802437	NA	NA	NA	K04733//interleukin-1 receptor-associated kinase 4 [EC:2.7.11.1]	gi|356546692|ref|XP_003541757.1|//PREDICTED: receptor-like serine/threonine-protein kinase SD1-8 [Glycine max]
100796682	910	0.736641851	29.73008552	5.33481644	2.07E-05	Up	1.08E-05	LOC100796682	NA	NA	NA	NA	gi|955383732|ref|XP_003551969.2|//PREDICTED: probable membrane-associated kinase regulator 6 [Glycine max]
100804481	1149	4.641764478	187.3197356	5.334685774	3.82E-26	Up	1.07E-26	LOC100804481	NA	NA	NA	K14516//ethylene-responsive transcription factor 1	gi|356535422|ref|XP_003536244.1|//PREDICTED: ethylene-responsive transcription factor 1B-like [Glycine max]
100802394	1573	32.06821269	1290.641113	5.33080013	1.32E-172	Up	8.65E-174	LOC100802394	GO:0043234//protein complex	GO:0043169//cation binding;GO:0004721//phosphoprotein phosphatase activity	GO:0006464//cellular protein modification process	K01102//pyruvate dehydrogenase phosphatase [EC:3.1.3.43]	gi|571487373|ref|XP_006590641.1|//PREDICTED: probable protein phosphatase 2C 63 isoform X2 [Glycine max];gi|356540647|ref|XP_003538798.1|//PREDICTED: probable protein phosphatase 2C 78 isoform X1 [Glycine max]
102660944	1021	14.0900617	565.0547289	5.325640773	1.44E-13	Up	5.45E-14	LOC102660944	NA	NA	NA	NA	gi|571518916|ref|XP_006597761.1|//PREDICTED: uncharacterized protein LOC102660944 [Glycine max]
100815354	1681	42.13329874	1689.611654	5.325587008	5.49E-230	Up	2.68E-231	LOC100815354	NA	NA	NA	K14329//agmatine coumaroyltransferase [EC:2.3.1.64 2.3.1.-];K13264//isoflavone 7-O-glucoside-6''-O-malonyltransferase [EC:2.3.1.115]	gi|356568766|ref|XP_003552581.1|//PREDICTED: phenolic glucoside malonyltransferase 1-like [Glycine max]
100305452	1770	161.8810285	6491.004952	5.325436031	0	Up	0	LOC100305452	NA	GO:0032559//adenyl ribonucleotide binding;GO:0004672//protein kinase activity;GO:0004871//signal transducer activity	GO:0006464//cellular protein modification process	K04733//interleukin-1 receptor-associated kinase 4 [EC:2.7.11.1]	gi|571486251|ref|XP_006590249.1|//PREDICTED: receptor-like protein kinase isoform X1 [Glycine max];gi|734387207|gb|KHN25160.1|//Cysteine-rich receptor-like protein kinase 2 [Glycine soja]
100811066	1437	53.87853571	2159.506322	5.324847088	2.23E-278	Up	8.44E-280	LOC100811066	GO:0016021//integral component of membrane	GO:0005524//ATP binding;GO:0004672//protein kinase activity	GO:0006468//protein phosphorylation	K04733//interleukin-1 receptor-associated kinase 4 [EC:2.7.11.1];K04730//interleukin-1 receptor-associated kinase 1 [EC:2.7.11.1]	gi|955385922|ref|XP_003552234.2|//PREDICTED: probable LRR receptor-like serine/threonine-protein kinase At4g08850 isoform X1 [Glycine max];gi|947050661|gb|KRH00190.1|//hypothetical protein GLYMA_18G199100 [Glycine max];gi|955385924|ref|XP_014626696.1|//PREDICTED: probable LRR receptor-like serine/threonine-protein kinase At4g08850 isoform X2 [Glycine max]
100806287	916	2.039205135	81.31127825	5.317376658	6.19E-12	Up	2.46E-12	LOC100806287	NA	NA	NA	NA	gi|356572769|ref|XP_003554538.1|//PREDICTED: uncharacterized protein LOC100806287 [Glycine max]
100808989	1534	158.0244448	6296.377873	5.316302475	0	Up	0	LOC100808989	NA	NA	NA	K10450//kelch-like protein 12;K10457//kelch-like protein 20;K10443//kelch-like protein 2/3	gi|358249330|ref|NP_001239779.1|//uncharacterized protein LOC100808989 [Glycine max]
100810329	2633	1.188121044	47.33291992	5.316090195	1.91E-07	Up	8.99E-08	LOC100810329	NA	GO:0016787//hydrolase activity	NA	K01051//pectinesterase [EC:3.1.1.11]	gi|955346041|ref|XP_003535331.3|//PREDICTED: pectinesterase-like [Glycine max]
100802255	1190	10.72428006	427.0865716	5.315575832	7.93E-60	Up	1.33E-60	LOC100802255	GO:0016021//integral component of membrane	NA	NA	NA	gi|571455100|ref|XP_006579984.1|//PREDICTED: tobamovirus multiplication protein 1-like isoform X2 [Glycine max];gi|947109941|gb|KRH58267.1|//hypothetical protein GLYMA_05G116900 [Glycine max];gi|356512050|ref|XP_003524734.1|//PREDICTED: tobamovirus multiplication protein 1-like isoform X1 [Glycine max]
100793760	3562	53.44784148	2128.353105	5.315462026	1.10E-274	Up	4.24E-276	LOC100793760	GO:0005634//nucleus	GO:0005524//ATP binding;GO:0008568//microtubule-severing ATPase activity	GO:0031122//cytoplasmic microtubule organization	K13254//spastin [EC:3.6.4.3];K03231//elongation factor 1-alpha;K07767//katanin p60 ATPase-containing subunit A1 [EC:3.6.4.3]	gi|955394151|ref|XP_014628444.1|//PREDICTED: peroxisomal biogenesis factor 6-like [Glycine max]
100797123	1263	62.98016422	2507.515101	5.31521706	0	Up	0	LOC100797123	NA	NA	NA	K02923//large subunit ribosomal protein L38e;K04422//mitogen-activated protein kinase kinase kinase 13 [EC:2.7.11.25];K03255//protein TIF31	gi|356516637|ref|XP_003527000.1|//PREDICTED: uncharacterized protein LOC100797123 [Glycine max]
778032	1367	111.5867552	4440.248873	5.31440284	0	Up	0	MYB52	GO:0043231//intracellular membrane-bounded organelle	GO:0046914//transition metal ion binding;GO:0003676//nucleic acid binding	NA	K08869//aarF domain-containing kinase;K17613//calcineurin-binding protein cabin-1	gi|351720685|ref|NP_001235649.1|//MYB transcription factor MYB52 [Glycine max]
102666222	2066	0.291803699	11.60489157	5.313591061	0.002421089	Up	0.001464311	LOC102666222	NA	NA	NA	K12471//epsin;K12448//UDP-arabinose 4-epimerase [EC:5.1.3.5];K04460//serine/threonine-protein phosphatase 5 [EC:3.1.3.16]	gi|955395377|ref|XP_006600952.2|//PREDICTED: serine/threonine-protein phosphatase 7 long form homolog [Glycine max]
100804959	939	39.52096033	1569.782855	5.311803194	1.18E-210	Up	6.40E-212	LOC100804959	NA	NA	NA	NA	gi|356557951|ref|XP_003547273.1|//PREDICTED: uncharacterized protein LOC100804959 [Glycine max]
106799103	783	0.749127142	29.7299632	5.310563274	2.41E-05	Up	1.27E-05	LOC106799103	NA	NA	NA	K03006//DNA-directed RNA polymerase II subunit RPB1 [EC:2.7.7.6];K20093//DNA excision repair protein ERCC-6-like [EC:3.6.4.12];K03549//KUP system potassium uptake protein;K18195//rhamnogalacturonan endolyase [EC:4.2.2.23];K07374//tubulin alpha	gi|955326962|ref|XP_014632554.1|//PREDICTED: uncharacterized mitochondrial protein AtMg00810-like [Glycine max]
100813767	2160	32.1085138	1272.36366	5.308411373	5.21E-175	Up	3.38E-176	LOC100813767	NA	NA	NA	NA	gi|571482003|ref|XP_006588828.1|//PREDICTED: uncharacterized protein LOC100813767 [Glycine max]
102661984	435	2.069502474	81.9606665	5.307575838	4.83E-11	Up	1.98E-11	LOC102661984	NA	NA	NA	NA	gi|955326679|ref|XP_014632411.1|//PREDICTED: light-inducible protein CPRF2-like [Glycine max]
100792231	933	0.736984746	29.16529108	5.306473904	2.44E-05	Up	1.28E-05	LOC100792231	NA	NA	NA	NA	gi|356522357|ref|XP_003529813.1|//PREDICTED: late embryogenesis abundant protein 2-like [Glycine max]
100790182	1673	0.752652956	29.77445157	5.305946326	2.63E-05	Up	1.38E-05	LOC100790182	NA	NA	NA	K04733//interleukin-1 receptor-associated kinase 4 [EC:2.7.11.1];K10260//F-box and WD-40 domain protein 7;K08332//vacuolar protein 8	gi|356501014|ref|XP_003519324.1|//PREDICTED: U-box domain-containing protein 21-like [Glycine max]
100786779	2992	35.60958236	1407.091307	5.304306623	3.48E-186	Up	2.13E-187	LOC100786779	GO:0016021//integral component of membrane	GO:0004674//protein serine/threonine kinase activity;GO:0005524//ATP binding;GO:0030247//polysaccharide binding	GO:0006468//protein phosphorylation	K04733//interleukin-1 receptor-associated kinase 4 [EC:2.7.11.1];K04447//Janus kinase 2 [EC:2.7.10.2]	gi|947089514|gb|KRH38179.1|//hypothetical protein GLYMA_09G116300 [Glycine max];gi|571480196|ref|XP_003533930.2|//PREDICTED: probable serine/threonine-protein kinase At1g18390 [Glycine max]
100527892	1691	0.294364098	11.62153684	5.303055329	0.002516758	Up	0.001524159	LOC100527892	NA	NA	NA	K03695//ATP-dependent Clp protease ATP-binding subunit ClpB	gi|356502815|ref|XP_003520211.1|//PREDICTED: aluminum-activated malate transporter 14 [Glycine max]
100782803	1867	0.294364098	11.62153684	5.303055329	0.002516758	Up	0.001524159	LOC100782803	GO:0031224//intrinsic component of membrane	NA	NA	K14209//solute carrier family 36 (proton-coupled amino acid transporter)	gi|356511193|ref|XP_003524313.1|//PREDICTED: amino acid permease 4-like [Glycine max]
BGI_novel_G001086	1508	0.294364098	11.62153684	5.303055329	0.002516758	Up	0.001524159	NA	GO:0016021//integral component of membrane	GO:0004674//protein serine/threonine kinase activity;GO:0005524//ATP binding	GO:0006468//protein phosphorylation	K04733//interleukin-1 receptor-associated kinase 4 [EC:2.7.11.1];K04730//interleukin-1 receptor-associated kinase 1 [EC:2.7.11.1]	gi|947109906|gb|KRH58232.1|//hypothetical protein GLYMA_05G114100 [Glycine max]
100820423	2131	246.9524736	9742.709477	5.302017721	0	Up	0	LOC100820423	GO:0043231//intracellular membrane-bounded organelle	GO:0003677//DNA binding;GO:0005515//protein binding;GO:0043565//sequence-specific DNA binding;GO:0003700//transcription factor activity, sequence-specific DNA binding;GO:0001071//nucleic acid binding transcription factor activity	GO:0006355//regulation of transcription, DNA-templated;GO:0006351//transcription, DNA-templated	K09060//plant G-box-binding factor	gi|955330012|ref|XP_014633245.1|//PREDICTED: transcriptional activator TAF-1 isoform X2 [Glycine max];gi|356520328|ref|XP_003528815.1|//PREDICTED: common plant regulatory factor 1 isoform X1 [Glycine max]
102669843	909	0.294005635	11.59788821	5.30187452	0.002522452	Up	0.001527718	LOC102669843	NA	NA	NA	K00765//ATP phosphoribosyltransferase [EC:2.4.2.17];K18674//N-acetylgalactosamine kinase [EC:2.7.1.157];K14300//nuclear pore complex protein Nup133	gi|571495530|ref|XP_006593256.1|//PREDICTED: uncharacterized protein LOC102669843 [Glycine max]
100813281	2839	16.82779388	663.4032061	5.300968027	2.12E-92	Up	2.50E-93	LOC100813281	NA	NA	NA	K14514//ethylene-insensitive protein 3	gi|356577326|ref|XP_003556778.1|//PREDICTED: phosphate transporter PHO1 homolog 3-like [Glycine max]
100797414	2573	9.429878841	371.0715089	5.29831419	4.16E-52	Up	7.73E-53	LOC100797414	NA	NA	NA	K12657//delta-1-pyrroline-5-carboxylate synthetase [EC:2.7.2.11 1.2.1.41]	gi|356504258|ref|XP_003520914.1|//PREDICTED: delta-1-pyrroline-5-carboxylate synthase-like isoform X1 [Glycine max];gi|571444612|ref|XP_006576558.1|//PREDICTED: delta-1-pyrroline-5-carboxylate synthase-like isoform X2 [Glycine max]
100796288	1656	22.06906405	866.5023074	5.29510624	4.98E-121	Up	4.64E-122	LOC100796288	NA	NA	NA	K16675//palmitoyltransferase ZDHHC9/14/18 [EC:2.3.1.225]	gi|356527732|ref|XP_003532462.1|//PREDICTED: probable protein S-acyltransferase 5 [Glycine max]
100811963	1202	38.23530728	1500.517457	5.294410824	6.21E-201	Up	3.55E-202	LOC100811963	NA	NA	NA	K04733//interleukin-1 receptor-associated kinase 4 [EC:2.7.11.1];K03868//RING-box protein 1	gi|363807420|ref|NP_001242640.1|//uncharacterized protein LOC100811963 [Glycine max]
100792165	1485	135.0540128	5294.544065	5.292898041	0	Up	0	LOC100792165	NA	NA	NA	NA	gi|356542706|ref|XP_003539807.1|//PREDICTED: uncharacterized protein At4g22758-like [Glycine max]
100792150	1440	2.468013974	96.61103811	5.290765562	5.01E-14	Up	1.87E-14	LOC100792150	NA	NA	NA	K18835//WRKY transcription factor 2;K13425//WRKY transcription factor 22;K16225//probable WRKY transcription factor 52	gi|955317521|ref|XP_014630391.1|//PREDICTED: WRKY transcription factor 55-like isoform X1 [Glycine max];gi|571451779|ref|XP_006578844.1|//PREDICTED: WRKY transcription factor 55-like isoform X2 [Glycine max];gi|571451781|ref|XP_006578845.1|//PREDICTED: WRKY transcription factor 55-like isoform X3 [Glycine max]
100780485	2262	11.59590127	453.6852757	5.290004978	1.25E-63	Up	2.01E-64	LOC100780485	NA	NA	NA	K13600//chlorophyllide a oxygenase [EC:1.14.13.122]	gi|356515896|ref|XP_003526633.1|//PREDICTED: chlorophyllide a oxygenase, chloroplastic-like [Glycine max]
100799682	3293	10.28323185	401.5565803	5.287237625	7.77E-56	Up	1.37E-56	LOC100799682	GO:0031224//intrinsic component of membrane	GO:0016209//antioxidant activity;GO:0016651//oxidoreductase activity, acting on NAD(P)H;GO:0046914//transition metal ion binding;GO:0050662//coenzyme binding	GO:0008152//metabolic process	K13447//respiratory burst oxidase [EC:1.6.3.- 1.11.1.-]	gi|955346047|ref|XP_003536070.2|//PREDICTED: LOW QUALITY PROTEIN: respiratory burst oxidase homolog protein B-like [Glycine max]
100789966	339	8.143416228	317.8755668	5.286684176	7.25E-44	Up	1.50E-44	LOC100789966	NA	NA	NA	K03363//cell division cycle 20, cofactor of APC complex	gi|356561718|ref|XP_003549126.1|//PREDICTED: uncharacterized protein LOC100789966 [Glycine max]
100306500	788	4.645119243	181.0593997	5.284603634	3.60E-25	Up	1.03E-25	LOC100306500	NA	NA	NA	NA	gi|571494173|ref|XP_003540256.2|//PREDICTED: uncharacterized protein LOC100815215 [Glycine max]
100817573	1478	10.74633089	418.7480292	5.284166329	1.43E-58	Up	2.45E-59	LOC100817573	NA	NA	NA	K20043//clathrin coat assembly protein AP180;K20044//phosphatidylinositol-binding clathrin assembly protein	gi|356551737|ref|XP_003544230.1|//PREDICTED: putative clathrin assembly protein At4g40080 [Glycine max]
547915	728	29.05921523	1131.197533	5.282711327	6.04E-156	Up	4.40E-157	LOC547915	NA	NA	GO:0006950//response to stress	NA	gi|351724557|ref|NP_001236038.1|//stress-induced protein SAM22 [Glycine max]
BGI_novel_G003659	892	1.171062064	45.5742813	5.282330462	2.78E-07	Up	1.32E-07	NA	NA	NA	NA	K00819//ornithine--oxo-acid transaminase [EC:2.6.1.13];K02335//DNA polymerase I [EC:2.7.7.7];K00765//ATP phosphoribosyltransferase [EC:2.4.2.17]	gi|356529157|ref|XP_003533163.1|//PREDICTED: monocopper oxidase-like protein SKU5 [Glycine max]
BGI_novel_G001765	1391	0.312060713	12.12988043	5.280594776	0.002847072	Up	0.001733375	NA	NA	NA	NA	K18729//protein angel	gi|947093031|gb|KRH41616.1|//hypothetical protein GLYMA_08G040200, partial [Glycine max]
BGI_novel_G001612	449	1.172986493	45.55795261	5.279444608	3.06E-07	Up	1.45E-07	NA	GO:0016021//integral component of membrane	NA	NA	NA	gi|947100766|gb|KRH49258.1|//hypothetical protein GLYMA_07G143500 [Glycine max]
100807760	850	23.78968388	922.434767	5.277038883	1.62E-128	Up	1.42E-129	LOC100807760	NA	NA	NA	NA	gi|571462087|ref|XP_006582184.1|//PREDICTED: uncharacterized protein LOC100807760 [Glycine max]
100776165	1397	17.33661845	671.3620181	5.27519649	1.32E-84	Up	1.69E-85	LOC100776165	GO:0030312//external encapsulating structure;GO:0005576//extracellular region	GO:0016758//transferase activity, transferring hexosyl groups;GO:0016798//hydrolase activity, acting on glycosyl bonds	GO:0044042//glucan metabolic process	K08235//xyloglucan:xyloglucosyl transferase [EC:2.4.1.207]	gi|359806416|ref|NP_001241497.1|//uncharacterized protein LOC100776165 precursor [Glycine max]
100797611	653	75.69015252	2928.066631	5.273698959	0	Up	0	LOC100797611	NA	GO:0005515//protein binding	GO:0044267//cellular protein metabolic process	NA	gi|356540138|ref|XP_003538547.1|//PREDICTED: chaperone protein DnaJ-like [Glycine max]
100789972	3450	15.96083166	617.0804089	5.27285076	1.81E-86	Up	2.27E-87	LOC100789972	NA	NA	NA	K00924//null	gi|356529403|ref|XP_003533283.1|//PREDICTED: receptor-like protein kinase HSL1 [Glycine max]
100526897	808	3.35362906	129.5995323	5.272193578	7.51E-18	Up	2.54E-18	LOC100526897	GO:0044464//cell part	GO:0046914//transition metal ion binding	NA	K14841//ribosome biogenesis protein NSA1	gi|351721114|ref|NP_001235663.1|//uncharacterized protein LOC100526897 [Glycine max]
100807166	1928	14.64600473	565.4414998	5.2707987	4.33E-79	Up	5.85E-80	LOC100807166	NA	NA	NA	K20556//null	gi|356538650|ref|XP_003537814.1|//PREDICTED: geraniol 8-hydroxylase-like [Glycine max]
100790631	2735	33.88953475	1308.366836	5.270783456	1.40E-165	Up	9.64E-167	LOC100790631	NA	NA	NA	NA	gi|356518248|ref|XP_003527791.1|//PREDICTED: uncharacterized protein LOC100790631 [Glycine max]
100813629	1841	40.38601862	1557.643947	5.269365756	1.68E-204	Up	9.42E-206	LOC100813629	NA	NA	NA	K19042//E3 ubiquitin-protein ligase BOI and related proteins [EC:2.3.2.27]	gi|356544433|ref|XP_003540655.1|//PREDICTED: probable BOI-related E3 ubiquitin-protein ligase 3 [Glycine max]
100806887	1483	5.941440435	228.7073178	5.266545979	2.50E-32	Up	6.28E-33	LOC100806887	NA	NA	NA	K00121//S-(hydroxymethyl)glutathione dehydrogenase / alcohol dehydrogenase [EC:1.1.1.284 1.1.1.1]	gi|356554319|ref|XP_003545495.1|//PREDICTED: alcohol dehydrogenase-like 7 [Glycine max]
100790989	992	8.147657127	312.2316119	5.260087531	8.66E-43	Up	1.83E-43	LOC100790989	NA	NA	NA	K13944//null	gi|359807226|ref|NP_001241363.1|//uncharacterized protein LOC100790989 [Glycine max]
100810274	929	2.047312055	78.39172793	5.258898504	4.40E-11	Up	1.80E-11	LOC100810274	NA	NA	NA	NA	gi|955328898|ref|XP_014633033.1|//PREDICTED: uncharacterized protein LOC100810274 [Glycine max]
547603	1441	94.83809449	3630.265004	5.25846438	0	Up	0	LOC547603	NA	GO:0004871//signal transducer activity	NA	NA	gi|351723487|ref|NP_001235233.1|//uncharacterized protein LOC547603 [Glycine max]
106799325	1129	0.28925798	11.04778716	5.255256862	0.002812207	Up	0.001711161	LOC106799325	NA	NA	NA	K12471//epsin;K12448//UDP-arabinose 4-epimerase [EC:5.1.3.5];K19042//E3 ubiquitin-protein ligase BOI and related proteins [EC:2.3.2.27]	gi|955328855|ref|XP_014633026.1|//PREDICTED: uncharacterized protein LOC106799325 [Glycine max]
100788725	1902	183.2879478	6995.095995	5.254160027	0	Up	0	PAD4	NA	NA	GO:0044238//primary metabolic process	K18875//enhanced disease susceptibility 1 protein	gi|363814451|ref|NP_001242860.1|//uncharacterized protein LOC100788725 [Glycine max]
102669878	648	0.289783457	11.04246026	5.251942595	0.002843326	Up	0.001730907	LOC102669878	NA	NA	NA	K21026//null	gi|571452929|ref|XP_006579284.1|//PREDICTED: serine/threonine-protein phosphatase 7 long form homolog [Glycine max]
100806570	603	0.289783457	11.04246026	5.251942595	0.002843326	Up	0.001730907	LOC100806570	NA	NA	NA	K17469//sulfate transporter 2, low-affinity;K06700//proteasome inhibitor subunit 1 (PI31)	gi|356496094|ref|XP_003516905.1|//PREDICTED: uncharacterized protein LOC100806570 [Glycine max]
100775549	1789	0.780026095	29.66545432	5.249117678	5.48E-05	Up	2.94E-05	LOC100775549	NA	GO:0016740//transferase activity	NA	K13065//shikimate O-hydroxycinnamoyltransferase [EC:2.3.1.133]	gi|356560897|ref|XP_003548723.1|//PREDICTED: spermidine hydroxycinnamoyl transferase-like [Glycine max]
100810955	2788	9.865406457	374.9266751	5.248086172	1.89E-52	Up	3.50E-53	LOC100810955	NA	NA	NA	K04733//interleukin-1 receptor-associated kinase 4 [EC:2.7.11.1]	gi|356514951|ref|XP_003526165.1|//PREDICTED: G-type lectin S-receptor-like serine/threonine-protein kinase At4g27290 [Glycine max]
100800137	1782	9.853042612	374.4047183	5.247885509	1.30E-51	Up	2.44E-52	LOC100800137	NA	NA	NA	K05389//potassium channel subfamily K, other eukaryote	gi|955362050|ref|XP_014622028.1|//PREDICTED: two-pore potassium channel 1-like isoform X2 [Glycine max];gi|955362048|ref|XP_006595693.2|//PREDICTED: two-pore potassium channel 1-like isoform X1 [Glycine max]
100787855	1579	15.96091551	606.3173343	5.247457758	3.43E-85	Up	4.35E-86	LOC100787855	NA	GO:0035251//UDP-glucosyltransferase activity	NA	K11820//N-hydroxythioamide S-beta-glucosyltransferase [EC:2.4.1.195]	gi|356498018|ref|XP_003517852.1|//PREDICTED: UDP-glycosyltransferase 74B1-like [Glycine max]
102667566	2069	24.69730906	935.9952723	5.244075479	7.08E-126	Up	6.36E-127	LOC102667566	NA	NA	NA	K16189//phytochrome-interacting factor 4;K12126//phytochrome-interacting factor 3	gi|571461420|ref|XP_006581990.1|//PREDICTED: transcription factor PIF7-like isoform X1 [Glycine max];gi|571461422|ref|XP_006581991.1|//PREDICTED: transcription factor UNE10-like isoform X2 [Glycine max]
100796520	1085	171.1127521	6484.107243	5.243888768	0	Up	0	LOC100796520	NA	NA	NA	NA	gi|356569790|ref|XP_003553079.1|//PREDICTED: uncharacterized protein LOC100796520 [Glycine max]
100810316	1109	81.81532071	3100.07247	5.243787104	0	Up	0	LOC100810316	NA	NA	NA	NA	gi|734319297|gb|KHN03337.1|//hypothetical protein glysoja_004363 [Glycine soja]
102660689	1338	0.29154735	11.03589495	5.242329611	0.002937352	Up	0.001790529	LOC102660689	NA	NA	NA	K14376//poly(A) polymerase [EC:2.7.7.19]	gi|955339237|ref|XP_014617236.1|//PREDICTED: uncharacterized protein LOC102660689 [Glycine max]
100790229	366	18.56504477	702.626278	5.242096835	1.51E-94	Up	1.75E-95	LOC100790229	NA	NA	NA	NA	gi|356540607|ref|XP_003538779.1|//PREDICTED: uncharacterized protein LOC100790229 [Glycine max]
100127385	2183	454.1909586	17151.84336	5.238920838	0	Up	0	LOC100127385	NA	NA	NA	K13424//WRKY transcription factor 33	gi|356500910|ref|XP_003519273.1|//PREDICTED: probable WRKY transcription factor 25 [Glycine max]
100779818	2581	35.14925787	1325.173129	5.236542816	1.02E-180	Up	6.41E-182	LOC100779818	NA	NA	NA	NA	gi|356527522|ref|XP_003532358.1|//PREDICTED: F-box protein At5g39450-like [Glycine max]
100782887	2597	29.02350458	1094.063636	5.236331109	4.90E-151	Up	3.69E-152	LOC100782887	NA	NA	NA	K06892//feruloyl-CoA ortho-hydroxylase [EC:1.14.11.-]	gi|356528314|ref|XP_003532749.1|//PREDICTED: IQ domain-containing protein IQM2-like [Glycine max]
102660873	1164	8.979966502	337.8365633	5.233471603	4.34E-44	Up	8.99E-45	LOC102660873	GO:0016021//integral component of membrane	GO:0005524//ATP binding;GO:0004672//protein kinase activity;GO:0030247//polysaccharide binding	GO:0006468//protein phosphorylation	K04733//interleukin-1 receptor-associated kinase 4 [EC:2.7.11.1];K04730//interleukin-1 receptor-associated kinase 1 [EC:2.7.11.1]	gi|955381261|ref|XP_014625603.1|//PREDICTED: RING-H2 finger protein ATL22-like [Glycine max]
100801827	1433	666.659778	25022.96265	5.230158114	0	Up	0	LOC100801827	NA	NA	NA	K08057//calreticulin	gi|955383528|ref|XP_003551690.3|//PREDICTED: calreticulin-3-like, partial [Glycine max]
100797212	2122	388.4494641	14562.60813	5.228398031	0	Up	0	LOC100797212	NA	NA	NA	K07456//DNA mismatch repair protein MutS2;K04714//shingomyelin synthase [EC:2.7.8.27]	gi|356568020|ref|XP_003552212.1|//PREDICTED: phosphatidylinositol:ceramide inositolphosphotransferase 1 [Glycine max]
100817973	2539	0.295026552	11.05642284	5.227896085	0.003092109	Up	0.001887781	LOC100817973	NA	NA	NA	K20604//null	gi|356497649|ref|XP_003517672.1|//PREDICTED: mitogen-activated protein kinase kinase 10 [Glycine max]
100788404	1906	2.51806821	94.30869795	5.227001566	1.58E-12	Up	6.16E-13	LOC100788404	NA	NA	NA	K00485//dimethylaniline monooxygenase (N-oxide forming) [EC:1.14.13.8]	gi|356564718|ref|XP_003550596.1|//PREDICTED: probable flavin-containing monooxygenase 1 [Glycine max]
100786371	684	0.294583772	11.02805711	5.226356875	0.003101086	Up	0.001893601	LOC100786371	NA	GO:0070011//peptidase activity, acting on L-amino acid peptides;GO:0016491//oxidoreductase activity	GO:0008152//metabolic process	K16292//KDEL-tailed cysteine endopeptidase [EC:3.4.22.-]	gi|502143938|ref|XP_004505522.1|//PREDICTED: zingipain-2-like [Cicer arietinum]
BGI_novel_G001840	3045	0.294583772	11.02805711	5.226356875	0.003101086	Up	0.001893601	NA	GO:0005971//ribonucleoside-diphosphate reductase complex	GO:0004748//ribonucleoside-diphosphate reductase activity, thioredoxin disulfide as acceptor	GO:0009263//deoxyribonucleotide biosynthetic process	K10807//ribonucleoside-diphosphate reductase subunit M1 [EC:1.17.4.1]	gi|920686645|gb|KOM30628.1|//hypothetical protein LR48_Vigan01g018200 [Vigna angularis]
100784278	994	1.171868114	43.86571635	5.226211711	4.53E-07	Up	2.17E-07	LOC100784278	NA	NA	NA	NA	gi|356522873|ref|XP_003530067.1|//PREDICTED: protein YLS9-like [Glycine max]
100802549	2668	58.70408719	2196.358988	5.225509115	7.92E-278	Up	3.01E-279	LOC100802549	NA	NA	NA	K08176//MFS transporter, PHS family, inorganic phosphate transporter;K03509//DNA polymerase eta [EC:2.7.7.7];K13675//null	gi|571542811|ref|XP_006601991.1|//PREDICTED: uncharacterized protein LOC100802549 [Glycine max]
100799434	1365	9.413476441	351.0933587	5.220983281	8.29E-50	Up	1.59E-50	LOC100799434	NA	NA	NA	NA	gi|356519689|ref|XP_003528502.1|//PREDICTED: uncharacterized protein LOC100799434 [Glycine max]
102666977	2886	22.92894367	854.906907	5.220525533	1.64E-118	Up	1.57E-119	LOC102666977	NA	NA	NA	K04733//interleukin-1 receptor-associated kinase 4 [EC:2.7.11.1]	gi|571549032|ref|XP_006602894.1|//PREDICTED: probable LRR receptor-like serine/threonine-protein kinase At4g08850 [Glycine max]
100776310	3909	28.69463865	1069.316798	5.219764315	2.56E-134	Up	2.16E-135	LOC100776310	GO:0009506//plasmodesma;GO:0016021//integral component of membrane;GO:0005886//plasma membrane	GO:0004674//protein serine/threonine kinase activity;GO:0005524//ATP binding	GO:0006952//defense response;GO:0006468//protein phosphorylation;GO:0048544//recognition of pollen	K04733//interleukin-1 receptor-associated kinase 4 [EC:2.7.11.1];K04730//interleukin-1 receptor-associated kinase 1 [EC:2.7.11.1]	gi|955338917|ref|XP_014617101.1|//PREDICTED: uncharacterized protein LOC100776310 [Glycine max];gi|947089259|gb|KRH37924.1|//hypothetical protein GLYMA_09G099100 [Glycine max]
100782098	880	8.116180666	302.4451091	5.219728541	8.84E-43	Up	1.87E-43	LOC100782098	NA	NA	GO:0008152//metabolic process	K03239//translation initiation factor eIF-2B subunit alpha	gi|358249034|ref|NP_001239726.1|//uncharacterized protein LOC100782098 [Glycine max]
100796836	730	4.113927337	153.0324063	5.217177069	0.000179175	Up	9.95E-05	LOC100796836	NA	NA	NA	K18835//WRKY transcription factor 2;K13424//WRKY transcription factor 33;K18834//WRKY transcription factor 1	gi|955378871|ref|XP_014625134.1|//PREDICTED: probable WRKY transcription factor 50 isoform X4 [Glycine max];gi|955378867|ref|XP_014625132.1|//PREDICTED: probable WRKY transcription factor 50 isoform X2 [Glycine max];gi|955378869|ref|XP_014625133.1|//PREDICTED: probable WRKY transcription factor 50 isoform X3 [Glycine max];gi|571538868|ref|XP_006601221.1|//PREDICTED: probable WRKY transcription fa…
100306152	1065	21.16713571	786.9192068	5.216317556	2.02E-110	Up	2.05E-111	LOC100306152	NA	GO:0004871//signal transducer activity	GO:0007165//signal transduction;GO:0006351//transcription, DNA-templated	K14492//two-component response regulator ARR-A family	gi|351725781|ref|NP_001238384.1|//uncharacterized protein LOC100306152 [Glycine max];gi|571448266|ref|XP_006577761.1|//PREDICTED: uncharacterized protein LOC100306152 isoform X1 [Glycine max]
102662104	2041	2.052367763	76.23521608	5.215096415	3.40E-11	Up	1.39E-11	LOC102662104	NA	NA	NA	K04733//interleukin-1 receptor-associated kinase 4 [EC:2.7.11.1]	gi|955356368|ref|XP_006593815.2|//PREDICTED: probable receptor-like protein kinase At1g67000 [Glycine max]
548077	1662	178.5505518	6623.032168	5.213087368	0	Up	0	AOX3	GO:0031224//intrinsic component of membrane;GO:0043231//intracellular membrane-bounded organelle;GO:0016021//integral component of membrane;GO:0005743//mitochondrial inner membrane;GO:0070469//respiratory chain;GO:0019866//organelle inner membrane	GO:0043169//cation binding;GO:0046872//metal ion binding;GO:0003824//catalytic activity;GO:0009916//alternative oxidase activity	GO:0006091//generation of precursor metabolites and energy;GO:0032501//multicellular organismal process;GO:0055114//oxidation-reduction process;GO:0051234//establishment of localization	K17893//ubiquinol oxidase [EC:1.10.3.11]	gi|351728013|ref|NP_001238460.1|//alternative oxidase 3, mitochondrial [Glycine max];gi|32130598|gb|AAP68983.1|//alternative oxidase 2b [Glycine max]
BGI_novel_G000571	669	0.743706691	27.4871803	5.207881357	3.77E-05	Up	2.01E-05	NA	NA	NA	NA	K01601//ribulose-bisphosphate carboxylase large chain [EC:4.1.1.39];K07759//poly(ADP-ribose) glycohydrolase [EC:3.2.1.143];K03353//anaphase-promoting complex subunit 6;K15502//serine/threonine-protein phosphatase 6 regulatory ankyrin repeat subunit A;K01247//DNA-3-methyladenine glycosylase II [EC:3.2.2.21]	gi|955382394|ref|XP_014625823.1|//PREDICTED: uncharacterized protein LOC102669969 isoform X1 [Glycine max]
100806209	2017	141.607381	5233.68683	5.20785923	0	Up	0	LOC100806209	NA	NA	NA	K14506//jasmonic acid-amino synthetase	gi|571525105|ref|XP_006598916.1|//PREDICTED: probable indole-3-acetic acid-amido synthetase GH3.5 [Glycine max]
100809595	1514	23.79530762	878.9067158	5.20696104	8.39E-123	Up	7.69E-124	LOC100809595	NA	NA	NA	K05747//Wiskott-Aldrich syndrome protein	gi|356559003|ref|XP_003547791.1|//PREDICTED: ninja-family protein AFP2-like [Glycine max]
106795329	4470	0.299622462	11.05662835	5.205621917	0.003334954	Up	0.002040574	LOC106795329	NA	NA	NA	K03469//ribonuclease HI [EC:3.1.26.4]	gi|955353768|ref|XP_014620239.1|//PREDICTED: uncharacterized protein LOC106795329, partial [Glycine max]
100792883	4671	184.7002399	6809.11181	5.204208978	0	Up	0	LOC100792883	NA	NA	NA	K20283//golgin subfamily A member 4	gi|571491751|ref|XP_006592033.1|//PREDICTED: myosin-4-like [Glycine max]
100780312	2182	1.604741095	59.15661065	5.204126936	6.80E-09	Up	3.02E-09	LOC100780312	NA	NA	NA	K14007//protein transport protein SEC24;K01230//mannosyl-oligosaccharide alpha-1,2-mannosidase [EC:3.2.1.113];K05658//ATP-binding cassette, subfamily B (MDR/TAP), member 1 [EC:3.6.3.44];K20182//vacuolar protein sorting-associated protein 33;K00026//malate dehydrogenase [EC:1.1.1.37]	gi|571504288|ref|XP_003543854.2|//PREDICTED: uncharacterized protein LOC100780312 [Glycine max]
100776369	1835	0.299036001	11.01880346	5.203504579	0.003348668	Up	0.002049333	LOC100776369	NA	NA	NA	K03093//RNA polymerase sigma factor	gi|571452056|ref|XP_006578934.1|//PREDICTED: RNA polymerase sigma factor sigE, chloroplastic/mitochondrial-like [Glycine max]
100500229	713	0.299036001	11.01880346	5.203504579	0.003348668	Up	0.002049333	LOC100500229	NA	NA	NA	K02883//large subunit ribosomal protein L18e;K11855//ubiquitin carboxyl-terminal hydrolase 36/42 [EC:3.4.19.12]	gi|351724923|ref|NP_001235027.1|//uncharacterized protein LOC100500229 precursor [Glycine max]
100793276	1597	17.28008549	636.4190761	5.202794819	2.50E-90	Up	3.01E-91	LOC100793276	GO:0005634//nucleus;GO:0005737//cytoplasm	GO:0004674//protein serine/threonine kinase activity;GO:0005524//ATP binding;GO:0032559//adenyl ribonucleotide binding;GO:0004672//protein kinase activity	GO:0006464//cellular protein modification process;GO:0006468//protein phosphorylation;GO:0035556//intracellular signal transduction	K14498//serine/threonine-protein kinase SRK2 [EC:2.7.11.1]	gi|356552912|ref|XP_003544806.1|//PREDICTED: serine/threonine-protein kinase SAPK2-like [Glycine max]
100816071	1397	32.61968512	1200.956008	5.202296638	5.77E-154	Up	4.25E-155	LOC100816071	NA	NA	NA	K06630//14-3-3 protein epsilon	gi|955347212|ref|XP_014618851.1|//PREDICTED: protein lin-12-like [Glycine max]
100814612	1105	11.15572829	410.0419042	5.199914747	2.04E-58	Up	3.50E-59	LOC100814612	GO:0005634//nucleus;GO:0005829//cytosol	GO:0016799//hydrolase activity, hydrolyzing N-glycosyl compounds	GO:0009691//cytokinin biosynthetic process	K06966//uncharacterized protein	gi|571532264|ref|XP_006600223.1|//PREDICTED: uncharacterized protein LOC100814612 isoform X1 [Glycine max];gi|358249070|ref|NP_001239732.1|//uncharacterized protein LOC100814612 [Glycine max];gi|947056479|gb|KRH05932.1|//hypothetical protein GLYMA_17G257200 [Glycine max]
100819164	1289	19.17577514	701.7437636	5.193587535	1.35E-17	Up	4.57E-18	LOC100819164	NA	GO:0004553//hydrolase activity, hydrolyzing O-glycosyl compounds;GO:0043167//ion binding	GO:0044238//primary metabolic process	K01183//chitinase [EC:3.2.1.14]	gi|356550227|ref|XP_003543489.1|//PREDICTED: chitinase 2-like [Glycine max]
100499706	759	11.60414249	423.7282114	5.190427365	1.38E-60	Up	2.31E-61	LOC100499706	GO:0031224//intrinsic component of membrane	NA	NA	NA	gi|351726435|ref|NP_001238662.1|//CASP-like protein 1D2 [Glycine max]
547561	1626	76.63126503	2796.860939	5.189731592	0	Up	0	LOC547561	NA	NA	NA	K03283//heat shock 70kDa protein 1/8;K00695//sucrose synthase [EC:2.4.1.13]	gi|9858476|gb|AAG01051.1|AF175394_1//resistance protein LM12 [Glycine max]
100778709	1340	34.27569591	1249.242696	5.187724015	2.91E-164	Up	2.01E-165	LOC100778709	NA	NA	NA	K13448//calcium-binding protein CML	gi|571461021|ref|XP_006581875.1|//PREDICTED: calcium-binding protein CML38-like [Glycine max]
100500291	710	0.287989309	10.48460428	5.186113345	0.003373067	Up	0.002064782	LOC100500291	NA	NA	NA	NA	gi|351721084|ref|NP_001235918.1|//uncharacterized protein LOC100500291 [Glycine max]
100799195	2259	16.34169871	594.8360229	5.185862155	1.92E-05	Up	1.00E-05	LOC100799195	NA	GO:0046872//metal ion binding;GO:0003824//catalytic activity;GO:0016491//oxidoreductase activity	GO:0008152//metabolic process;GO:0055114//oxidation-reduction process	K05278//flavonol synthase [EC:1.14.11.23];K05277//leucoanthocyanidin dioxygenase [EC:1.14.11.19]	gi|359806096|ref|NP_001241442.1|//uncharacterized protein LOC100799195 [Glycine max];gi|356508202|ref|XP_003522848.1|//PREDICTED: codeine O-demethylase [Glycine max]
BGI_novel_G003226	1693	0.287911526	10.47988065	5.18585293	0.0033743	Up	0.002065833	NA	NA	NA	NA	K08101//phytochromobilin:ferredoxin oxidoreductase [EC:1.3.7.4]	gi|947065000|gb|KRH14143.1|//hypothetical protein GLYMA_14G009100 [Glycine max]
100794799	2827	0.287911526	10.47988065	5.18585293	0.0033743	Up	0.002065833	LOC100794799	NA	NA	NA	K01051//pectinesterase [EC:3.1.1.11]	gi|571571786|ref|XP_003555613.2|//PREDICTED: probable pectinesterase/pectinesterase inhibitor 21 [Glycine max]
100817898	3437	109.7296282	3993.001544	5.185448603	2.00E-87	Up	2.48E-88	LOC100817898	NA	NA	NA	K04733//interleukin-1 receptor-associated kinase 4 [EC:2.7.11.1]	gi|356547043|ref|XP_003541927.1|//PREDICTED: G-type lectin S-receptor-like serine/threonine-protein kinase At4g03230 isoform X1 [Glycine max];gi|955359795|ref|XP_014621461.1|//PREDICTED: G-type lectin S-receptor-like serine/threonine-protein kinase At4g03230 isoform X2 [Glycine max]
100779537	1096	1.174293528	42.71998359	5.185046117	6.84E-07	Up	3.30E-07	LOC100779537	NA	NA	NA	NA	gi|356537918|ref|XP_003537453.1|//PREDICTED: uncharacterized protein At1g66480-like [Glycine max]
102665515	393	67.47319989	2446.885152	5.180487995	0	Up	0	LOC102665515	NA	NA	NA	NA	NA
100798963	3460	6.822781923	247.3967401	5.180322576	1.11E-34	Up	2.66E-35	LOC100798963	NA	NA	NA	K00924//null	gi|356497583|ref|XP_003517639.1|//PREDICTED: receptor-like protein kinase HSL1 [Glycine max]
106797034	942	0.289387566	10.48800744	5.17959387	0.003447681	Up	0.002112876	LOC106797034	NA	NA	NA	K19613//leucine-rich repeat protein SHOC2	gi|955383514|ref|XP_014626198.1|//PREDICTED: putative disease resistance protein RGA4 [Glycine max]
102663593	846	0.289387566	10.48800744	5.17959387	0.003447681	Up	0.002112876	LOC102663593	NA	NA	NA	K13466//EIX receptor 1/2	gi|947038428|gb|KRG88582.1|//hypothetical protein GLYMA_U002200 [Glycine max]
547536	500	0.289387566	10.48800744	5.17959387	0.003447681	Up	0.002112876	PM28	NA	NA	NA	NA	gi|351721700|ref|NP_001237986.1|//seed maturation protein PM28 [Glycine max]
100794826	1770	50.4186382	1826.369535	5.178877738	1.14E-242	Up	5.21E-244	LOC100794826	NA	NA	NA	K04733//interleukin-1 receptor-associated kinase 4 [EC:2.7.11.1];K13457//disease resistance protein RPM1;K07936//GTP-binding nuclear protein Ran	gi|356514661|ref|XP_003526022.1|//PREDICTED: putative nuclease HARBI1 [Glycine max]
100812797	1267	3.378193152	122.2570226	5.177521709	1.17E-16	Up	4.08E-17	LOC100812797	NA	NA	NA	K12471//epsin	gi|947061005|gb|KRH10266.1|//hypothetical protein GLYMA_15G038500 [Glycine max];gi|363814506|ref|NP_001242888.1|//uncharacterized protein LOC100812797 [Glycine max]
100820100	1096	61.78079663	2235.389706	5.177224081	8.98E-302	Up	3.08E-303	LOC100820100	GO:0044425//membrane part	GO:0046872//metal ion binding;GO:0032559//adenyl ribonucleotide binding;GO:0016462//pyrophosphatase activity;GO:0004872//receptor activity;GO:0005509//calcium ion binding	GO:0007165//signal transduction;GO:0012501//programmed cell death;GO:0006952//defense response;GO:0023052//signaling	K03283//heat shock 70kDa protein 1/8;K02183//calmodulin;K00695//sucrose synthase [EC:2.4.1.13]	gi|359806122|ref|NP_001240935.1|//TMV resistance protein N-like [Glycine max];gi|947060014|gb|KRH09420.1|//hypothetical protein GLYMA_16G214800 [Glycine max]
100784158	1285	95.46322032	3451.15576	5.175990773	0	Up	0	LOC100784158	NA	GO:0003677//DNA binding;GO:0001071//nucleic acid binding transcription factor activity	GO:0010467//gene expression	K18835//WRKY transcription factor 2;K13424//WRKY transcription factor 33	gi|363808332|ref|NP_001241994.1|//uncharacterized protein LOC100784158 [Glycine max]
100814313	2753	3.788620068	136.8687115	5.174976401	3.79E-19	Up	1.24E-19	LOC100814313	NA	NA	NA	K03549//KUP system potassium uptake protein	gi|356571287|ref|XP_003553810.1|//PREDICTED: potassium transporter 5 [Glycine max]
102665326	1717	1.172139524	42.22286461	5.170808247	5.00E-07	Up	2.40E-07	LOC102665326	NA	NA	NA	K21026//null;K09833//homogentisate phytyltransferase / homogentisate geranylgeranyltransferase [EC:2.5.1.115 2.5.1.116];K15283//solute carrier family 35, member E1;K04460//serine/threonine-protein phosphatase 5 [EC:3.1.3.16]	gi|955362863|ref|XP_014622222.1|//PREDICTED: uncharacterized protein LOC102665326 [Glycine max]
100802370	2158	254.3159299	9158.776699	5.170461179	0	Up	0	LOC100802370	GO:0016021//integral component of membrane	NA	NA	K19626//inversin;K15502//serine/threonine-protein phosphatase 6 regulatory ankyrin repeat subunit A	gi|356503679|ref|XP_003520633.1|//PREDICTED: ankyrin repeat-containing protein At5g02620-like isoform X1 [Glycine max]
[truncated: 44,319 more rows]
