# Supplementary material for: The WRKY Transcription Factor GmWRKY12 Confers Drought and Salt Tolerance in Soybean
Source: Int J Mol Sci. 2018 Dec 17;19(12):4087. doi: 10.3390/ijms19124087 (PMC6320995; doi:10.3390/ijms19124087)
Supplement: Supplementary file 1 [file ijms-19-04087-s001.zip › Supplementary materials/Table S6.xls]

RNA-Seq data of salt treatment in soybean.
GeneID	Length	CK2_treat-Expression	NaCl_treat-Expression	log2FoldChange(NaCl_treat/CK_treat)	Padj	Up/Down-Regulation	Pvalue	Symbol	Cellular Component	Molecular Function	Biological Process	Kegg Orthology	Nr Description
BGI_novel_G003065	4286	90.23575591	127.0802775	0.493969026	0.187769547	*	0.099678553	NA	NA	NA	NA	K13024//inositol-hexakisphosphate/diphosphoinositol-pentakisphosphate 1-kinase [EC:2.7.4.24]	gi|947071705|gb|KRH20596.1|//hypothetical protein GLYMA_13G188000 [Glycine max]
100801466	2086	1274.688323	1690.333011	0.407162965	1.42E-05	*	3.42E-06	LOC100801466	NA	GO:0016301//kinase activity;GO:0031420//alkali metal ion binding	GO:0006007//glucose catabolic process;GO:0006796//phosphate-containing compound metabolic process	K00873//pyruvate kinase [EC:2.7.1.40]	gi|356533435|ref|XP_003535269.1|//PREDICTED: pyruvate kinase 1, cytosolic-like [Glycine max]
100780526	1876	343.2598041	399.7107455	0.21965543	0.290694222	*	0.168458674	LOC100780526	GO:0005774//vacuolar membrane;GO:0005739//mitochondrion	GO:0016769//transferase activity, transferring nitrogenous groups;GO:0008453//alanine-glyoxylate transaminase activity;GO:0042802//identical protein binding;GO:0008270//zinc ion binding;GO:0048037//cofactor binding;GO:0030170//pyridoxal phosphate binding	GO:0019544//arginine catabolic process to glutamate	K00827//alanine-glyoxylate transaminase / (R)-3-amino-2-methylpropionate-pyruvate transaminase [EC:2.6.1.44 2.6.1.40]	gi|356525521|ref|XP_003531373.1|//PREDICTED: alanine--glyoxylate aminotransferase 2 homolog 1, mitochondrial isoform X2 [Glycine max];gi|357519613|ref|XP_003630095.1|//alanine-glyoxylate aminotransferase-like protein [Medicago truncatula];gi|571471405|ref|XP_006585303.1|//PREDICTED: alanine--glyoxylate aminotransferase 2 homolog 1, mitochondrial isoform X1 [Glycine max]
BGI_novel_G002943	2422	92.37995911	44.85129085	-1.0424304	0.012800221	Down	0.004840906	NA	GO:0016021//integral component of membrane	GO:0005524//ATP binding;GO:0004672//protein kinase activity	GO:0006468//protein phosphorylation	K04730//interleukin-1 receptor-associated kinase 1 [EC:2.7.11.1]	gi|947069235|gb|KRH18126.1|//hypothetical protein GLYMA_13G039900 [Glycine max]
BGI_novel_G000957	3167	52.50626755	37.0326874	-0.503690397	0.761426418	*	0.619877904	NA	NA	NA	NA	K10352//myosin heavy chain;K20283//golgin subfamily A member 4	gi|947115667|gb|KRH63969.1|//hypothetical protein GLYMA_04G207700 [Glycine max]
100786102	2390	345.7372815	439.1895941	0.345167692	0.054511583	*	0.024133959	LOC100786102	NA	NA	NA	NA	gi|356500168|ref|XP_003518905.1|//PREDICTED: neurochondrin-like [Glycine max]
100797541	2152	8.556969708	74.52781528	3.12260708	2.07E-08	Up	3.82E-09	LOC100797541	GO:0031224//intrinsic component of membrane	GO:0005275//amine transmembrane transporter activity	GO:0015837//amine transport	K03294//basic amino acid/polyamine antiporter, APA family	gi|356530119|ref|XP_003533631.1|//PREDICTED: cationic amino acid transporter 5-like [Glycine max]
100796408	1022	226.1004182	206.4443521	-0.131210711	0.743996555	*	0.592066632	LOC100796408	NA	NA	NA	NA	gi|356514164|ref|XP_003525776.1|//PREDICTED: uncharacterized protein LOC100796408 [Glycine max]
BGI_novel_G002648	11016	212.0429677	215.7171387	0.024784166	0.958605677	*	0.921950571	NA	NA	NA	NA	K01103//6-phosphofructo-2-kinase / fructose-2,6-biphosphatase 3&#160; [EC:2.7.1.105 3.1.3.46];K18577//mannosylglycoprotein endo-beta-mannosidase [EC:3.2.1.152]	gi|955343577|ref|XP_014618140.1|//PREDICTED: uncharacterized protein LOC106794768 [Glycine max]
106797394	759	72.31182817	707.5181274	3.290463556	1.48E-59	Up	4.51E-61	LOC106797394	NA	NA	NA	K14493//gibberellin receptor GID1 [EC:3.-.-.-]	gi|955387895|ref|XP_014627164.1|//PREDICTED: gibberellin receptor GID1B-like [Glycine max]
102664380	3401	120.9877753	71.56588328	-0.757517385	0.027749698	*	0.011311001	LOC102664380	NA	NA	NA	K13428//LRR receptor-like serine/threonine-protein kinase EFR [EC:2.7.11.1];K20181//vacuolar protein sorting-associated protein 18	gi|955342233|ref|XP_006587664.2|//PREDICTED: probable LRR receptor-like serine/threonine-protein kinase At3g47570 [Glycine max]
100812057	618	3.18108907	1.244238529	-1.354257681	0.329554486	*	0.196468928	LOC100812057	GO:0043231//intracellular membrane-bounded organelle	GO:0046914//transition metal ion binding	NA	K15171//transcription elongation factor SPT4	gi|955332746|ref|XP_014633785.1|//PREDICTED: transcription elongation factor SPT4 homolog 1-like [Glycine max]
100796572	3586	1.558163792	0.778860641	-1.000409776	0.441711545	*	0.2832175	LOC100796572	NA	NA	NA	NA	gi|356577632|ref|XP_003556928.1|//PREDICTED: uncharacterized protein LOC100796572 [Glycine max]
100784724	2062	97.29045705	96.97506357	-0.004684486	0.99671018	*	0.987473872	LOC100784724	NA	NA	NA	K12126//phytochrome-interacting factor 3	gi|356571031|ref|XP_003553685.1|//PREDICTED: transcription factor PIF3-like [Glycine max]
100807702	2556	538.4040821	353.6722927	-0.606276148	0.000107024	*	2.87E-05	LOC100807702	NA	GO:0008138//protein tyrosine/serine/threonine phosphatase activity;GO:0004725//protein tyrosine phosphatase activity;GO:0016791//phosphatase activity	GO:0035335//peptidyl-tyrosine dephosphorylation	K01110//phosphatidylinositol-3,4,5-trisphosphate 3-phosphatase and dual-specificity protein phosphatase PTEN [EC:3.1.3.16 3.1.3.48 3.1.3.67]	gi|356540666|ref|XP_003538807.1|//PREDICTED: uncharacterized protein LOC100807702 [Glycine max]
106794738	3288	0.508873334	0.508331488	-0.001536993	0.999952623	*	0.9984806	LOC106794738	NA	NA	NA	K14491//two-component response regulator ARR-B family;K18674//N-acetylgalactosamine kinase [EC:2.7.1.157];K18151//ureidoglycolate amidohydrolase [EC:3.5.1.116]	gi|955343510|ref|XP_014618108.1|//PREDICTED: uncharacterized protein LOC106794738 [Glycine max]
100815376	1054	23188.25905	16420.58057	-0.497889371	7.35E-15	*	8.75E-16	LOC100815376	GO:0009536//plastid	GO:0016209//antioxidant activity;GO:0043169//cation binding;GO:0003824//catalytic activity	GO:0072593//reactive oxygen species metabolic process	K04565//superoxide dismutase, Cu-Zn family [EC:1.15.1.1]	gi|356539366|ref|XP_003538169.1|//PREDICTED: superoxide dismutase [Cu-Zn], chloroplastic [Glycine max]
100305532	986	611.7972845	508.6841112	-0.266283671	0.088031036	*	0.041484647	LOC100305532	NA	GO:0046914//transition metal ion binding	NA	K16285//RING/U-box domain-containing protein [EC:2.3.2.27];K16281//RING-H2 zinc finger protein RHA1	gi|351720999|ref|NP_001236683.1|//uncharacterized protein LOC100305532 [Glycine max]
100791439	1958	51.58496661	66.63792392	0.369392772	0.513596189	*	0.34703887	LOC100791439	GO:0044464//cell part	GO:0050662//coenzyme binding;GO:0016899//oxidoreductase activity, acting on the CH-OH group of donors, oxygen as acceptor	GO:0008152//metabolic process	K00225//L-galactono-1,4-lactone dehydrogenase [EC:1.3.2.3]	gi|571447340|ref|XP_003521824.2|//PREDICTED: probable L-gulonolactone oxidase 6 [Glycine max]
100500323	2269	302.5936299	251.4528595	-0.267093657	0.254572001	*	0.143188722	LOC100500323	NA	NA	NA	K12897//transformer-2 protein	gi|947080078|gb|KRH28867.1|//hypothetical protein GLYMA_11G081900 [Glycine max]
100306424	738	11597.95812	7218.576181	-0.684084627	4.01E-31	*	2.44E-32	LOC100306424	GO:0030529//intracellular ribonucleoprotein complex	GO:0005198//structural molecule activity	GO:0010467//gene expression	K02867//large subunit ribosomal protein L11	gi|351725725|ref|NP_001238638.1|//uncharacterized protein LOC100306424 [Glycine max]
BGI_novel_G004521	1894	23.0473362	45.53226738	0.982289289	0.089820591	*	0.042428471	NA	NA	GO:0008270//zinc ion binding	NA	K16280//E3 ubiquitin-protein ligase RGLG [EC:2.3.2.27]	gi|947045387|gb|KRG95016.1|//hypothetical protein GLYMA_19G124300 [Glycine max]
BGI_novel_G003262	1936	54.13619454	65.22861585	0.268911537	0.654963635	*	0.489020739	NA	GO:0080008//Cul4-RING E3 ubiquitin ligase complex;GO:0032040//small-subunit processome;GO:0005730//nucleolus	NA	GO:0000462//maturation of SSU-rRNA from tricistronic rRNA transcript (SSU-rRNA, 5.8S rRNA, LSU-rRNA)	K11806//WD repeat and SOF domain-containing protein 1	gi|947065903|gb|KRH15046.1|//hypothetical protein GLYMA_14G065100 [Glycine max]
100806768	2088	726.9656065	626.0853139	-0.21552785	0.168346604	*	0.087761234	LOC100806768	NA	GO:0003824//catalytic activity	NA	K08332//vacuolar protein 8	gi|356532626|ref|XP_003534872.1|//PREDICTED: U-box domain-containing protein 4 [Glycine max]
100803249	1427	45.76576038	68.62914525	0.584552736	0.236687746	*	0.131010871	LOC100803249	NA	NA	NA	NA	gi|955306461|ref|XP_014621178.1|//PREDICTED: uncharacterized protein LOC100803249 isoform X1 [Glycine max]
BGI_novel_G002622	2299	89.6401171	43.07190089	-1.057397538	0.322892362	*	0.191625917	NA	GO:0044613//nuclear pore central transport channel	GO:0005487//nucleocytoplasmic transporter activity;GO:0017056//structural constituent of nuclear pore;GO:0005543//phospholipid binding	GO:0071426//ribonucleoprotein complex export from nucleus;GO:0006606//protein import into nucleus;GO:0006405//RNA export from nucleus	K14306//nuclear pore complex protein Nup62	gi|947081305|gb|KRH30094.1|//hypothetical protein GLYMA_11G157900 [Glycine max]
100803699	1525	397.7016122	449.4073715	0.176337378	0.384684151	*	0.238331508	LOC100803699	NA	GO:0016772//transferase activity, transferring phosphorus-containing groups	GO:0008152//metabolic process	K00968//choline-phosphate cytidylyltransferase [EC:2.7.7.15]	gi|571505970|ref|XP_006595647.1|//PREDICTED: choline-phosphate cytidylyltransferase 1 isoform X2 [Glycine max];gi|356553731|ref|XP_003545206.1|//PREDICTED: choline-phosphate cytidylyltransferase 2 isoform X1 [Glycine max]
102669841	16831	927.3233686	435.7853545	-1.089454799	1.18E-16	Down	1.28E-17	LOC102669841	NA	NA	NA	K14572//midasin	gi|571464708|ref|XP_006583141.1|//PREDICTED: midasin-like [Glycine max]
100800330	1662	100.1881355	202.9458469	1.018383145	0.000144063	Up	3.94E-05	LOC100800330	NA	NA	NA	K14993//solute carrier family 38 (sodium-coupled neutral amino acid transporter), member 6	gi|356554648|ref|XP_003545656.1|//PREDICTED: probable sodium-coupled neutral amino acid transporter 6 [Glycine max]
778193	1148	436.4352077	1011.182331	1.212203765	9.09E-22	Up	7.83E-23	BZIP16	GO:0043231//intracellular membrane-bounded organelle;GO:0005622//intracellular	GO:0003677//DNA binding;GO:0005515//protein binding;GO:0043565//sequence-specific DNA binding;GO:0003700//transcription factor activity, sequence-specific DNA binding;GO:0004707//MAP kinase activity;GO:0001071//nucleic acid binding transcription factor activity	GO:0000165//MAPK cascade;GO:0006355//regulation of transcription, DNA-templated;GO:0006351//transcription, DNA-templated	K06630//14-3-3 protein epsilon	gi|947067053|gb|KRH16196.1|//hypothetical protein GLYMA_14G1397001, partial [Glycine max];gi|351722677|ref|NP_001238020.1|//bZIP transcription factor bZIP16 [Glycine max]
547929	664	20596.78126	23752.76972	0.205676851	0.346567107	*	0.208747702	ADR12	NA	NA	NA	NA	gi|255632418|gb|ACU16559.1|//unknown [Glycine max];gi|947086220|gb|KRH34941.1|//hypothetical protein GLYMA_10G214500 [Glycine max]
100527643	839	383.905844	425.9843536	0.150047919	0.518469328	*	0.351189237	LOC100527643	NA	GO:0005488//binding	GO:0019725//cellular homeostasis	NA	gi|947117464|gb|KRH65713.1|//hypothetical protein GLYMA_03G056500 [Glycine max]
100801932	2192	0.413841915	0.594898911	0.523564765	0.655206704	*	0.493529434	LOC100801932	NA	GO:0022857//transmembrane transporter activity	GO:0006810//transport	K03327//multidrug resistance protein, MATE family	gi|356519954|ref|XP_003528633.1|//PREDICTED: protein DETOXIFICATION 55-like [Glycine max]
106798001	1574	14.21965186	3.589419234	-1.986063803	0.051659576	*	0.022693358	LOC106798001	NA	NA	NA	K19996//phosphatidylinositol transfer protein SFH5;K02433//aspartyl-tRNA(Asn)/glutamyl-tRNA(Gln) amidotransferase subunit A [EC:6.3.5.6 6.3.5.7]	gi|955395768|ref|XP_014628810.1|//PREDICTED: SEC14 cytosolic factor-like, partial [Glycine max]
102662223	3033	14.90592331	18.1008535	0.280171983	0.784363853	*	0.673840872	LOC102662223	NA	NA	NA	NA	gi|955343786|ref|XP_006603532.2|//PREDICTED: uncharacterized protein LOC102662223 [Glycine max]
BGI_novel_G002851	2336	435.9587571	379.0754667	-0.201706569	0.464323507	*	0.303236875	NA	NA	GO:0003723//RNA binding	NA	K00700//1,4-alpha-glucan branching enzyme [EC:2.4.1.18]	gi|571476920|ref|XP_006587114.1|//PREDICTED: APO protein 2, chloroplastic-like [Glycine max]
100804294	1175	1423.441966	2465.980929	0.792777967	3.86E-19	*	3.74E-20	LOC100804294	NA	NA	NA	K12900//FUS-interacting serine-arginine-rich protein 1	gi|356499101|ref|XP_003518382.1|//PREDICTED: serine/arginine-rich SC35-like splicing factor SCL30 [Glycine max]
BGI_novel_G002029	1698	274.0804792	184.1358602	-0.573828962	0.009667196	*	0.003551475	NA	NA	GO:0008483//transaminase activity;GO:0004047//aminomethyltransferase activity	GO:0006546//glycine catabolic process;GO:0032259//methylation	K00605//aminomethyltransferase [EC:2.1.2.10]	gi|947087810|gb|KRH36475.1|//hypothetical protein GLYMA_09G004700 [Glycine max]
100816463	2774	216.0107487	164.1340518	-0.396228527	0.156181105	*	0.080422151	LOC100816463	NA	NA	NA	K17964//leucine-rich PPR motif-containing protein, mitochondrial	gi|734406046|gb|KHN33815.1|//Pentatricopeptide repeat-containing protein [Glycine soja]
102665074	4313	2678.258026	2036.30671	-0.39534008	3.68E-07	*	7.55E-08	LOC102665074	NA	GO:0003824//catalytic activity;GO:0050662//coenzyme binding;GO:0016491//oxidoreductase activity	GO:0008152//metabolic process;GO:0055114//oxidation-reduction process	K03006//DNA-directed RNA polymerase II subunit RPB1 [EC:2.7.7.6];K05658//ATP-binding cassette, subfamily B (MDR/TAP), member 1 [EC:3.6.3.44]	gi|14719283|gb|AAK73108.1|AF391808_10//Fourf gag/pol protein [Zea mays];gi|734345101|gb|KHN10585.1|//Hypothetical protein glysoja_048653 [Glycine soja];gi|955316504|ref|XP_014630180.1|//PREDICTED: uncharacterized protein Cbei_0202-like [Glycine max]
100814983	2214	48.30315368	47.1933878	-0.033532645	0.968482205	*	0.935077833	LOC100814983	NA	NA	NA	K14554//U3 small nucleolar RNA-associated protein 21	gi|571441689|ref|XP_006575519.1|//PREDICTED: protein DA1-related 2-like [Glycine max]
100799169	2220	160.2764808	366.7764184	1.194338147	1.13E-08	Up	2.03E-09	LOC100799169	NA	GO:0004674//protein serine/threonine kinase activity;GO:0000166//nucleotide binding	GO:0009987//cellular process	K12761//carbon catabolite-derepressing protein kinase [EC:2.7.11.1]	gi|356569471|ref|XP_003552924.1|//PREDICTED: CBL-interacting serine/threonine-protein kinase 11-like [Glycine max]
100782780	3191	358.4480965	454.5268302	0.342601226	0.085202921	*	0.039959372	LOC100782780	NA	NA	NA	NA	gi|356507975|ref|XP_003522738.1|//PREDICTED: uncharacterized protein LOC100782780 [Glycine max]
100799951	1482	1002.530356	109.2015815	-3.198580266	2.01E-72	Down	4.93E-74	LOC100799951	GO:0043231//intracellular membrane-bounded organelle	NA	NA	K18812//cyclin D6, plant	gi|363808000|ref|NP_001242717.1|//uncharacterized protein LOC100799951 [Glycine max]
100775809	1201	0.51772017	1.008073895	0.961356966	0.461046377	*	0.299943626	NLP	NA	GO:0003676//nucleic acid binding	NA	K12581//CCR4-NOT transcription complex subunit 7/8;K13126//polyadenylate-binding protein;K05941//glutathione gamma-glutamylcysteinyltransferase [EC:2.3.2.15];K01054//acylglycerol lipase [EC:3.1.1.23]	gi|574584645|ref|NP_001276221.1|//uncharacterized protein LOC100775809 [Glycine max]
100794692	1192	279.6744298	225.5055963	-0.310585119	0.20470598	*	0.110362404	LOC100794692	NA	GO:0016741//transferase activity, transferring one-carbon groups	GO:0006730//one-carbon metabolic process	K06127//2-methoxy-6-polyprenyl-1,4-benzoquinol methylase [EC:2.1.1.201]	gi|363807562|ref|NP_001242149.1|//uncharacterized protein LOC100794692 [Glycine max]
100776649	2672	1676.254895	6420.958278	1.937547079	3.31E-187	Up	2.33E-189	LOC100776649	NA	NA	NA	K09873//aquaporin TIP;K13457//disease resistance protein RPM1;K15078//structure-specific endonuclease subunit SLX1 [EC:3.6.1.-]	gi|356564215|ref|XP_003550351.1|//PREDICTED: probable disease resistance protein At4g33300 [Glycine max]
100305632	760	973.7347454	1017.956906	0.064075761	0.687548292	*	0.529549293	LOC100305632	GO:0043231//intracellular membrane-bounded organelle	GO:0032561//guanyl ribonucleotide binding	GO:0015031//protein transport	K07953//GTP-binding protein SAR1 [EC:3.6.5.-]	gi|351722218|ref|NP_001238260.1|//uncharacterized protein LOC100305632 [Glycine max]
100499643	3568	740.4283467	193.4043894	-1.936739591	2.39E-36	Down	1.26E-37	LOC100499643	GO:0031224//intrinsic component of membrane;GO:0016021//integral component of membrane	GO:0004674//protein serine/threonine kinase activity;GO:0005524//ATP binding;GO:0032559//adenyl ribonucleotide binding;GO:0004672//protein kinase activity	GO:0006464//cellular protein modification process;GO:0006468//protein phosphorylation	K00924//null;K20718//null	gi|571480706|ref|XP_006588387.1|//PREDICTED: ERECTA-like kinase isoform X1 [Glycine max];gi|571480708|ref|XP_006588388.1|//PREDICTED: ERECTA-like kinase isoform X2 [Glycine max];gi|947086704|gb|KRH35425.1|//hypothetical protein GLYMA_10G242300 [Glycine max]
BGI_novel_G002805	582	13.27377306	47.74386498	1.846736847	0.002355777	Up	0.000774182	NA	NA	NA	GO:0009733//response to auxin	K14488//SAUR family protein	gi|947076895|gb|KRH25735.1|//hypothetical protein GLYMA_12G124200 [Glycine max]
100791863	786	4678.759422	6194.107331	0.404770334	4.96E-11	*	7.49E-12	LOC100791863	NA	GO:0008135//translation factor activity, RNA binding	GO:0006412//translation	K03113//translation initiation factor 1	gi|734432978|gb|KHN46541.1|//Protein translation factor SUI1 like 1 [Glycine soja]
100797262	1294	6.572959479	93.78717814	3.834775706	3.99E-12	Up	5.56E-13	LOC100797262	NA	NA	NA	K09866//aquaporin-4	gi|356544056|ref|XP_003540471.1|//PREDICTED: aquaporin TIP1-2-like [Glycine max]
100789962	1523	256.0903637	138.2390183	-0.88948809	0.000194752	*	5.42E-05	LOC100789962	NA	NA	NA	K20131//Rab5 GDP/GTP exchange factor	gi|356528779|ref|XP_003532975.1|//PREDICTED: uncharacterized protein LOC100789962 [Glycine max]
106799218	1637	4425.984674	2441.524492	-0.858216205	4.70E-36	*	2.51E-37	LOC106799218	NA	NA	NA	K02984//small subunit ribosomal protein S3Ae;K13420//LRR receptor-like serine/threonine-protein kinase FLS2 [EC:2.7.11.1]	gi|955328419|ref|XP_014632876.1|//PREDICTED: leucine-rich repeat extensin-like protein 3, partial [Glycine max]
100810179	2043	1436.981817	1601.525752	0.15640519	0.131653024	*	0.065894385	LOC100810179	NA	NA	NA	K06174//ATP-binding cassette, sub-family E, member 1;K15196//transcription factor IIIB 90 kDa subunit	gi|734383713|gb|KHN24057.1|//F-box only protein 6 [Glycine soja]
BGI_novel_G000738	6094	89.08409972	100.8696293	0.179252001	0.72406296	*	0.568712594	NA	GO:0016021//integral component of membrane	GO:0005524//ATP binding;GO:0004672//protein kinase activity	GO:0006468//protein phosphorylation	K04730//interleukin-1 receptor-associated kinase 1 [EC:2.7.11.1]	gi|947120754|gb|KRH69003.1|//hypothetical protein GLYMA_03G262700 [Glycine max]
100776693	1811	11.51566291	8.87223697	-0.376227659	0.761426418	*	0.622627514	LOC100776693	NA	NA	NA	K03021//DNA-directed RNA polymerase III subunit RPC2 [EC:2.7.7.6];K15601//lysine-specific demethylase 3 [EC:1.14.11.-]	gi|955388970|ref|XP_014627407.1|//PREDICTED: CSC1-like protein At4g02900, partial [Glycine max]
100815787	2438	764.5851658	274.7809687	-1.476395123	1.49E-21	Down	1.30E-22	LOC100815787	NA	NA	NA	NA	gi|571461103|ref|XP_006581899.1|//PREDICTED: uncharacterized protein LOC100815787 [Glycine max]
100785664	1089	204.0678713	55.8251328	-1.870062377	1.04E-10	Down	1.60E-11	LOC100785664	NA	GO:0003824//catalytic activity	NA	K17879//peroxisomal coenzyme A diphosphatase NUDT7 [EC:3.6.1.-]	gi|571495865|ref|XP_006593413.1|//PREDICTED: uncharacterized protein LOC100785664 isoform X1 [Glycine max];gi|363807532|ref|NP_001241889.1|//uncharacterized protein LOC100785664 [Glycine max]
100785475	3353	793.6117359	591.0063517	-0.425259725	0.001025613	*	0.000317441	LOC100785475	NA	NA	NA	K18080//tensin;K02184//formin 2	gi|955322297|ref|XP_014631407.1|//PREDICTED: formin-like protein 20 [Glycine max];gi|947108552|gb|KRH56878.1|//hypothetical protein GLYMA_05G024500 [Glycine max];gi|734437702|gb|KHN48706.1|//hypothetical protein glysoja_015854 [Glycine soja]
BGI_novel_G004202	1573	11.500765	26.51945995	1.205321568	0.398881061	*	0.249498647	NA	NA	NA	NA	K12874//intron-binding protein aquarius	gi|955381968|ref|XP_014625755.1|//PREDICTED: uncharacterized protein LOC100791771 isoform X1 [Glycine max]
548087	1279	1.869822745	1.66822085	-0.164591218	0.925006968	*	0.874011147	LOC548087	NA	GO:0048037//cofactor binding	GO:0008152//metabolic process	K13082//bifunctional dihydroflavonol 4-reductase/flavanone 4-reductase [EC:1.1.1.219 1.1.1.234]	gi|351724975|ref|NP_001238612.1|//dihydroflavonol-4-reductase DFR1 [Glycine max]
100811678	7866	4465.863512	5275.954881	0.240493068	0.000396304	*	0.000115484	LOC100811678	NA	NA	NA	NA	gi|571454800|ref|XP_006579896.1|//PREDICTED: uncharacterized protein LOC100811678 isoform X1 [Glycine max];gi|571454802|ref|XP_006579897.1|//PREDICTED: uncharacterized protein LOC100811678 isoform X2 [Glycine max]
BGI_novel_G001318	840	113.2264194	66.46211132	-0.768606596	0.03164363	*	0.013105765	NA	NA	NA	NA	NA	gi|965616957|dbj|BAU02107.1|//hypothetical protein VIGAN_11153500 [Vigna angularis var. angularis]
100037468	1501	162.2587672	246.3057025	0.602153597	0.013594875	*	0.005163804	LOC100037468	NA	NA	NA	NA	gi|955381620|ref|XP_014625663.1|//PREDICTED: guanylyl cyclase isoform X1 [Glycine max];gi|351723633|ref|NP_001236262.1|//guanylyl cyclase [Glycine max];gi|955381628|ref|XP_014625667.1|//PREDICTED: guanylyl cyclase isoform X2 [Glycine max];gi|571541241|ref|XP_006601711.1|//PREDICTED: guanylyl cyclase isoform X3 [Glycine max]
100306560	875	6.209951225	6.099435716	-0.025906158	0.994548367	*	0.977413809	LOC100306560	NA	NA	NA	K13944//null	gi|955390742|ref|XP_014627697.1|//PREDICTED: uncharacterized protein LOC100306560 isoform X1 [Glycine max]
102667261	4077	462.5190668	583.1105558	0.334256599	0.040924708	*	0.017459641	LOC102667261	NA	NA	NA	NA	gi|571539846|ref|XP_006601358.1|//PREDICTED: uncharacterized protein LOC102667261 [Glycine max]
100788195	1294	498.7941054	823.0164334	0.722476822	1.10E-06	*	2.38E-07	LOC100788195	NA	NA	NA	NA	gi|356527058|ref|XP_003532131.1|//PREDICTED: uncharacterized protein LOC100788195 [Glycine max]
100778781	1182	112.7629949	25.44936718	-2.147592013	7.94E-08	Down	1.54E-08	LOC100778781	NA	NA	NA	NA	gi|356498300|ref|XP_003517991.1|//PREDICTED: meiotic nuclear division protein 1 homolog [Glycine max]
100805298	1119	803.696285	591.9863033	-0.441086616	0.000762031	*	0.000231403	LOC100805298	NA	NA	NA	K17427//large subunit ribosomal protein L46	gi|356555696|ref|XP_003546166.1|//PREDICTED: 39S ribosomal protein L46, mitochondrial-like [Glycine max]
106794715	921	2.138903043	1.394921722	-0.616686921	0.712416846	*	0.556148341	LOC106794715	NA	NA	NA	K03327//multidrug resistance protein, MATE family;K16911//ATP-dependent RNA helicase DDX21 [EC:3.6.4.13];K01904//4-coumarate--CoA ligase [EC:6.2.1.12];K01051//pectinesterase [EC:3.1.1.11];K18666//activating signal cointegrator complex subunit 1	gi|955343452|ref|XP_014618080.1|//PREDICTED: uncharacterized protein LOC106794715 [Glycine max]
102665508	752	1.491277479	0.934483417	-0.674307754	0.666705872	*	0.505729964	LOC102665508	NA	NA	NA	K18875//enhanced disease susceptibility 1 protein	gi|955361273|ref|XP_014621828.1|//PREDICTED: senescence-associated carboxylesterase 101-like [Glycine max]
106798668	1710	0.229975964	0.280735862	0.287730288	0.761426418	*	0.635055932	LOC106798668	NA	NA	NA	K07478//putative ATPase;K08247//methionine S-methyltransferase [EC:2.1.1.12];K13457//disease resistance protein RPM1;K13436//pto-interacting protein 1 [EC:2.7.11.1];K14638//solute carrier family 15 (peptide/histidine transporter), member 3/4	gi|955318697|ref|XP_014630753.1|//PREDICTED: uncharacterized protein LOC106798668 [Glycine max]
100782565	1656	1.174387284	0.829398249	-0.501771346	0.761426418	*	0.61292705	LOC100782565	NA	NA	NA	K05765//cofilin	gi|571438861|ref|XP_003520288.2|//PREDICTED: transcription factor bHLH111-like isoform X2 [Glycine max];gi|571438859|ref|XP_006574695.1|//PREDICTED: transcription factor bHLH111-like isoform X1 [Glycine max]
100778013	699	351.9926157	297.089378	-0.244648139	0.26467667	*	0.150080027	LOC100778013	GO:0030529//intracellular ribonucleoprotein complex	GO:0005198//structural molecule activity	GO:0010467//gene expression	K02918//large subunit ribosomal protein L35e	gi|356537397|ref|XP_003537214.1|//PREDICTED: 60S ribosomal protein L35 [Glycine max]
100798988	875	680.7107571	451.6046713	-0.591981499	6.33E-05	*	1.65E-05	LOC100798988	NA	NA	NA	K02889//large subunit ribosomal protein L21e;K01870//isoleucyl-tRNA synthetase [EC:6.1.1.5];K19027//zinc finger FYVE domain-containing protein 26;K14440//SWI/SNF-related matrix-associated actin-dependent regulator of chromatin subfamily A-like protein 1 [EC:3.6.4.12]	gi|356500384|ref|XP_003519012.1|//PREDICTED: dirigent protein 22-like [Glycine max]
100776613	1222	163.8975348	47.47692016	-1.7874959	5.87E-07	Down	1.23E-07	LOC100776613	NA	NA	NA	K01870//isoleucyl-tRNA synthetase [EC:6.1.1.5]	gi|947092989|gb|KRH41574.1|//hypothetical protein GLYMA_08G038400 [Glycine max]
100817089	895	174.051092	121.1808597	-0.52234902	0.070608441	*	0.032244155	LOC100817089	GO:0005737//cytoplasm	GO:0008168//methyltransferase activity	GO:0032259//methylation;GO:0006364//rRNA processing	K00783//23S rRNA (pseudouridine1915-N3)-methyltransferase [EC:2.1.1.177]	gi|356561909|ref|XP_003549219.1|//PREDICTED: putative RNA methyltransferase At5g10620 [Glycine max]
100306041	692	433.6888073	798.1178875	0.879941648	1.71E-11	*	2.50E-12	LOC100306041	NA	NA	NA	NA	gi|734418904|gb|KHN39821.1|//hypothetical protein glysoja_020561 [Glycine soja]
100795719	2388	72.74777409	389.8139799	2.42181082	1.04E-25	Up	7.68E-27	LOC100795719	NA	NA	NA	K04733//interleukin-1 receptor-associated kinase 4 [EC:2.7.11.1];K12812//ATP-dependent RNA helicase UAP56/SUB2 [EC:3.6.4.13];K18081//myotubularin-related protein 1/2 [EC:3.1.3.64 3.1.3.95];K19307//25S rRNA (uracil2634-N3)-methyltransferase [EC:2.1.1.313]	gi|356517972|ref|XP_003527658.1|//PREDICTED: uncharacterized protein LOC100795719 [Glycine max]
100778492	2872	1312.653035	1442.683025	0.136268728	0.262322187	*	0.148462975	LOC100778492	NA	NA	NA	K04733//interleukin-1 receptor-associated kinase 4 [EC:2.7.11.1];K13199//plasminogen activator inhibitor 1 RNA-binding protein;K12663//Delta(3,5)-Delta(2,4)-dienoyl-CoA isomerase [EC:5.3.3.-];K01183//chitinase [EC:3.2.1.14]	gi|356541028|ref|XP_003538985.1|//PREDICTED: subtilisin-like protease SBT1.6 [Glycine max]
BGI_novel_G004787	3358	182.7833359	383.8499425	1.070407884	3.39E-08	Up	6.38E-09	NA	GO:0044611//nuclear pore inner ring	GO:0017056//structural constituent of nuclear pore	GO:0006999//nuclear pore organization;GO:0000059//protein import into nucleus, docking	NA	gi|947042661|gb|KRG92385.1|//hypothetical protein GLYMA_20G2080001, partial [Glycine max]
100796897	2181	253.13114	519.8955693	1.038336863	2.03E-09	Up	3.46E-10	LOC100796897	GO:0044424//intracellular part;GO:0043234//protein complex	GO:0016616//oxidoreductase activity, acting on the CH-OH group of donors, NAD or NADP as acceptor;GO:0000166//nucleotide binding;GO:0048037//cofactor binding	GO:0006072//glycerol-3-phosphate metabolic process	K00006//glycerol-3-phosphate dehydrogenase (NAD+) [EC:1.1.1.8]	gi|571489218|ref|XP_006591150.1|//PREDICTED: probable glycerol-3-phosphate dehydrogenase [NAD(+)] 1, cytosolic [Glycine max]
100777933	3479	351.5264607	129.6062277	-1.439498248	1.52E-09	Down	2.56E-10	LOC100777933	GO:0030529//intracellular ribonucleoprotein complex	GO:0005198//structural molecule activity;GO:0003676//nucleic acid binding	GO:0010467//gene expression	K02893//large subunit ribosomal protein L23Ae	gi|356568957|ref|XP_003552674.1|//PREDICTED: 60S ribosomal protein L23a-like [Glycine max]
100306576	498	68.09441361	3884.613132	5.834090672	4.34E-278	Up	1.50E-280	LOC100306576	NA	NA	NA	NA	gi|356540056|ref|XP_003538507.1|//PREDICTED: uncharacterized protein LOC100306576 [Glycine max]
100817012	1441	28.23261979	17.25105849	-0.710678122	0.369707483	*	0.226562728	LOC100817012	NA	GO:0003824//catalytic activity	GO:0008152//metabolic process	K05278//flavonol synthase [EC:1.14.11.23]	gi|734388847|gb|KHN25971.1|//Protein SRG1 [Glycine soja]
100527396	1162	1216.609705	1144.511043	-0.088135035	0.534379207	*	0.365799408	LOC100527396	NA	GO:0016491//oxidoreductase activity	NA	K00236//succinate dehydrogenase (ubiquinone) cytochrome b560 subunit	gi|351723459|ref|NP_001235488.1|//uncharacterized LOC100527396 [Glycine max];gi|571457943|ref|XP_006580960.1|//PREDICTED: uncharacterized protein LOC100527396 isoform X1 [Glycine max]
100792824	1561	223.1181345	186.4094355	-0.259332891	0.373899282	*	0.229884612	LOC100792824	NA	GO:0016301//kinase activity	GO:0007186//G-protein coupled receptor signaling pathway;GO:0016310//phosphorylation	NA	gi|356566923|ref|XP_003551674.1|//PREDICTED: sphingoid long-chain bases kinase 2, mitochondrial-like [Glycine max]
BGI_novel_G003834	376	0.229975964	0.280735862	0.287730288	0.761426418	*	0.635055932	NA	NA	NA	NA	K13466//EIX receptor 1/2	gi|947059631|gb|KRH09037.1|//hypothetical protein GLYMA_16G191000 [Glycine max]
BGI_novel_G002988	1419	639.123646	532.0531014	-0.264524824	0.079666085	*	0.037037573	NA	NA	NA	NA	K03143//transcription initiation factor TFIIH subunit 3	gi|947069873|gb|KRH18764.1|//hypothetical protein GLYMA_13G080800 [Glycine max]
106795502	2210	148.5005829	281.0026877	0.920115335	3.94E-05	*	1.00E-05	LOC106795502	NA	NA	NA	NA	gi|955358440|ref|XP_014621189.1|//PREDICTED: uncharacterized protein LOC106795502 [Glycine max]
100797227	1149	522.7447947	409.2759194	-0.353033006	0.029827962	*	0.012262818	LOC100797227	NA	NA	NA	NA	gi|358248297|ref|NP_001239857.1|//uncharacterized protein LOC100797227 [Glycine max]
100784339	2121	0.482982485	0.488792814	0.017252205	0.994548367	*	0.982761012	LOC100784339	NA	NA	NA	K07195//exocyst complex component 7	gi|356534520|ref|XP_003535801.1|//PREDICTED: exocyst complex component EXO70B1-like [Glycine max]
102660361	1475	0.602840255	0.377399041	-0.675685001	0.588086704	*	0.421141967	LOC102660361	NA	NA	NA	NA	gi|571489023|ref|XP_006591095.1|//PREDICTED: AT-hook motif nuclear-localized protein 11-like [Glycine max]
100795203	1479	57.25385359	73.87640572	0.367740877	0.472705129	*	0.310212866	LOC100795203	GO:0043231//intracellular membrane-bounded organelle	GO:0005515//protein binding	GO:0009755//hormone-mediated signaling pathway	K14484//auxin-responsive protein IAA	gi|356523006|ref|XP_003530133.1|//PREDICTED: auxin-responsive protein IAA27-like [Glycine max]
100801253	1992	499.6885923	672.9266213	0.429419914	0.005483626	*	0.00192203	LOC100801253	NA	NA	NA	K17265//Ras GTPase-activating protein-binding protein 1 [EC:3.6.4.12 3.6.4.13]	gi|571534701|ref|XP_006600586.1|//PREDICTED: ras GTPase-activating protein-binding protein 2 [Glycine max]
100779122	1123	6.412006212	3.592116041	-0.835941867	0.55018759	*	0.380338309	LOC100779122	GO:0030312//external encapsulating structure;GO:0005576//extracellular region	GO:0016758//transferase activity, transferring hexosyl groups;GO:0016798//hydrolase activity, acting on glycosyl bonds	GO:0045229//external encapsulating structure organization;GO:0044042//glucan metabolic process	K08235//xyloglucan:xyloglucosyl transferase [EC:2.4.1.207]	gi|358249086|ref|NP_001240246.1|//uncharacterized protein LOC100779122 precursor [Glycine max]
102669636	1821	0.227387964	0.276982449	0.284638672	0.761426418	*	0.637180763	LOC102669636	NA	NA	NA	K02335//DNA polymerase I [EC:2.7.7.7];K18151//ureidoglycolate amidohydrolase [EC:3.5.1.116];K00026//malate dehydrogenase [EC:1.1.1.37]	gi|955391787|ref|XP_014627900.1|//PREDICTED: uncharacterized protein LOC102669636 [Glycine max]
100798884	4696	1420.511751	1383.221269	-0.038378808	0.78622569	*	0.676182035	LOC100798884	NA	NA	NA	K00430//peroxidase [EC:1.11.1.7];K04730//interleukin-1 receptor-associated kinase 1 [EC:2.7.11.1];K02184//formin 2	gi|947071240|gb|KRH20131.1|//hypothetical protein GLYMA_13G158400 [Glycine max];gi|571498500|ref|XP_006594234.1|//PREDICTED: WD repeat-containing protein 11-like isoform X1 [Glycine max];gi|571498502|ref|XP_006594235.1|//PREDICTED: WD repeat-containing protein 11-like isoform X2 [Glycine max];gi|955357831|ref|XP_014621064.1|//PREDICTED: WD repeat-containing protein 11-like isoform X3 [Glycine max]
100527118	723	242.1713805	500.074253	1.046113949	1.12E-08	Up	2.02E-09	LOC100527118	NA	GO:0015036//disulfide oxidoreductase activity	GO:0019725//cellular homeostasis	K03676//glutaredoxin 3	gi|351721706|ref|NP_001235171.1|//uncharacterized protein LOC100527118 [Glycine max]
100804071	1544	298.573524	424.5887125	0.507979778	0.005798926	*	0.002040686	LOC100804071	NA	NA	NA	K01191//alpha-mannosidase [EC:3.2.1.24]	gi|356525266|ref|XP_003531247.1|//PREDICTED: uncharacterized protein LOC100804071 [Glycine max]
100527371	718	80.82296641	100.297009	0.311441376	0.488773317	*	0.325348485	LOC100527371	GO:0043231//intracellular membrane-bounded organelle	GO:0001071//nucleic acid binding transcription factor activity;GO:0003676//nucleic acid binding	GO:0006351//transcription, DNA-templated	K09286//EREBP-like factor	gi|947046843|gb|KRG96472.1|//hypothetical protein GLYMA_19G213100 [Glycine max]
100807992	1018	51.97552143	18.61462718	-1.481395605	0.007148319	Down	0.002558986	LOC100807992	NA	NA	NA	K11270//chromosome transmission fidelity protein 8	gi|356559833|ref|XP_003548201.1|//PREDICTED: putative uncharacterized protein DDB_G0287975 [Glycine max]
106797444	1096	5.101805118	8.086961958	0.664590034	0.647484638	*	0.481320163	LOC106797444	NA	NA	NA	K12471//epsin;K19042//E3 ubiquitin-protein ligase BOI and related proteins [EC:2.3.2.27]	gi|955311811|ref|XP_014629213.1|//PREDICTED: uncharacterized protein LOC102667923 [Glycine max]
102666537	834	0.508873334	0.508331488	-0.001536993	0.999952623	*	0.9984806	LOC102666537	NA	NA	NA	K01303//acylaminoacyl-peptidase [EC:3.4.19.1];K00083//cinnamyl-alcohol dehydrogenase [EC:1.1.1.195]	gi|571480124|ref|XP_006588120.1|//PREDICTED: uncharacterized protein LOC102666537 [Glycine max]
547786	866	6485.89851	5441.854657	-0.253208024	0.000186955	*	5.19E-05	SCAM-2	NA	GO:0046872//metal ion binding	NA	K02183//calmodulin	gi|944239435|gb|KQL03743.1|//hypothetical protein SETIT_002816mg [Setaria italica]
102666347	2001	2.147042002	4.932154724	1.199867644	0.378708598	*	0.233723763	LOC102666347	NA	NA	NA	K00965//UDPglucose--hexose-1-phosphate uridylyltransferase [EC:2.7.7.12];K11423//histone-lysine N-methyltransferase SETD2 [EC:2.1.1.43]	gi|571522849|ref|XP_006598422.1|//PREDICTED: protein FAR1-RELATED SEQUENCE 4-like [Glycine max]
100796425	1588	1761.254322	1475.472269	-0.255426441	0.010707651	*	0.003971295	LOC100796425	NA	NA	NA	K07735//putative transcriptional regulator	gi|571463002|ref|XP_006582448.1|//PREDICTED: UPF0301 protein Cpha266_0885 isoform X2 [Glycine max];gi|571463000|ref|XP_006582447.1|//PREDICTED: UPF0301 protein Cpha266_0885 isoform X1 [Glycine max]
100803769	4657	1810.786506	2066.598094	0.190641385	0.060241132	*	0.026977211	LOC100803769	NA	NA	NA	K14405//pre-mRNA 3'-end-processing factor FIP1	gi|571477052|ref|XP_006587148.1|//PREDICTED: FIP1[V]-like protein isoform X3 [Glycine max];gi|356533011|ref|XP_003535062.1|//PREDICTED: FIP1[V]-like protein isoform X2 [Glycine max];gi|571477049|ref|XP_006587147.1|//PREDICTED: FIP1[V]-like protein isoform X1 [Glycine max]
100811652	2617	265.3631958	236.7182518	-0.164797344	0.57457472	*	0.404623359	LOC100811652	NA	NA	NA	K08869//aarF domain-containing kinase	gi|571449335|ref|XP_006578108.1|//PREDICTED: uncharacterized protein slr1919-like [Glycine max]
100794675	1732	2966.369207	3770.664694	0.346120692	1.27E-06	*	2.75E-07	LOC100794675	NA	GO:0000166//nucleotide binding;GO:0003676//nucleic acid binding	NA	K03231//elongation factor 1-alpha	gi|356555656|ref|XP_003546146.1|//PREDICTED: polyadenylate-binding protein RBP45 [Glycine max]
100305640	1141	89.67246091	165.3907314	0.883141492	0.007145102	*	0.002557678	LOC100305640	GO:0005634//nucleus;GO:0005737//cytoplasm	GO:0060089//molecular transducer activity;GO:0043424//protein histidine kinase binding;GO:0009927//histidine phosphotransfer kinase activity	GO:0016310//phosphorylation;GO:0009736//cytokinin-activated signaling pathway;GO:0007165//signal transduction;GO:0000160//phosphorelay signal transduction system	K14490//histidine-containing phosphotransfer peotein	gi|947123292|gb|KRH71498.1|//hypothetical protein GLYMA_02G150800 [Glycine max];gi|571480674|ref|XP_006588373.1|//PREDICTED: uncharacterized protein LOC100305640 isoform X1 [Glycine max]
547564	1458	5781.196165	6517.396952	0.172927841	0.007873711	*	0.00284139	HDL56	GO:0043231//intracellular membrane-bounded organelle	GO:0003677//DNA binding;GO:0001071//nucleic acid binding transcription factor activity	GO:0006351//transcription, DNA-templated	K09338//homeobox-leucine zipper protein	gi|734395677|gb|KHN29035.1|//Homeobox-leucine zipper protein ATHB-16 [Glycine soja];gi|571469185|ref|XP_006584635.1|//PREDICTED: homeodomain-leucine zipper protein 56 isoform X1 [Glycine max]
100784078	2612	403.3973132	1646.600617	2.029217292	3.82E-78	Up	8.45E-80	LOC100784078	NA	NA	NA	K04733//interleukin-1 receptor-associated kinase 4 [EC:2.7.11.1]	gi|955356116|ref|XP_014620734.1|//PREDICTED: wall-associated receptor kinase 2-like isoform X2 [Glycine max];gi|955356114|ref|XP_014620733.1|//PREDICTED: wall-associated receptor kinase 2-like isoform X1 [Glycine max]
100775930	2079	233.1602965	89.25958804	-1.385243088	1.29E-07	Down	2.53E-08	LOC100775930	NA	NA	NA	K04733//interleukin-1 receptor-associated kinase 4 [EC:2.7.11.1]	gi|356531361|ref|XP_003534246.1|//PREDICTED: receptor-like cytosolic serine/threonine-protein kinase RBK1 [Glycine max]
BGI_novel_G002967	2625	90.19536933	90.27927352	0.001341442	0.999952623	*	0.996748861	NA	NA	NA	NA	K03002//DNA-directed RNA polymerase I subunit RPA2 [EC:2.7.7.6]	gi|947127587|gb|KRH75441.1|//hypothetical protein GLYMA_01G085300 [Glycine max]
106798660	1044	2.523896395	2.903804277	0.202291526	0.90466726	*	0.844611469	LOC106798660	NA	NA	NA	K12471//epsin;K12448//UDP-arabinose 4-epimerase [EC:5.1.3.5];K20724//null;K04460//serine/threonine-protein phosphatase 5 [EC:3.1.3.16]	gi|955318667|ref|XP_014630745.1|//PREDICTED: serine/threonine-protein phosphatase 7 long form homolog [Glycine max]
100810331	1661	4255.061462	3844.021745	-0.146563474	0.099509803	*	0.047760688	LOC100810331	NA	NA	NA	NA	gi|571483416|ref|XP_006589231.1|//PREDICTED: uncharacterized protein LOC100810331 [Glycine max]
102662327	1029	16.07764505	13.89659422	-0.210324755	0.851324823	*	0.763558624	LOC102662327	NA	NA	NA	K04733//interleukin-1 receptor-associated kinase 4 [EC:2.7.11.1];K00430//peroxidase [EC:1.11.1.7];K20000//maturase K;K09250//cellular nucleic acid-binding protein	gi|955313842|ref|XP_014629640.1|//PREDICTED: uncharacterized protein LOC102662327 [Glycine max]
100781702	2656	530.9404271	162.2804264	-1.710060998	1.01E-14	Down	1.21E-15	LOC100781702	GO:0031224//intrinsic component of membrane	GO:0032559//adenyl ribonucleotide binding;GO:0016301//kinase activity;GO:0004871//signal transducer activity	GO:0006464//cellular protein modification process	K04733//interleukin-1 receptor-associated kinase 4 [EC:2.7.11.1]	gi|356572512|ref|XP_003554412.1|//PREDICTED: leucine-rich repeat receptor-like protein kinase PXC1 [Glycine max]
100786127	1863	203.0773029	147.4806464	-0.461503359	0.082341834	*	0.038435101	LOC100786127	GO:0016021//integral component of membrane	GO:0016757//transferase activity, transferring glycosyl groups	NA	K03847//alpha-1,6-mannosyltransferase [EC:2.4.1.260]	gi|947118207|gb|KRH66456.1|//hypothetical protein GLYMA_03G108200 [Glycine max];gi|955311620|ref|XP_003521056.3|//PREDICTED: dol-P-Man:Man(7)GlcNAc(2)-PP-Dol alpha-1,6-mannosyltransferase-like [Glycine max]
100817301	2758	658.0227131	888.1181658	0.43261426	0.000896987	*	0.000275474	LOC100817301	NA	NA	NA	K08770//ubiquitin C;K14544//U3 small nucleolar RNA-associated protein 22	gi|356504169|ref|XP_003520871.1|//PREDICTED: phosphatidylinositol 4-kinase gamma 4-like [Glycine max]
100792394	1569	7180.475392	8794.967001	0.292598802	1.63E-06	*	3.58E-07	LOC100792394	GO:0044424//intracellular part	GO:0016832//aldehyde-lyase activity	GO:0006007//glucose catabolic process	K01623//fructose-bisphosphate aldolase, class I [EC:4.1.2.13]	gi|356552422|ref|XP_003544567.1|//PREDICTED: fructose-bisphosphate aldolase, cytoplasmic isozyme 1 [Glycine max]
100782687	2070	25.85707841	19.07990946	-0.438504949	0.623303685	*	0.456331506	LOC100782687	NA	NA	NA	K12638//3-epi-6-deoxocathasterone 23-monooxygenase [EC:1.14.13.112]	gi|356526027|ref|XP_003531621.1|//PREDICTED: 3-epi-6-deoxocathasterone 23-monooxygenase isoform X1 [Glycine max];gi|571472177|ref|XP_006585520.1|//PREDICTED: 3-epi-6-deoxocathasterone 23-monooxygenase isoform X2 [Glycine max]
100794735	1283	97.60512927	117.9865787	0.273593888	0.515826481	*	0.348957751	LOC100794735	NA	NA	NA	K12449//UDP-apiose/xylose synthase	gi|571540119|ref|XP_006601407.1|//PREDICTED: UDP-D-apiose/UDP-D-xylose synthase 2-like, partial [Glycine max]
100778340	1179	2.366539498	8.255932944	1.802652252	0.121455882	*	0.059905943	LOC100778340	GO:0030312//external encapsulating structure;GO:0005576//extracellular region	GO:0016758//transferase activity, transferring hexosyl groups;GO:0016798//hydrolase activity, acting on glycosyl bonds	GO:0044042//glucan metabolic process	K08235//xyloglucan:xyloglucosyl transferase [EC:2.4.1.207]	gi|356547501|ref|XP_003542150.1|//PREDICTED: probable xyloglucan endotransglucosylase/hydrolase protein 23 [Glycine max]
102666028	1185	3.50550155	3.555780229	0.020545286	0.994963564	*	0.983741485	LOC102666028	NA	NA	NA	NA	gi|955313313|ref|XP_014629489.1|//PREDICTED: LOW QUALITY PROTEIN: protein-lysine N-methyltransferase EEF2KMT [Glycine max]
100796230	1890	221.049533	247.1193518	0.160838305	0.591168337	*	0.424139905	LOC100796230	NA	NA	NA	K15033//peptidyl-tRNA hydrolase ICT1 [EC:3.1.1.29]	gi|571498671|ref|XP_006594283.1|//PREDICTED: deoxynucleoside triphosphate triphosphohydrolase SAMHD1 homolog isoform X2 [Glycine max];gi|571498673|ref|XP_006594284.1|//PREDICTED: deoxynucleoside triphosphate triphosphohydrolase SAMHD1 homolog isoform X3 [Glycine max];gi|356548613|ref|XP_003542695.1|//PREDICTED: deoxynucleoside triphosphate triphosphohydrolase SAMHD1 homolog isoform X4 [Glycine ma…
100787964	3349	829.4031631	372.9478319	-1.15309971	2.54E-17	Down	2.67E-18	LOC100787964	NA	NA	NA	K17964//leucine-rich PPR motif-containing protein, mitochondrial;K12900//FUS-interacting serine-arginine-rich protein 1;K17710//pentatricopeptide repeat domain-containing protein 1;K14794//ribosomal RNA-processing protein 12;K12891//splicing factor, arginine/serine-rich 2	gi|955325950|ref|XP_014632249.1|//PREDICTED: pentatricopeptide repeat-containing protein At4g04790, mitochondrial-like isoform X3 [Glycine max];gi|571462322|ref|XP_006582249.1|//PREDICTED: pentatricopeptide repeat-containing protein At4g04790, mitochondrial-like isoform X4 [Glycine max];gi|947107265|gb|KRH55648.1|//hypothetical protein GLYMA_06G268900 [Glycine max];gi|571462318|ref|XP_006582247.1…
100802130	3431	43.24657025	67.95192502	0.6519287	0.198089463	*	0.106239017	LOC100802130	NA	NA	NA	K13457//disease resistance protein RPM1	gi|571473994|ref|XP_006586093.1|//PREDICTED: disease resistance protein RPM1-like [Glycine max]
106796911	837	0.545786233	0.38902354	-0.488478551	0.672697322	*	0.513491945	LOC106796911	NA	NA	NA	K07305//peptide-methionine (R)-S-oxide reductase [EC:1.8.4.12];K03006//DNA-directed RNA polymerase II subunit RPB1 [EC:2.7.7.6];K20093//DNA excision repair protein ERCC-6-like [EC:3.6.4.12];K12447//UDP-sugar pyrophosphorylase [EC:2.7.7.64];K03549//KUP system potassium uptake protein	gi|955383199|ref|XP_014626048.1|//PREDICTED: uncharacterized mitochondrial protein AtMg00810-like, partial [Glycine max]
100782710	1775	210.8185178	206.0415214	-0.033066498	0.92408218	*	0.87271162	LOC100782710	GO:0016021//integral component of membrane	NA	NA	NA	gi|955301947|ref|XP_014627978.1|//PREDICTED: uncharacterized protein LOC100782710 isoform X2 [Glycine max];gi|356498087|ref|XP_003517885.1|//PREDICTED: uncharacterized protein LOC100782710 isoform X1 [Glycine max]
732576	849	7417.267243	11324.17615	0.61044644	2.24E-13	*	2.92E-14	LOC732576	NA	GO:0048029//monosaccharide binding	NA	K04733//interleukin-1 receptor-associated kinase 4 [EC:2.7.11.1]	gi|947123378|gb|KRH71584.1|//hypothetical protein GLYMA_02G156800 [Glycine max]
100783201	2976	595.1774979	615.786664	0.04911064	0.808646994	*	0.705665712	LOC100783201	NA	NA	NA	NA	gi|356518977|ref|XP_003528151.1|//PREDICTED: uncharacterized protein LOC100783201 [Glycine max]
100782548	2817	118.4149314	137.3059933	0.213543592	0.603181491	*	0.435497177	LOC100782548	GO:0031224//intrinsic component of membrane;GO:0043231//intracellular membrane-bounded organelle	GO:0030246//carbohydrate binding;GO:0016758//transferase activity, transferring hexosyl groups	GO:0006464//cellular protein modification process	K14413//beta-1,3-galactosyltransferase [EC:2.4.1.-]	gi|571439616|ref|XP_003518733.2|//PREDICTED: beta-1,3-galactosyltransferase 15-like [Glycine max]
100818101	1046	939.9253509	1028.195599	0.129496655	0.331684455	*	0.198173881	LOC100818101	NA	NA	NA	NA	gi|356552348|ref|XP_003544530.1|//PREDICTED: uncharacterized protein ycf36 [Glycine max]
BGI_novel_G004328	1615	60.88426766	97.92565594	0.685617399	0.083810911	*	0.039221954	NA	NA	GO:0051087//chaperone binding	NA	NA	gi|955331240|ref|XP_014633508.1|//PREDICTED: BAG family molecular chaperone regulator 4-like [Glycine max]
100790621	3211	186.1537982	82.12743586	-1.180558892	8.65E-05	Down	2.29E-05	LOC100790621	GO:0044464//cell part	GO:0015020//glucuronosyltransferase activity	NA	K20869//null	gi|356515593|ref|XP_003526483.1|//PREDICTED: probable beta-1,4-xylosyltransferase IRX9H [Glycine max]
100792323	1671	2.588473576	9.094510629	1.812894419	0.12906556	*	0.064305837	LOC100792323	NA	GO:0016747//transferase activity, transferring acyl groups other than amino-acyl groups	NA	K13065//shikimate O-hydroxycinnamoyltransferase [EC:2.3.1.133]	gi|356506379|ref|XP_003521961.1|//PREDICTED: vinorine synthase-like [Glycine max]
100815091	1172	171.084925	220.4174764	0.365525973	0.171388129	*	0.089655133	LOC100815091	GO:0044424//intracellular part	GO:0016412//serine O-acyltransferase activity	GO:0006563//L-serine metabolic process	K00640//serine O-acetyltransferase [EC:2.3.1.30]	gi|955329996|ref|XP_003528805.2|//PREDICTED: serine acetyltransferase 5-like [Glycine max]
100792641	1462	5.221285452	5.092779954	-0.035951651	0.991636409	*	0.970055922	LOC100792641	NA	NA	NA	K07874//Ras-related protein Rab-1A;K00801//farnesyl-diphosphate farnesyltransferase [EC:2.5.1.21]	gi|571438535|ref|XP_006574595.1|//PREDICTED: WAT1-related protein At5g40210-like [Glycine max]
BGI_novel_G002546	2529	18.6393006	76.16393971	2.03076038	1.65E-05	Up	4.01E-06	NA	GO:0016021//integral component of membrane	NA	GO:0055085//transmembrane transport	NA	gi|947079825|gb|KRH28614.1|//hypothetical protein GLYMA_11G064100 [Glycine max]
100807065	1699	295.755818	163.5901611	-0.854320567	0.00013707	*	3.74E-05	LOC100807065	NA	GO:0016874//ligase activity	NA	K02160//acetyl-CoA carboxylase biotin carboxyl carrier protein	gi|734331627|gb|KHN07141.1|//Biotin carboxyl carrier protein of acetyl-CoA carboxylase 2, chloroplastic [Glycine soja]
100780514	3745	172.766531	286.1881861	0.728140359	0.001003416	*	0.00031003	LOC100780514	NA	GO:0003824//catalytic activity	NA	K01115//phospholipase D1/2 [EC:3.1.4.4]	gi|502085034|ref|XP_004487820.1|//PREDICTED: phospholipase D p1 [Cicer arietinum];gi|356556110|ref|XP_003546370.1|//PREDICTED: phospholipase D zeta 1-like isoform X1 [Glycine max]
100807830	4190	2100.354281	2063.113795	-0.0258093	0.840189796	*	0.74817682	LOC100807830	GO:0005739//mitochondrion	GO:0005524//ATP binding;GO:0004004//ATP-dependent RNA helicase activity;GO:0003676//nucleic acid binding	GO:0010501//RNA secondary structure unwinding	K12823//ATP-dependent RNA helicase DDX5/DBP2 [EC:3.6.4.13]	gi|571476126|ref|XP_006586866.1|//PREDICTED: DEAD-box ATP-dependent RNA helicase 40-like [Glycine max]
100806208	1108	2.245158928	3.21950727	0.520022335	0.761426418	*	0.613774758	LOC100806208	NA	NA	NA	NA	gi|571474379|ref|XP_006586208.1|//PREDICTED: uncharacterized protein LOC100806208 isoform X1 [Glycine max]
100807524	1938	0.511587296	0.51195894	0.001047669	0.999952623	*	0.998965828	LOC100807524	NA	GO:0005506//iron ion binding;GO:0016491//oxidoreductase activity	NA	K00512//steroid 17alpha-monooxygenase / 17alpha-hydroxyprogesterone aldolase [EC:1.14.14.19 4.1.2.30];K07408//cytochrome P450, family 1, subfamily A, polypeptide 1 [EC:1.14.14.1]	gi|356537345|ref|XP_003537188.1|//PREDICTED: cytochrome P450 93A3-like [Glycine max]
100784645	1516	321.0477793	392.3848515	0.289481326	0.254082912	*	0.142863458	LOC100784645	GO:0031224//intrinsic component of membrane	GO:0003880//protein C-terminal carboxyl O-methyltransferase activity	GO:0006479//protein methylation	K00587//protein-S-isoprenylcysteine O-methyltransferase [EC:2.1.1.100]	gi|356560077|ref|XP_003548322.1|//PREDICTED: protein-S-isoprenylcysteine O-methyltransferase A-like [Glycine max]
100804127	1019	53.7332236	76.82603627	0.51578093	0.261133335	*	0.147652646	LOC100804127	NA	NA	NA	NA	gi|947050625|gb|KRH00154.1|//hypothetical protein GLYMA_18G196300 [Glycine max]
102665405	1340	133.1977065	225.9935979	0.762712662	0.005847189	*	0.002059209	LOC102665405	NA	NA	NA	K14611//solute carrier family 23 (nucleobase transporter), member 1/2	gi|734415448|gb|KHN37752.1|//Nucleobase-ascorbate transporter 11 [Glycine soja]
100804618	2183	269.0037976	446.7783582	0.731932764	4.15E-05	*	1.06E-05	LOC100804618	GO:0044464//cell part	GO:0015020//glucuronosyltransferase activity	NA	K20871//null	gi|356496929|ref|XP_003517317.1|//PREDICTED: probable beta-1,4-xylosyltransferase IRX14 [Glycine max]
100784571	1286	0.227387964	0.276982449	0.284638672	0.761426418	*	0.637180763	LOC100784571	NA	NA	NA	K19027//zinc finger FYVE domain-containing protein 26	gi|356542505|ref|XP_003539707.1|//PREDICTED: dirigent protein 10-like [Glycine max]
100799336	1695	567.157153	738.8133593	0.381461408	0.006075439	*	0.002147189	LOC100799336	NA	GO:0005488//binding	NA	K02865//large subunit ribosomal protein L10Ae;K14771//U3 small nucleolar RNA-associated protein 19	gi|356534746|ref|XP_003535913.1|//PREDICTED: uncharacterized protein LOC100799336 [Glycine max]
100784496	1214	13.3626891	4.921141589	-1.441145433	0.166142395	*	0.086393462	LOC100784496	GO:0043231//intracellular membrane-bounded organelle	GO:0003677//DNA binding;GO:0001071//nucleic acid binding transcription factor activity	GO:0006351//transcription, DNA-templated	K09264//MADS-box transcription factor, plant	gi|358249002|ref|NP_001240232.1|//uncharacterized protein LOC100784496 [Glycine max];gi|571433325|ref|XP_006572852.1|//PREDICTED: uncharacterized protein LOC100784496 isoform X2 [Glycine max];gi|571433323|ref|XP_006572851.1|//PREDICTED: uncharacterized protein LOC100784496 isoform X1 [Glycine max]
106794519	406	0.229975964	0.280735862	0.287730288	0.761426418	*	0.635055932	LOC106794519	NA	NA	NA	K07874//Ras-related protein Rab-1A	gi|734396272|gb|KHN29591.1|//Auxin-induced protein 5NG4 [Glycine soja]
106794167	476	1.731738801	2.295869796	0.406819482	0.802384672	*	0.697490078	LOC106794167	NA	NA	NA	K01689//enolase [EC:4.2.1.11]	gi|955370764|ref|XP_014623200.1|//PREDICTED: enolase 1, chloroplastic-like [Glycine max]
100500189	681	1279.299807	1161.291163	-0.139624668	0.296806619	*	0.172882709	LOC100500189	GO:0030529//intracellular ribonucleoprotein complex	GO:0005198//structural molecule activity	GO:0010467//gene expression	K02903//large subunit ribosomal protein L28e	gi|351728103|ref|NP_001238207.1|//uncharacterized protein LOC100500189 [Glycine max]
100305473	786	3796.129476	2587.042575	-0.553225403	4.39E-14	*	5.46E-15	LOC100305473	GO:0030529//intracellular ribonucleoprotein complex	GO:0005198//structural molecule activity	GO:0010467//gene expression	K02877//large subunit ribosomal protein L15e	gi|351727701|ref|NP_001235890.1|//uncharacterized protein LOC100305473 [Glycine max]
100777770	1769	3081.445808	5245.183503	0.767385827	1.01E-23	*	8.07E-25	LOC100777770	GO:0044424//intracellular part	GO:0016765//transferase activity, transferring alkyl or aryl (other than methyl) groups;GO:0046872//metal ion binding;GO:0032559//adenyl ribonucleotide binding	GO:0044237//cellular metabolic process	K00789//S-adenosylmethionine synthetase [EC:2.5.1.6]	gi|356572832|ref|XP_003554569.1|//PREDICTED: S-adenosylmethionine synthase 1 [Glycine max]
BGI_novel_G004183	2202	53.12574566	86.77990081	0.707949751	0.090400029	*	0.042749776	NA	NA	NA	NA	NA	gi|947048573|gb|KRG98101.1|//hypothetical protein GLYMA_18G050500 [Glycine max]
100806067	2790	1298.313309	1106.662271	-0.230423566	0.037325609	*	0.015764487	LOC100806067	NA	GO:0032559//adenyl ribonucleotide binding;GO:0042623//ATPase activity, coupled	NA	K13525//transitional endoplasmic reticulum ATPase	gi|356533213|ref|XP_003535161.1|//PREDICTED: cell division cycle protein 48 homolog [Glycine max]
BGI_novel_G004233	1374	27.65620966	11.88486362	-1.218478097	0.097982409	*	0.046902055	NA	NA	GO:0046872//metal ion binding	NA	K10615//E3 ubiquitin-protein ligase HERC4 [EC:2.3.2.26]	gi|947049584|gb|KRG99112.1|//hypothetical protein GLYMA_18G121800 [Glycine max]
100813175	2147	215.3936702	269.0621777	0.320963751	0.209770821	*	0.113566995	LOC100813175	NA	NA	NA	NA	gi|356528098|ref|XP_003532642.1|//PREDICTED: reticuline oxidase-like protein [Glycine max]
100787332	1266	67.84160013	43.64612654	-0.636316573	0.237510516	*	0.131552854	LOC100787332	GO:0016020//membrane;GO:0016021//integral component of membrane	GO:0003735//structural constituent of ribosome	GO:0006810//transport;GO:0006412//translation	K15109//solute carrier family 25 (mitochondrial carnitine/acylcarnitine transporter), member 20/29	gi|571478535|ref|XP_006587591.1|//PREDICTED: mitochondrial carnitine/acylcarnitine carrier-like protein isoform X1 [Glycine max];gi|955342051|ref|XP_014617790.1|//PREDICTED: mitochondrial carnitine/acylcarnitine carrier-like protein isoform X2 [Glycine max]
102662887	993	0.545786233	0.38902354	-0.488478551	0.672697322	*	0.513491945	LOC102662887	NA	NA	NA	K01681//aconitate hydratase [EC:4.2.1.3];K02335//DNA polymerase I [EC:2.7.7.7];K00765//ATP phosphoribosyltransferase [EC:2.4.2.17];K18151//ureidoglycolate amidohydrolase [EC:3.5.1.116]	gi|955362641|ref|XP_014622122.1|//PREDICTED: uncharacterized protein LOC106795752 [Glycine max]
100806920	3203	160.0071159	158.4347315	-0.014247434	0.980492683	*	0.952551126	LOC100806920	NA	NA	NA	K15032//mTERF domain-containing protein, mitochondrial	gi|356526960|ref|XP_003532083.1|//PREDICTED: uncharacterized protein LOC100806920 [Glycine max]
100786760	956	54.81800871	33.96233444	-0.690714295	0.197365765	*	0.105764288	LOC100786760	NA	NA	NA	K03350//anaphase-promoting complex subunit 3	gi|571472334|ref|XP_003533044.2|//PREDICTED: uncharacterized protein LOC100786760 [Glycine max]
102660792	3265	11.5049714	8.417646178	-0.450768622	0.716930485	*	0.561160142	LOC102660792	NA	NA	NA	K13466//EIX receptor 1/2;K10406//kinesin family member C2/C3	gi|734427203|gb|KHN44063.1|//LRR receptor-like serine/threonine-protein kinase GSO2 [Glycine soja]
100819922	1979	6145.82747	4948.932286	-0.312489965	0.000511936	*	0.000151493	LOC100819922	GO:0019898//extrinsic component of membrane;GO:0016021//integral component of membrane;GO:0005886//plasma membrane;GO:0009654//photosystem II oxygen evolving complex	GO:0005509//calcium ion binding	GO:0042549//photosystem II stabilization	K02716//photosystem II oxygen-evolving enhancer protein 1	gi|359806573|ref|NP_001241522.1|//uncharacterized protein LOC100820458 [Glycine max];gi|359807417|ref|NP_001241388.1|//uncharacterized protein LOC100819922 [Glycine max]
100776378	2571	1025.994302	1031.558223	0.007802533	0.971050718	*	0.938832225	LOC100776378	NA	GO:0008375//acetylglucosaminyltransferase activity;GO:0003827//alpha-1,3-mannosylglycoprotein 2-beta-N-acetylglucosaminyltransferase activity	GO:0006486//protein glycosylation	K00726//alpha-1,3-mannosyl-glycoprotein beta-1,2-N-acetylglucosaminyltransferase [EC:2.4.1.101]	gi|356510509|ref|XP_003523980.1|//PREDICTED: alpha-1,3-mannosyl-glycoprotein 2-beta-N-acetylglucosaminyltransferase isoform X2 [Glycine max];gi|955314591|ref|XP_014629857.1|//PREDICTED: alpha-1,3-mannosyl-glycoprotein 2-beta-N-acetylglucosaminyltransferase isoform X1 [Glycine max];gi|734405875|gb|KHN33644.1|//Alpha-1,3-mannosyl-glycoprotein 2-beta-N-acetylglucosaminyltransferase [Glycine soja]
100775941	2019	1.517084486	3.019113353	0.992823492	0.507050956	*	0.341442004	LOC100775941	NA	NA	NA	K16196//eukaryotic translation initiation factor 2-alpha kinase 4 [EC:2.7.11.1];K00430//peroxidase [EC:1.11.1.7];K01191//alpha-mannosidase [EC:3.2.1.24];K08247//methionine S-methyltransferase [EC:2.1.1.12];K15255//ATP-dependent DNA helicase PIF1 [EC:3.6.4.12]	gi|571540564|ref|XP_006601526.1|//PREDICTED: uncharacterized protein LOC100775941 [Glycine max]
BGI_novel_G004683	237	2.174908308	2.798070305	0.363477633	0.825588211	*	0.727657942	NA	GO:0005576//extracellular region	GO:0016722//oxidoreductase activity, oxidizing metal ions;GO:0005507//copper ion binding	GO:0055114//oxidation-reduction process	K00423//L-ascorbate oxidase [EC:1.10.3.3]	gi|947040133|gb|KRG89857.1|//hypothetical protein GLYMA_20G051600 [Glycine max]
102661159	2823	7.336262981	4.934062189	-0.572269456	0.684278117	*	0.526204963	LOC102661159	NA	NA	NA	K14007//protein transport protein SEC24;K01230//mannosyl-oligosaccharide alpha-1,2-mannosidase [EC:3.2.1.113];K05658//ATP-binding cassette, subfamily B (MDR/TAP), member 1 [EC:3.6.3.44]	gi|947117811|gb|KRH66060.1|//hypothetical protein GLYMA_03G080400 [Glycine max]
100818091	2027	152.1115528	263.8244403	0.79444849	0.000468084	*	0.000137797	LOC100818091	NA	NA	NA	K06636//structural maintenance of chromosome 1	gi|734433385|gb|KHN46680.1|//hypothetical protein glysoja_045156 [Glycine soja]
100807655	2003	264.5665267	324.9563043	0.296615196	0.192604463	*	0.102752239	LOC100807655	NA	NA	NA	NA	gi|571532969|ref|XP_006600337.1|//PREDICTED: uncharacterized protein LOC100807655 [Glycine max];gi|947052748|gb|KRH02201.1|//hypothetical protein GLYMA_17G022900 [Glycine max];gi|947052746|gb|KRH02199.1|//hypothetical protein GLYMA_17G022900 [Glycine max]
100781563	2386	700.4450976	567.2864942	-0.304194456	0.036153958	*	0.01521412	LOC100781563	GO:0043231//intracellular membrane-bounded organelle;GO:0005634//nucleus	GO:0003824//catalytic activity	GO:0006355//regulation of transcription, DNA-templated	K03130//transcription initiation factor TFIID subunit 5	gi|356514986|ref|XP_003526182.1|//PREDICTED: transcription initiation factor TFIID subunit 5-like [Glycine max];gi|947103952|gb|KRH52335.1|//hypothetical protein GLYMA_06G062300 [Glycine max]
100793409	1571	372.8391258	355.6838796	-0.067957675	0.787044022	*	0.677093024	LOC100793409	NA	NA	NA	NA	gi|356576648|ref|XP_003556442.1|//PREDICTED: uncharacterized protein LOC100793409 isoform X1 [Glycine max];gi|571569703|ref|XP_006606438.1|//PREDICTED: uncharacterized protein LOC100793409 isoform X2 [Glycine max]
100787635	3007	355.4920897	871.0527905	1.292942699	3.98E-23	Up	3.24E-24	LOC100787635	NA	NA	NA	K16302//metal transporter CNNM;K15449//tRNA wybutosine-synthesizing protein 1 [EC:4.1.3.44]	gi|356552890|ref|XP_003544795.1|//PREDICTED: probable pectin methyltransferase QUA2 [Glycine max]
100814486	3082	1554.510361	933.2714794	-0.73609152	1.10E-12	*	1.49E-13	LOC100814486	NA	NA	NA	K01115//phospholipase D1/2 [EC:3.1.4.4]	gi|571487742|ref|XP_006590738.1|//PREDICTED: phospholipase D delta-like [Glycine max]
100779524	1002	1.037693453	10.638923	3.357899888	0.002843891	Up	0.00094682	LOC100779524	NA	NA	NA	K14516//ethylene-responsive transcription factor 1	gi|356503610|ref|XP_003520600.1|//PREDICTED: ethylene-responsive transcription factor 15-like [Glycine max]
BGI_novel_G004640	1501	33.82080482	26.71024668	-0.340517691	0.683323334	*	0.525275862	NA	NA	NA	NA	K00962//polyribonucleotide nucleotidyltransferase [EC:2.7.7.8];K18577//mannosylglycoprotein endo-beta-mannosidase [EC:3.2.1.152]	gi|947039383|gb|KRG89107.1|//hypothetical protein GLYMA_20G001500 [Glycine max]
100799064	3132	344.886376	468.171874	0.440917126	0.010630598	*	0.003940152	LOC100799064	NA	NA	NA	K12741//heterogeneous nuclear ribonucleoprotein A1/A3;K06236//collagen, type I, alpha;K14491//two-component response regulator ARR-B family	gi|955359965|ref|XP_014621498.1|//PREDICTED: uncharacterized protein LOC100799064 [Glycine max]
547944	1869	4235.525468	4434.317093	0.066170975	0.473585672	*	0.311375102	LOC547944	NA	GO:0016405//CoA-ligase activity	NA	K01904//4-coumarate--CoA ligase [EC:6.2.1.12]	gi|351720722|ref|NP_001236418.1|//4-coumarate--CoA ligase 1 [Glycine max]
100797785	1753	4.86244493	18.85578662	1.955253522	0.026661892	Up	0.010830169	LOC100797785	NA	NA	NA	K20665//null	gi|356506774|ref|XP_003522151.1|//PREDICTED: cytochrome P450 94B3-like [Glycine max]
100820031	1945	725.9018727	255.3516822	-1.507288975	8.99E-23	Down	7.43E-24	LOC100820031	GO:0031224//intrinsic component of membrane	GO:0004497//monooxygenase activity;GO:0050662//coenzyme binding	GO:0008152//metabolic process	K00511//squalene monooxygenase [EC:1.14.14.17]	gi|356514537|ref|XP_003525962.1|//PREDICTED: squalene monooxygenase [Glycine max]
100791781	1573	371.9593577	3032.722267	3.027396485	4.06E-214	Up	2.37E-216	LOC100791781	GO:0031224//intrinsic component of membrane	NA	GO:0006810//transport	K15277//solute carrier family 35 (adenosine 3'-phospho 5'-phosphosulfate transporter), member B3	gi|356568332|ref|XP_003552365.1|//PREDICTED: UDP-galactose/UDP-glucose transporter 2-like [Glycine max]
100816132	1794	658.9893739	657.2471932	-0.003819126	0.993868942	*	0.974675757	LOC100816132	GO:0005829//cytosol	GO:0071566//UFM1 activating enzyme activity;GO:0061503//tRNA threonylcarbamoyladenosine dehydratase;GO:0003824//catalytic activity;GO:0005488//binding	GO:0071569//protein ufmylation;GO:0061504//cyclic threonylcarbamoyladenosine biosynthetic process	K12164//ubiquitin-like modifier-activating enzyme 5	gi|571453770|ref|XP_003525714.2|//PREDICTED: ubiquitin-like modifier-activating enzyme 5 [Glycine max]
100793902	1401	57.31163556	55.7958214	-0.038670987	0.961757231	*	0.926500746	LOC100793902	NA	GO:0016706//oxidoreductase activity, acting on paired donors, with incorporation or reduction of molecular oxygen, 2-oxoglutarate as one donor, and incorporation of one atom each of oxygen into both donors;GO:0046914//transition metal ion binding	GO:0008152//metabolic process	K05278//flavonol synthase [EC:1.14.11.23]	gi|356506108|ref|XP_003521829.1|//PREDICTED: flavonol synthase/flavanone 3-hydroxylase [Glycine max]
100819441	1102	23.83317295	34.65796576	0.540215946	0.448418369	*	0.288698284	LOC100819441	NA	NA	NA	NA	gi|571542893|ref|XP_006602004.1|//PREDICTED: uncharacterized protein At1g66480-like [Glycine max]
100781885	1746	0.482982485	0.488792814	0.017252205	0.994548367	*	0.982761012	LOC100781885	NA	NA	NA	K14611//solute carrier family 23 (nucleobase transporter), member 1/2	gi|356509779|ref|XP_003523623.1|//PREDICTED: putative nucleobase-ascorbate transporter 10 [Glycine max]
100807463	2627	229.3166984	1938.31611	3.079390554	5.04E-145	Up	5.05E-147	LOC100807463	NA	GO:0016787//hydrolase activity	NA	K01054//acylglycerol lipase [EC:3.1.1.23]	gi|955302365|ref|XP_014629542.1|//PREDICTED: caffeoylshikimate esterase-like isoform X2 [Glycine max];gi|356495931|ref|XP_003516824.1|//PREDICTED: caffeoylshikimate esterase-like isoform X1 [Glycine max];gi|593780695|ref|XP_007153388.1|//hypothetical protein PHAVU_003G030900g [Phaseolus vulgaris]
100786781	3225	94.34258804	187.9771763	0.994576421	0.000447809	*	0.000131416	LOC100786781	NA	GO:0046872//metal ion binding;GO:0051213//dioxygenase activity	GO:0055114//oxidation-reduction process	K13525//transitional endoplasmic reticulum ATPase;K06892//feruloyl-CoA ortho-hydroxylase [EC:1.14.11.-];K13229//2,4-dihydroxy-1,4-benzoxazin-3-one-glucoside dioxygenase [EC:1.14.20.2]	gi|955339066|ref|XP_014617174.1|//PREDICTED: LOW QUALITY PROTEIN: 1-aminocyclopropane-1-carboxylate oxidase homolog 1-like [Glycine max]
100781041	1222	563.4176046	418.557293	-0.428779527	0.005339073	*	0.001868553	LOC100781041	GO:0031224//intrinsic component of membrane;GO:0016021//integral component of membrane	NA	NA	NA	gi|356553204|ref|XP_003544948.1|//PREDICTED: transmembrane protein 56-B-like [Glycine max];gi|363814483|ref|NP_001242876.1|//uncharacterized protein LOC100777722 [Glycine max]
100799919	965	614.5603455	648.1593189	0.076793794	0.716177552	*	0.560302143	LOC100799919	GO:0043231//intracellular membrane-bounded organelle;GO:0005839//proteasome core complex	GO:0004175//endopeptidase activity	GO:0019941//modification-dependent protein catabolic process	K02729//20S proteasome subunit alpha 5 [EC:3.4.25.1]	gi|823248356|ref|XP_012456843.1|//PREDICTED: proteasome subunit alpha type-5 isoform X1 [Gossypium raimondii]
100802143	2179	1716.376544	741.2632413	-1.211308214	4.59E-31	Down	2.80E-32	LOC100802143	NA	NA	NA	K09495//T-complex protein 1 subunit gamma	gi|356559977|ref|XP_003548272.1|//PREDICTED: T-complex protein 1 subunit gamma [Glycine max]
100805466	403	0.229975964	0.280735862	0.287730288	0.761426418	*	0.635055932	LOC100805466	NA	NA	NA	K01490//AMP deaminase [EC:3.5.4.6]	gi|734352888|gb|KHN13301.1|//AMP deaminase [Glycine soja]
106798199	696	0.8138554	0.677095723	-0.265412682	0.86185034	*	0.77954697	LOC106798199	NA	NA	NA	K15156//mediator of RNA polymerase II transcription subunit 14;K13457//disease resistance protein RPM1;K10357//myosin V;K08247//methionine S-methyltransferase [EC:2.1.1.12];K14638//solute carrier family 15 (peptide/histidine transporter), member 3/4	gi|955313882|ref|XP_014629663.1|//PREDICTED: RNA-directed DNA polymerase homolog [Glycine max]
100812212	1628	620.8139587	427.8907263	-0.536918584	0.000527036	*	0.000156239	LOC100812212	GO:0016020//membrane	GO:0046873//metal ion transmembrane transporter activity;GO:0016491//oxidoreductase activity	GO:0006829//zinc II ion transport	K14709//solute carrier family 39 (zinc transporter), member 1/2/3	gi|571459007|ref|XP_006581291.1|//PREDICTED: zinc transporter 4, chloroplastic-like isoform X2 [Glycine max];gi|571459005|ref|XP_003526000.2|//PREDICTED: zinc transporter 4, chloroplastic-like isoform X1 [Glycine max]
102664832	1329	1.8284537	2.703525309	0.564217767	0.741096077	*	0.588610719	LOC102664832	NA	NA	NA	K05909//laccase [EC:1.10.3.2]	gi|571564995|ref|XP_006605700.1|//PREDICTED: uncharacterized protein LOC102664832 [Glycine max]
100788093	2977	111.0036151	52.94686098	-1.067989602	0.004344764	Down	0.001496071	LOC100788093	NA	GO:0004722//protein serine/threonine phosphatase activity	GO:0006470//protein dephosphorylation	K01102//pyruvate dehydrogenase phosphatase [EC:3.1.3.43]	gi|571487249|ref|XP_006590607.1|//PREDICTED: protein phosphatase 2C 29-like [Glycine max]
100802267	1122	3366.019363	3685.314398	0.130744227	0.081619104	*	0.038061938	LOC100802267	NA	NA	NA	K03940//NADH dehydrogenase (ubiquinone) Fe-S protein 7 [EC:1.6.5.3 1.6.99.3]	gi|356514589|ref|XP_003525988.1|//PREDICTED: NADH dehydrogenase [ubiquinone] iron-sulfur protein 7, mitochondrial-like [Glycine max]
102661032	2558	5.707057779	4.751760195	-0.264285139	0.860628856	*	0.776288213	LOC102661032	NA	NA	NA	K07152//protein SCO1/2	gi|955375013|ref|XP_006599908.2|//PREDICTED: protein SCO1 homolog 1, mitochondrial-like, partial [Glycine max]
100794343	2867	310.8475118	184.4848547	-0.752704648	0.001302303	*	0.000409636	LOC100794343	GO:0031224//intrinsic component of membrane	GO:0046914//transition metal ion binding;GO:0003824//catalytic activity;GO:0050662//coenzyme binding	GO:0008152//metabolic process	K13411//null	gi|356555827|ref|XP_003546231.1|//PREDICTED: ferric reduction oxidase 7, chloroplastic-like [Glycine max]
100780200	1338	250.345241	236.9419556	-0.07938535	0.79611747	*	0.68910802	LOC100780200	NA	NA	NA	NA	gi|947056027|gb|KRH05480.1|//hypothetical protein GLYMA_17G229400 [Glycine max];gi|356564061|ref|XP_003550275.1|//PREDICTED: uncharacterized protein LOC100780200 isoform X1 [Glycine max];gi|571538985|ref|XP_006601236.1|//PREDICTED: uncharacterized protein LOC100780200 isoform X2 [Glycine max]
100791128	804	2213.543348	2136.979496	-0.050784561	0.656799919	*	0.495622202	LOC100791128	NA	GO:0043169//cation binding;GO:0051536//iron-sulfur cluster binding	GO:0006091//generation of precursor metabolites and energy	K02639//ferredoxin	gi|955320476|ref|XP_014631096.1|//PREDICTED: ferredoxin-1, chloroplastic-like isoform X1 [Glycine max]
100778866	1392	13.21033677	10.8888608	-0.27881422	0.812892072	*	0.7113675	LOC100778866	NA	NA	NA	K11340//actin-like protein 6A	gi|955322081|ref|XP_014631381.1|//PREDICTED: actin-related protein 4-like isoform X1 [Glycine max]
100805595	2530	195.9713555	270.5741089	0.465380999	0.047400492	*	0.020594668	LOC100805595	GO:0016021//integral component of membrane	NA	NA	NA	gi|571494954|ref|XP_006592993.1|//PREDICTED: uncharacterized protein LOC100805595 isoform X2 [Glycine max];gi|356542411|ref|XP_003539660.1|//PREDICTED: uncharacterized protein LOC100805595 isoform X1 [Glycine max]
100776997	1751	263.6322249	252.2275828	-0.063800675	0.831098396	*	0.734898894	LOC100776997	GO:0005634//nucleus	NA	GO:0000381//regulation of alternative mRNA splicing, via spliceosome;GO:0080009//mRNA methylation	NA	gi|955380992|ref|XP_014625557.1|//PREDICTED: FKBP12-interacting protein of 37 kDa-like isoform X1 [Glycine max];gi|356562704|ref|XP_003549609.1|//PREDICTED: FKBP12-interacting protein of 37 kDa-like isoform X2 [Glycine max]
100807115	743	95.6409821	65.87203878	-0.537962741	0.185505431	*	0.098260944	LOC100807115	NA	NA	NA	NA	gi|356497452|ref|XP_003517574.1|//PREDICTED: uncharacterized protein LOC100807115 [Glycine max]
100814901	1178	2200.528943	2232.109448	0.020557422	0.868533082	*	0.788830696	LOC100814901	NA	NA	NA	NA	gi|356547998|ref|XP_003542391.1|//PREDICTED: protein FATTY ACID EXPORT 2, chloroplastic-like [Glycine max]
100812968	2276	472.9438438	99.55328227	-2.248128104	7.15E-30	Down	4.52E-31	LOC100812968	NA	GO:0017111//nucleoside-triphosphatase activity;GO:0005488//binding	NA	K14777//ATP-dependent RNA helicase DDX47/RRP3 [EC:3.6.4.13];K13116//ATP-dependent RNA helicase DDX41 [EC:3.6.4.13];K12858//ATP-dependent RNA helicase DDX23/PRP28 [EC:3.6.4.13]	gi|356557070|ref|XP_003546841.1|//PREDICTED: DEAD-box ATP-dependent RNA helicase 47, mitochondrial-like [Glycine max]
100499660	1718	571.4415873	465.6761487	-0.295279043	0.149315744	*	0.076307182	LOC100499660	NA	NA	NA	NA	gi|955395492|ref|XP_014628717.1|//PREDICTED: uncharacterized protein At1g32220, chloroplastic isoform X2 [Glycine max];gi|955395494|ref|XP_014628718.1|//PREDICTED: uncharacterized protein At1g32220, chloroplastic isoform X3 [Glycine max];gi|955395490|ref|XP_014628716.1|//PREDICTED: uncharacterized protein At1g32220, chloroplastic isoform X1 [Glycine max];gi|955395488|ref|XP_014628714.1|//PREDICTE…
102664284	937	3.703985755	8.928613633	1.269357632	0.280895578	*	0.161575194	LOC102664284	NA	NA	NA	NA	gi|571518723|ref|XP_006597732.1|//PREDICTED: uncharacterized protein LOC102664284 [Glycine max]
100800545	1522	24.82231894	36.68452533	0.563533717	0.429954182	*	0.273886747	LOC100800545	NA	NA	NA	K00844//hexokinase [EC:2.7.1.1];K19366//spartin	gi|356497589|ref|XP_003517642.1|//PREDICTED: uncharacterized protein LOC100800545 [Glycine max]
100801053	2845	42.88413134	47.60346994	0.150622841	0.835247462	*	0.740514132	LOC100801053	NA	NA	NA	K04733//interleukin-1 receptor-associated kinase 4 [EC:2.7.11.1]	gi|571514276|ref|XP_003546901.2|//PREDICTED: pollen receptor-like kinase 4 [Glycine max]
100799689	1602	222.4262415	318.4219902	0.517612967	0.01434451	*	0.005470884	LOC100799689	NA	GO:0003723//RNA binding	NA	K13162//poly(rC)-binding protein 2/3/4	gi|955385901|ref|XP_014626692.1|//PREDICTED: RNA-binding KH domain-containing protein PEPPER-like isoform X2 [Glycine max];gi|571548789|ref|XP_003552465.2|//PREDICTED: poly(rC)-binding protein 4-like isoform X1 [Glycine max];gi|947051445|gb|KRH00974.1|//hypothetical protein GLYMA_18G245600 [Glycine max]
100801849	1331	98.08314265	163.0168076	0.732943609	0.015867311	*	0.006116066	LOC100801849	NA	GO:0003824//catalytic activity	GO:0008152//metabolic process	K11153//retinol dehydrogenase 12 [EC:1.1.1.300]	gi|356505114|ref|XP_003521337.1|//PREDICTED: short-chain dehydrogenase TIC 32, chloroplastic-like [Glycine max]
102664389	2548	14.05101632	9.599826945	-0.549594181	0.649940214	*	0.483530539	LOC102664389	NA	NA	NA	K10756//replication factor C subunit 3/5	gi|571458210|ref|XP_006581087.1|//PREDICTED: uncharacterized protein LOC102664389 [Glycine max]
100808400	1324	376.6735875	230.979516	-0.70554996	0.000208892	*	5.85E-05	LOC100808400	GO:0009507//chloroplast	GO:0004834//tryptophan synthase activity;GO:0030170//pyridoxal phosphate binding	GO:0000162//tryptophan biosynthetic process	K01695//tryptophan synthase alpha chain [EC:4.2.1.20]	gi|255646115|gb|ACU23544.1|//unknown [Glycine max];gi|356504969|ref|XP_003521265.1|//PREDICTED: tryptophan synthase alpha chain [Glycine max]
100789831	1930	367.5007376	228.5216337	-0.685416396	0.000621326	*	0.00018599	LOC100789831	NA	NA	NA	NA	gi|955306874|ref|XP_014621930.1|//PREDICTED: uncharacterized protein LOC100789831 [Glycine max]
100783464	1557	231.6707385	450.7738791	0.960328085	4.55E-07	*	9.43E-08	LOC100783464	NA	GO:0003824//catalytic activity;GO:0016491//oxidoreductase activity	GO:0008152//metabolic process;GO:0055114//oxidation-reduction process	K05275//pyridoxine 4-dehydrogenase [EC:1.1.1.65]	gi|356567476|ref|XP_003551945.1|//PREDICTED: uncharacterized oxidoreductase At1g06690, chloroplastic [Glycine max]
102667478	1439	4.856088919	6.780478808	0.481592315	0.756138503	*	0.605717357	LOC102667478	NA	NA	NA	K12471//epsin;K12448//UDP-arabinose 4-epimerase [EC:5.1.3.5];K21026//null;K00279//cytokinin dehydrogenase [EC:1.5.99.12];K04460//serine/threonine-protein phosphatase 5 [EC:3.1.3.16]	gi|571480205|ref|XP_006588159.1|//PREDICTED: serine/threonine-protein phosphatase 7 long form homolog [Glycine max]
100809977	1848	653.5210622	436.7617193	-0.581387319	8.71E-05	*	2.31E-05	LOC100809977	GO:0005634//nucleus;GO:0005886//plasma membrane;GO:0005737//cytoplasm	GO:0005524//ATP binding;GO:0004683//calmodulin-dependent protein kinase activity;GO:0009931//calcium-dependent protein serine/threonine kinase activity;GO:0005516//calmodulin binding	GO:0009738//abscisic acid-activated signaling pathway;GO:0018105//peptidyl-serine phosphorylation;GO:0035556//intracellular signal transduction;GO:0046777//protein autophosphorylation	K13412//calcium-dependent protein kinase [EC:2.7.11.1]	gi|947124214|gb|KRH72420.1|//hypothetical protein GLYMA_02G211400 [Glycine max];gi|571441105|ref|XP_006575342.1|//PREDICTED: serine/threonine-protein kinase PEPKR2-like [Glycine max]
100783895	1531	176.4063216	138.9029323	-0.344825206	0.276190947	*	0.158020751	LOC100783895	NA	NA	NA	NA	gi|955325608|ref|XP_014632178.1|//PREDICTED: protein SAWADEE HOMEODOMAIN HOMOLOG 2-like [Glycine max]
100816638	854	62.60917362	82.40421928	0.396344149	0.402442773	*	0.252406302	LOC100816638	NA	NA	NA	K00703//starch synthase [EC:2.4.1.21]	gi|356510418|ref|XP_003523935.1|//PREDICTED: inactive protein RESTRICTED TEV MOVEMENT 2-like [Glycine max]
100810476	2528	4261.462861	2682.831716	-0.667592196	1.26E-22	*	1.05E-23	LOC100810476	GO:0044424//intracellular part	GO:0032559//adenyl ribonucleotide binding;GO:0004812//aminoacyl-tRNA ligase activity	GO:0006418//tRNA aminoacylation for protein translation	K01880//glycyl-tRNA synthetase [EC:6.1.1.14]	gi|356527475|ref|XP_003532335.1|//PREDICTED: glycine--tRNA ligase, mitochondrial 1 [Glycine max]
102663855	1685	0.281769986	0.231064424	-0.286222794	0.761426418	*	0.637061387	LOC102663855	NA	NA	NA	K06911//uncharacterized protein;K10278//null	gi|955341259|ref|XP_006587320.2|//PREDICTED: FBD-associated F-box protein At5g18780-like [Glycine max]
100795484	1947	223.5652108	152.8917249	-0.548185381	0.062980087	*	0.028328121	LOC100795484	GO:0031224//intrinsic component of membrane	NA	GO:0006810//transport	K07088//uncharacterized protein;K01807//ribose 5-phosphate isomerase A [EC:5.3.1.6]	gi|356571384|ref|XP_003553857.1|//PREDICTED: uncharacterized transporter YBR287W-like [Glycine max]
100802279	2411	1660.868027	1615.183444	-0.040239413	0.761426418	*	0.627436873	LOC100802279	NA	NA	NA	NA	gi|356517671|ref|XP_003527510.1|//PREDICTED: fasciclin-like arabinogalactan protein 16 [Glycine max]
100790743	1751	11.04316161	62.35297375	2.497305098	1.35E-05	Up	3.24E-06	LOC100790743	NA	NA	NA	K07874//Ras-related protein Rab-1A;K00801//farnesyl-diphosphate farnesyltransferase [EC:2.5.1.21]	gi|955389075|ref|XP_014627418.1|//PREDICTED: WAT1-related protein At3g28050-like isoform X2 [Glycine max];gi|356571529|ref|XP_003553929.1|//PREDICTED: WAT1-related protein At3g28050-like isoform X1 [Glycine max]
106798329	911	0.575376612	0.956758866	0.733648785	0.560952678	*	0.390718958	LOC106798329	NA	NA	NA	K21026//null;K00279//cytokinin dehydrogenase [EC:1.5.99.12];K20293//conserved oligomeric Golgi complex subunit 6;K04460//serine/threonine-protein phosphatase 5 [EC:3.1.3.16]	gi|955314260|ref|XP_014629781.1|//PREDICTED: uncharacterized protein LOC106798329 [Glycine max];gi|571475020|ref|XP_006586433.1|//PREDICTED: serine/threonine-protein phosphatase 7 long form homolog [Glycine max]
100791611	1655	803.2716943	747.976205	-0.102895665	0.540126135	*	0.370894591	LOC100791611	NA	NA	NA	K17964//leucine-rich PPR motif-containing protein, mitochondrial;K17710//pentatricopeptide repeat domain-containing protein 1	gi|955310238|ref|XP_014628856.1|//PREDICTED: uncharacterized protein LOC100791611 isoform X1 [Glycine max];gi|955310242|ref|XP_014628858.1|//PREDICTED: uncharacterized protein LOC100791611 isoform X2 [Glycine max];gi|593195297|ref|XP_007132326.1|//hypothetical protein PHAVU_011G085400g [Phaseolus vulgaris]
100812164	952	228.2969297	326.2589987	0.515106237	0.019362348	*	0.007596184	LOC100812164	NA	GO:0005515//protein binding	GO:0044267//cellular protein metabolic process	NA	gi|356571783|ref|XP_003554052.1|//PREDICTED: uncharacterized protein LOC100812164 [Glycine max]
100814126	1376	167.8431321	33.64257008	-2.318753677	8.80E-12	Down	1.26E-12	LOC100814126	NA	NA	NA	K18183//cytochrome c oxidase assembly protein subunit 19;K15601//lysine-specific demethylase 3 [EC:1.14.11.-]	gi|356537752|ref|XP_003537389.1|//PREDICTED: cell division cycle-associated 7-like protein [Glycine max]
100811304	1142	5.495198467	6.015667272	0.130553186	0.932312052	*	0.885167738	LOC100811304	NA	NA	NA	K04733//interleukin-1 receptor-associated kinase 4 [EC:2.7.11.1];K04730//interleukin-1 receptor-associated kinase 1 [EC:2.7.11.1]	gi|947110669|gb|KRH58995.1|//hypothetical protein GLYMA_05G159900, partial [Glycine max]
100781275	3060	2754.713616	2835.321491	0.041609986	0.701561819	*	0.544134256	LOC100781275	NA	NA	NA	K03260//translation initiation factor 4G	gi|356562555|ref|XP_003549535.1|//PREDICTED: eukaryotic translation initiation factor isoform 4G-1-like [Glycine max]
100500072	715	2461.54726	1631.902521	-0.593010555	1.09E-13	*	1.39E-14	LOC100500072	GO:0030529//intracellular ribonucleoprotein complex	GO:0003723//RNA binding;GO:0005198//structural molecule activity	GO:0010467//gene expression	K02990//small subunit ribosomal protein S6	gi|351720783|ref|NP_001236420.1|//uncharacterized protein LOC100500072 [Glycine max]
BGI_novel_G003430	2497	88.33303498	24.08927438	-1.874562144	0.000170683	Down	4.72E-05	NA	NA	NA	NA	NA	gi|947067514|gb|KRH16657.1|//hypothetical protein GLYMA_14G168500 [Glycine max]
100809559	3713	1347.523165	1429.464163	0.085164378	0.505498446	*	0.339891809	LOC100809559	NA	GO:0005524//ATP binding;GO:0008026//ATP-dependent helicase activity;GO:0003676//nucleic acid binding	NA	K12813//pre-mRNA-splicing factor ATP-dependent RNA helicase DHX16 [EC:3.6.4.13]	gi|571461457|ref|XP_006582003.1|//PREDICTED: putative pre-mRNA-splicing factor ATP-dependent RNA helicase DHX16 isoform X1 [Glycine max];gi|955325146|ref|XP_014632078.1|//PREDICTED: putative pre-mRNA-splicing factor ATP-dependent RNA helicase DHX16 isoform X2 [Glycine max];gi|950953153|ref|XP_014496104.1|//PREDICTED: putative pre-mRNA-splicing factor ATP-dependent RNA helicase DHX16 isoform X2 [V…
100804518	1477	17.28356035	12.96792804	-0.414452447	0.693771751	*	0.535681955	LOC100804518	NA	GO:0032559//adenyl ribonucleotide binding;GO:0004672//protein kinase activity	GO:0006464//cellular protein modification process	K04421//mitogen-activated protein kinase kinase kinase 3 [EC:2.7.11.25];K20716//null	gi|356541850|ref|XP_003539385.1|//PREDICTED: mitogen-activated protein kinase kinase kinase NPK1-like [Glycine max]
100801883	1566	94.28629166	415.4399468	2.139520009	8.55E-12	Up	1.22E-12	LOC100801883	NA	GO:0004175//endopeptidase activity	GO:0019538//protein metabolic process	K00924//null	gi|363808270|ref|NP_001242239.1|//uncharacterized protein LOC100801883 [Glycine max]
100306542	528	523.806425	206.4681552	-1.343114472	3.38E-13	Down	4.45E-14	LOC100306542	NA	NA	NA	NA	gi|255645809|gb|ACU23395.1|//unknown [Glycine max]
100795426	1834	529.2610663	800.0522059	0.596114614	1.35E-05	*	3.24E-06	LOC100795426	GO:0031248//protein acetyltransferase complex	GO:0004596//peptide alpha-N-acetyltransferase activity	GO:0006474//N-terminal protein amino acid acetylation	K20793//null;K01834//2,3-bisphosphoglycerate-dependent phosphoglycerate mutase [EC:5.4.2.11]	gi|356530427|ref|XP_003533783.1|//PREDICTED: uncharacterized protein LOC100795426 isoform X2 [Glycine max];gi|955340440|ref|XP_014617461.1|//PREDICTED: uncharacterized protein LOC100795426 isoform X1 [Glycine max]
100793653	2248	1148.749307	1492.370376	0.377541637	0.000235863	*	6.65E-05	LOC100793653	NA	NA	NA	K03267//peptide chain release factor subunit 3	gi|955334339|ref|XP_014634190.1|//PREDICTED: eukaryotic peptide chain release factor GTP-binding subunit ERF3A-like isoform X3 [Glycine max];gi|955334337|ref|XP_003532534.3|//PREDICTED: eukaryotic peptide chain release factor GTP-binding subunit ERF3A-like isoform X2 [Glycine max];gi|955334335|ref|XP_014634189.1|//PREDICTED: eukaryotic peptide chain release factor GTP-binding subunit ERF3A-like i…
100813406	1681	165.4771359	169.4569069	0.034286548	0.930258141	*	0.881931983	LOC100813406	GO:0043231//intracellular membrane-bounded organelle	GO:0003676//nucleic acid binding	NA	K09422//myb proto-oncogene protein, plant	gi|356504317|ref|XP_003520943.1|//PREDICTED: transcription factor MYB44-like [Glycine max]
100781476	4186	369.0983658	385.2100988	0.061640176	0.800617444	*	0.694866236	LOC100781476	NA	GO:0005524//ATP binding;GO:0004672//protein kinase activity;GO:0004722//protein serine/threonine phosphatase activity	GO:0006470//protein dephosphorylation;GO:0006468//protein phosphorylation	K17505//protein phosphatase 1K [EC:3.1.3.16]	gi|955307292|ref|XP_014622694.1|//PREDICTED: uncharacterized protein LOC100781476 isoform X2 [Glycine max];gi|571440123|ref|XP_006575055.1|//PREDICTED: uncharacterized protein LOC100781476 isoform X1 [Glycine max]
100796295	3165	271.4962449	705.9841601	1.378703571	1.60E-20	Up	1.46E-21	LOC100796295	GO:0016020//membrane;GO:0016021//integral component of membrane	NA	NA	K13466//EIX receptor 1/2;K13420//LRR receptor-like serine/threonine-protein kinase FLS2 [EC:2.7.11.1]	gi|571529274|ref|XP_006599538.1|//PREDICTED: receptor-like protein 12 isoform X1 [Glycine max];gi|947059419|gb|KRH08825.1|//hypothetical protein GLYMA_16G176900 [Glycine max]
547932	1871	260.1281296	430.2200627	0.725852387	5.56E-05	*	1.44E-05	HOP1	NA	NA	GO:0006950//response to stress	K09553//stress-induced-phosphoprotein 1	gi|351723609|ref|NP_001236261.1|//hsp70-Hsp90 organizing protein 1 [Glycine max]
100808690	1882	29.9509062	27.97259664	-0.098585471	0.913713262	*	0.857707408	LOC100808690	GO:0016021//integral component of membrane	GO:0016705//oxidoreductase activity, acting on paired donors, with incorporation or reduction of molecular oxygen;GO:0020037//heme binding;GO:0005506//iron ion binding;GO:0004497//monooxygenase activity;GO:0016491//oxidoreductase activity	GO:0010268//brassinosteroid homeostasis;GO:0007275//multicellular organism development;GO:0016132//brassinosteroid biosynthetic process;GO:0016125//sterol metabolic process;GO:0055114//oxidation-reduction process	K07437//cytochrome P450, family 26, subfamily A;K20667//null	gi|356511023|ref|XP_003524231.1|//PREDICTED: beta-amyrin 28-oxidase-like [Glycine max];gi|356528398|ref|XP_003532790.1|//PREDICTED: beta-amyrin 28-oxidase-like [Glycine max]
100780834	2711	344.5933456	471.421847	0.452123776	0.026407275	*	0.010715981	LOC100780834	NA	NA	NA	K03517//quinolinate synthase [EC:2.5.1.72]	gi|356513644|ref|XP_003525521.1|//PREDICTED: quinolinate synthase, chloroplastic [Glycine max]
BGI_novel_G004303	1073	6394.3189	16807.72542	1.394261897	7.15E-121	Up	9.00E-123	NA	NA	GO:0046872//metal ion binding	NA	NA	gi|255627801|gb|ACU14245.1|//unknown [Glycine max]
100818051	1076	1161.433483	537.696367	-1.111042902	1.17E-22	Down	9.72E-24	LOC100818051	NA	NA	NA	K15455//diphthamide biosynthesis protein 3	gi|734375962|gb|KHN21200.1|//hypothetical protein glysoja_006679 [Glycine soja]
100816878	1720	5.716092298	12.97006133	1.182084185	0.267235033	*	0.151900044	LOC100816878	NA	NA	NA	NA	gi|356558696|ref|XP_003547639.1|//PREDICTED: uncharacterized protein LOC100816878 [Glycine max]
100816745	1312	448.6007327	456.7011205	0.025818353	0.936331761	*	0.890853435	LOC100816745	NA	GO:0048037//cofactor binding	GO:0008152//metabolic process	K09753//cinnamoyl-CoA reductase [EC:1.2.1.44]	gi|571544266|ref|XP_006602185.1|//PREDICTED: cinnamoyl-CoA reductase 1-like [Glycine max]
100527588	610	555.8070467	277.2394358	-1.003451638	1.93E-10	Down	3.03E-11	LOC100527588	NA	NA	NA	NA	gi|947074000|gb|KRH22891.1|//hypothetical protein GLYMA_13G326000 [Glycine max]
100820164	3442	93.22230115	52.32021563	-0.833306639	0.046854403	*	0.02032149	LOC100820164	NA	NA	NA	K10706//senataxin [EC:3.6.4.-]	gi|955386084|ref|XP_014626721.1|//PREDICTED: uncharacterized protein LOC100820164 [Glycine max]
100812887	2185	351.7699971	249.6004394	-0.495011965	0.012533497	*	0.004727111	LOC100812887	NA	NA	NA	K17964//leucine-rich PPR motif-containing protein, mitochondrial;K03457//nucleobase:cation symporter-1, NCS1 family	gi|955349573|ref|XP_014619360.1|//PREDICTED: pentatricopeptide repeat-containing protein At4g38150-like [Glycine max]
100785006	2070	123.8136793	861.483752	2.798652871	2.58E-67	Up	6.86E-69	LOC100785006	NA	NA	NA	NA	gi|356526882|ref|XP_003532045.1|//PREDICTED: uncharacterized protein LOC100785006 isoform X1 [Glycine max];gi|955337609|ref|XP_014634822.1|//PREDICTED: uncharacterized protein LOC100785006 isoform X2 [Glycine max]
106795419	1399	4.691286885	6.757221335	0.526446384	0.718754847	*	0.563234608	LOC106795419	NA	NA	NA	K00965//UDPglucose--hexose-1-phosphate uridylyltransferase [EC:2.7.7.12];K11423//histone-lysine N-methyltransferase SETD2 [EC:2.1.1.43]	gi|734402532|gb|KHN32065.1|//Protein FAR1-RELATED SEQUENCE 6, partial [Glycine soja]
100500693	1322	709.5338724	521.0271816	-0.44551292	0.001067611	*	0.000331434	LOC100500693	NA	GO:0016628//oxidoreductase activity, acting on the CH-CH group of donors, NAD or NADP as acceptor;GO:0003824//catalytic activity;GO:0016491//oxidoreductase activity	GO:0008152//metabolic process;GO:0055114//oxidation-reduction process	K19329//WW domain-containing oxidoreductase	gi|955341189|ref|XP_006587287.2|//PREDICTED: short-chain dehydrogenase TIC 32, chloroplastic isoform X2 [Glycine max];gi|955341187|ref|XP_014617617.1|//PREDICTED: short-chain dehydrogenase TIC 32, chloroplastic isoform X1 [Glycine max]
100817506	2840	1114.039614	1217.023163	0.127556092	0.301893933	*	0.176706931	LOC100817506	GO:0005634//nucleus;GO:0005737//cytoplasm	GO:0044822//poly(A) RNA binding;GO:0005524//ATP binding;GO:0004004//ATP-dependent RNA helicase activity;GO:0032559//adenyl ribonucleotide binding;GO:0042623//ATPase activity, coupled	GO:0006396//RNA processing	K12820//pre-mRNA-splicing factor ATP-dependent RNA helicase DHX15/PRP43 [EC:3.6.4.13]	gi|356572811|ref|XP_003554559.1|//PREDICTED: probable pre-mRNA-splicing factor ATP-dependent RNA helicase [Glycine max]
100784475	1463	1263.938158	1148.898723	-0.137674249	0.271838762	*	0.155059554	LOC100784475	NA	NA	NA	K17508//protein phosphatase PTC7 [EC:3.1.3.16]	gi|955377115|ref|XP_014624696.1|//PREDICTED: probable protein phosphatase 2C 55 [Glycine max]
100815970	618	0.569808967	0.943302271	0.727241814	0.563508621	*	0.393601803	LOC100815970	NA	NA	GO:0051704//multi-organism process	NA	gi|346655477|gb|AEO44997.1|//leginsulin 1 [Glycine max]
100806979	1088	405.7287806	418.0742272	0.043243464	0.86185034	*	0.779356043	LOC100806979	NA	NA	NA	NA	gi|356534921|ref|XP_003535999.1|//PREDICTED: uncharacterized protein LOC100806979 [Glycine max]
100800744	2412	0.255033023	0.212371864	-0.264091424	0.767600458	*	0.652487374	LOC100800744	NA	NA	NA	K04733//interleukin-1 receptor-associated kinase 4 [EC:2.7.11.1]	gi|955306200|ref|XP_014620667.1|//PREDICTED: proline-rich receptor-like protein kinase PERK4 [Glycine max]
102668729	477	0.826146621	0.703892612	-0.231042505	0.871695032	*	0.794627157	LOC102668729	NA	NA	NA	NA	NA
100809212	2875	450.5961684	363.6597401	-0.309245829	0.097210124	*	0.046475665	LOC100809212	NA	GO:0016881//acid-amino acid ligase activity	GO:0043412//macromolecule modification	K16609//tubulin--tyrosine ligase-like protein 12	gi|356556388|ref|XP_003546508.1|//PREDICTED: tubulin--tyrosine ligase-like protein 12 [Glycine max]
100793353	2423	323.4441133	909.6689407	1.49182514	6.40E-28	Up	4.34E-29	LOC100793353	GO:0043231//intracellular membrane-bounded organelle	GO:0003677//DNA binding;GO:0005515//protein binding;GO:0043565//sequence-specific DNA binding;GO:0003700//transcription factor activity, sequence-specific DNA binding;GO:0001071//nucleic acid binding transcription factor activity	GO:0006355//regulation of transcription, DNA-templated;GO:0006351//transcription, DNA-templated	K14431//transcription factor TGA	gi|357463481|ref|XP_003602022.1|//BZIP family transcription factor [Medicago truncatula];gi|363807762|ref|NP_001241919.1|//uncharacterized protein LOC100793353 [Glycine max];gi|571541607|ref|XP_006601811.1|//PREDICTED: uncharacterized protein LOC100793353 isoform X1 [Glycine max]
778173	1363	301.1419525	367.598928	0.287688853	0.221027417	*	0.120771557	LOC778173	GO:0005634//nucleus;GO:0000786//nucleosome	GO:0003677//DNA binding	GO:0006334//nucleosome assembly	K09422//myb proto-oncogene protein, plant	gi|947088200|gb|KRH36865.1|//hypothetical protein GLYMA_09G029300 [Glycine max];gi|947088201|gb|KRH36866.1|//hypothetical protein GLYMA_09G029300 [Glycine max];gi|593693812|ref|XP_007147427.1|//hypothetical protein PHAVU_006G123700g [Phaseolus vulgaris]
102661669	541	1.488696673	0.930722809	-0.677626361	0.664793725	*	0.503564876	LOC102661669	NA	NA	NA	NA	gi|571462361|ref|XP_006582260.1|//PREDICTED: uncharacterized protein LOC102661669 isoform X2 [Glycine max];gi|571462359|ref|XP_006582259.1|//PREDICTED: uncharacterized protein LOC102661669 isoform X1 [Glycine max]
100796590	1252	524.8929453	165.4454963	-1.665667188	2.16E-21	Down	1.90E-22	LOC100796590	NA	NA	NA	K12472//epidermal growth factor receptor substrate 15	gi|955359577|ref|XP_003543278.2|//PREDICTED: embryonic abundant protein USP92-like isoform X1 [Glycine max]
100799234	3290	258.6428372	306.3258224	0.244105749	0.293265139	*	0.170324491	LOC100799234	NA	NA	NA	K15601//lysine-specific demethylase 3 [EC:1.14.11.-]	gi|571500399|ref|XP_006594637.1|//PREDICTED: lysine-specific demethylase JMJ25-like isoform X2 [Glycine max];gi|955359089|ref|XP_014621326.1|//PREDICTED: lysine-specific demethylase JMJ25-like isoform X1 [Glycine max]
100786181	1689	1.698663642	1.882686892	0.148392878	0.930589777	*	0.882491374	LOC100786181	NA	GO:0016740//transferase activity	NA	K09833//homogentisate phytyltransferase / homogentisate geranylgeranyltransferase [EC:2.5.1.115 2.5.1.116]	gi|356548403|ref|XP_003542591.1|//PREDICTED: glycinol 4-dimethylallyltransferase-like isoform X1 [Glycine max];gi|571498404|ref|XP_006594208.1|//PREDICTED: glycinol 4-dimethylallyltransferase-like isoform X2 [Glycine max]
100815624	1374	1210.525958	1460.457386	0.270786247	0.012102497	*	0.004547032	LOC100815624	GO:0016021//integral component of membrane	GO:0016892//endoribonuclease activity, producing 3'-phosphomonoesters;GO:0003676//nucleic acid binding	GO:0055114//oxidation-reduction process	K01166//ribonuclease T2 [EC:3.1.27.1]	gi|356520310|ref|XP_003528806.1|//PREDICTED: ribonuclease 2 [Glycine max];gi|356522544|ref|XP_003529906.1|//PREDICTED: cytochrome b561 and DOMON domain-containing protein At3g07570 [Glycine max]
100817318	723	3.575302427	43.05725867	3.590119284	1.35E-06	Up	2.92E-07	LOC100817318	NA	GO:0005488//binding	GO:0010876//lipid localization;GO:0051234//establishment of localization	NA	gi|359807501|ref|NP_001241144.1|//uncharacterized protein LOC100817318 precursor [Glycine max]
100776620	1895	694.5291614	513.9679764	-0.434356797	0.007912908	*	0.002856653	LOC100776620	NA	NA	NA	NA	gi|356526171|ref|XP_003531693.1|//PREDICTED: molybdate transporter 2 [Glycine max]
100807925	1958	191.6447877	315.5313322	0.719348511	0.000722903	*	0.000218712	LOC100807925	NA	NA	NA	K06236//collagen, type I, alpha;K14491//two-component response regulator ARR-B family;K03921//acyl-[acyl-carrier-protein] desaturase [EC:1.14.19.2 1.14.19.11 1.14.19.26]	gi|356513919|ref|XP_003525655.1|//PREDICTED: uncharacterized protein LOC100807925 [Glycine max]
100795440	991	117.0679301	167.6436684	0.518052083	0.084458972	*	0.039553028	LOC100795440	NA	NA	NA	NA	gi|356500037|ref|XP_003518841.1|//PREDICTED: protein disulfide-isomerase SCO2-like [Glycine max]
100809773	2085	165.2968443	90.90793884	-0.862580989	0.00530369	*	0.001855006	LOC100809773	NA	GO:0032559//adenyl ribonucleotide binding	NA	K09489//heat shock 70kDa protein 4	gi|356497462|ref|XP_003517579.1|//PREDICTED: heat shock 70 kDa protein 8 [Glycine max]
100814590	4080	67.25872926	42.05469317	-0.677454712	0.162661244	*	0.084345109	LOC100814590	NA	NA	NA	K11446//histone demethylase JARID1 [EC:1.14.11.-]	gi|571471177|ref|XP_006585229.1|//PREDICTED: lysine-specific demethylase JMJ18-like isoform X1 [Glycine max];gi|571471181|ref|XP_006585231.1|//PREDICTED: lysine-specific demethylase JMJ18-like isoform X2 [Glycine max]
100775530	1481	1480.661951	3718.328465	1.328411921	1.51E-75	Up	3.49E-77	LOC100775530	NA	NA	NA	K11982//E3 ubiquitin-protein ligase RNF115/126 [EC:2.3.2.27]	gi|356557098|ref|XP_003546855.1|//PREDICTED: E3 ubiquitin-protein ligase RNF181 [Glycine max]
100170713	1607	839.8399246	1972.301306	1.231693689	1.13E-34	Up	6.24E-36	NAC19	GO:0005634//nucleus	GO:0003677//DNA binding;GO:0001071//nucleic acid binding transcription factor activity;GO:0003676//nucleic acid binding	GO:0009738//abscisic acid-activated signaling pathway;GO:0006355//regulation of transcription, DNA-templated;GO:0006950//response to stress	K12581//CCR4-NOT transcription complex subunit 7/8;K02437//glycine cleavage system H protein;K03094//S-phase kinase-associated protein 1;K13126//polyadenylate-binding protein;K05941//glutathione gamma-glutamylcysteinyltransferase [EC:2.3.2.15];K01054//acylglycerol lipase [EC:3.1.1.23]	gi|363814561|ref|NP_001242756.1|//NAC domain protein [Glycine max];gi|187940293|gb|ACD39377.1|//NAC domain protein [Glycine max]
BGI_novel_G004136	2411	1185.221191	1448.148116	0.289052843	0.009759169	*	0.003589117	NA	GO:0016021//integral component of membrane	GO:0016857//racemase and epimerase activity, acting on carbohydrates and derivatives;GO:0050662//coenzyme binding	GO:0005975//carbohydrate metabolic process	K08679//UDP-glucuronate 4-epimerase [EC:5.1.3.6]	gi|947047820|gb|KRG97348.1|//hypothetical protein GLYMA_18G002200 [Glycine max]
100808257	1207	315.7542097	438.2593903	0.472983034	0.008711879	*	0.003169638	LOC100808257	GO:0016021//integral component of membrane	NA	NA	NA	gi|356576193|ref|XP_003556218.1|//PREDICTED: uncharacterized protein LOC100808257 [Glycine max]
100788400	3473	2188.782205	2406.353704	0.13672031	0.145068258	*	0.073808724	LOC100788400	NA	GO:0005488//binding	NA	K17541//SCY1-like protein 2	gi|571475693|ref|XP_006586743.1|//PREDICTED: SCY1-like protein 2 isoform X2 [Glycine max];gi|356531746|ref|XP_003534437.1|//PREDICTED: SCY1-like protein 2 isoform X1 [Glycine max]
100778800	1951	1630.849266	934.3554141	-0.803580107	3.89E-15	*	4.56E-16	LOC100778800	NA	NA	NA	NA	gi|356501144|ref|XP_003519388.1|//PREDICTED: probable zinc metalloprotease EGY2, chloroplastic [Glycine max]
100806999	2370	654.7338381	374.5151279	-0.805884548	2.56E-07	*	5.17E-08	LOC100806999	GO:0009536//plastid	NA	NA	K17964//leucine-rich PPR motif-containing protein, mitochondrial	gi|356505993|ref|XP_003521773.1|//PREDICTED: pentatricopeptide repeat-containing protein At3g04760, chloroplastic-like [Glycine max]
100791233	2725	289.0405048	126.1896686	-1.195677881	2.73E-07	Down	5.53E-08	LOC100791233	NA	GO:0000166//nucleotide binding;GO:0017111//nucleoside-triphosphatase activity	NA	K13181//ATP-dependent RNA helicase DDX27 [EC:3.6.4.13]	gi|571440458|ref|XP_006575166.1|//PREDICTED: DEAD-box ATP-dependent RNA helicase 28-like [Glycine max]
100790576	2825	61.07592182	47.96604373	-0.348590283	0.537925038	*	0.368911099	LOC100790576	NA	NA	NA	K15271//ATP-dependent DNA helicase HFM1/MER3 [EC:3.6.4.12];K04733//interleukin-1 receptor-associated kinase 4 [EC:2.7.11.1]	gi|356541211|ref|XP_003539074.1|//PREDICTED: pentatricopeptide repeat-containing protein At5g59600 [Glycine max]
100807758	1398	253.2491385	528.5609484	1.061512477	7.79E-11	Up	1.19E-11	LOC100807758	NA	NA	NA	K02978//small subunit ribosomal protein S27e;K19613//leucine-rich repeat protein SHOC2	gi|955325143|ref|XP_014632077.1|//PREDICTED: plant intracellular Ras-group-related LRR protein 7 isoform X3 [Glycine max];gi|356516841|ref|XP_003527101.1|//PREDICTED: plant intracellular Ras-group-related LRR protein 7 isoform X1 [Glycine max];gi|571461455|ref|XP_006582002.1|//PREDICTED: plant intracellular Ras-group-related LRR protein 7 isoform X2 [Glycine max]
100801518	1067	522.8147719	321.3916189	-0.701967597	1.97E-05	*	4.82E-06	LOC100801518	NA	NA	NA	K13420//LRR receptor-like serine/threonine-protein kinase FLS2 [EC:2.7.11.1]	gi|359806711|ref|NP_001241548.1|//LRR receptor-like serine/threonine-protein kinase GSO2-like precursor [Glycine max]
100781650	3485	319.3060969	335.2890149	0.070465117	0.791407236	*	0.682235643	LOC100781650	GO:0016021//integral component of membrane;GO:0005622//intracellular	GO:0005524//ATP binding;GO:0004707//MAP kinase activity	GO:0000165//MAPK cascade	K04371//mitogen-activated protein kinase 1/3 [EC:2.7.11.24];K20538//null	gi|955379984|ref|XP_014625378.1|//PREDICTED: mitogen-activated protein kinase 15-like [Glycine max];gi|502151262|ref|XP_004508354.1|//PREDICTED: mitogen-activated protein kinase 15-like [Cicer arietinum];gi|593694536|ref|XP_007147789.1|//hypothetical protein PHAVU_006G155300g [Phaseolus vulgaris];gi|922372061|ref|XP_013458188.1|//MAP kinase-like protein [Medicago truncatula]
100802665	1602	404.6659605	555.4865689	0.457020531	0.009343225	*	0.003421593	LOC100802665	GO:0009507//chloroplast	GO:0016616//oxidoreductase activity, acting on the CH-OH group of donors, NAD or NADP as acceptor;GO:0000166//nucleotide binding;GO:0046914//transition metal ion binding;GO:0008270//zinc ion binding;GO:0051287//NAD binding;GO:0004399//histidinol dehydrogenase activity	GO:0000105//histidine biosynthetic process;GO:0006547//histidine metabolic process;GO:0055114//oxidation-reduction process	K00013//histidinol dehydrogenase [EC:1.1.1.23]	gi|356524921|ref|XP_003531076.1|//PREDICTED: histidinol dehydrogenase, chloroplastic-like [Glycine max]
100782453	1601	696.6966726	718.1222389	0.043698768	0.810256361	*	0.70767449	LOC100782453	NA	GO:0005524//ATP binding;GO:0032559//adenyl ribonucleotide binding;GO:0004672//protein kinase activity	GO:0006464//cellular protein modification process;GO:0006468//protein phosphorylation	K08287//dual-specificity kinase [EC:2.7.12.1]	gi|947104267|gb|KRH52650.1|//hypothetical protein GLYMA_06G080600 [Glycine max];gi|356515564|ref|XP_003526469.1|//PREDICTED: serine/threonine-protein kinase AFC3 [Glycine max]
100784059	2325	759.9207274	992.3334936	0.38497612	0.001234481	*	0.000387138	LOC100784059	NA	NA	NA	K18726//FAS-associated factor 2	gi|356514058|ref|XP_003525724.1|//PREDICTED: plant UBX domain-containing protein 8-like [Glycine max]
100787641	1112	344.8167047	411.9350967	0.256587381	0.185695244	*	0.098377782	LOC100787641	NA	NA	NA	NA	gi|734362694|gb|KHN16261.1|//Hypothetical protein glysoja_046578 [Glycine soja]
106797519	685	261.5491815	520.0630735	0.991604349	1.12E-09	*	1.86E-10	LOC106797519	NA	NA	NA	K01530//phospholipid-translocating ATPase [EC:3.6.3.1]	gi|734413210|gb|KHN36655.1|//Phospholipid-transporting ATPase 2 [Glycine soja]
100779228	3768	562.2068798	541.6503077	-0.053739368	0.793340472	*	0.685089798	LOC100779228	NA	NA	NA	K09518//DnaJ homolog subfamily B member 12;K09510//DnaJ homolog subfamily B member 4;K20283//golgin subfamily A member 4	gi|356546484|ref|XP_003541656.1|//PREDICTED: uncharacterized protein LOC100779228 [Glycine max]
100809942	1206	961.0042517	940.428917	-0.031223913	0.851098524	*	0.762428164	LOC100809942	GO:0005777//peroxisome	GO:0004081//bis(5'-nucleosyl)-tetraphosphatase (asymmetrical) activity;GO:0047627//adenylylsulfatase activity;GO:0016819//hydrolase activity, acting on acid anhydrides, in sulfonyl-containing anhydrides	GO:0006790//sulfur compound metabolic process;GO:0009150//purine ribonucleotide metabolic process;GO:0006163//purine nucleotide metabolic process	K02503//histidine triad (HIT) family protein	gi|955338305|ref|XP_014634969.1|//PREDICTED: uncharacterized HIT-like protein BB_0379 isoform X1 [Glycine max];gi|356527308|ref|XP_003532253.1|//PREDICTED: uncharacterized HIT-like protein BB_0379 isoform X2 [Glycine max]
100809969	2538	1629.051285	1921.170534	0.237953563	0.01644331	*	0.006361894	LOC100809969	GO:0030176//integral component of endoplasmic reticulum membrane;GO:0005886//plasma membrane	NA	NA	K09540//translocation protein SEC63	gi|955340505|ref|XP_014617475.1|//PREDICTED: dnaJ protein ERDJ2A-like [Glycine max];gi|357450181|ref|XP_003595367.1|//DnaJ heat shock family protein [Medicago truncatula]
547471	2275	2173.148325	3584.331817	0.721917553	3.21E-26	*	2.32E-27	NRT1-3	GO:0044464//cell part	NA	GO:0015833//peptide transport	K14638//solute carrier family 15 (peptide/histidine transporter), member 3/4	gi|571480935|ref|XP_006588501.1|//PREDICTED: NRT1-3 protein isoform X1 [Glycine max];gi|351721466|ref|NP_001236954.1|//NRT1-3 protein [Glycine max]
100797413	3213	533.5162352	388.1989433	-0.458735983	0.010029539	*	0.003700599	LOC100797413	NA	NA	NA	NA	gi|947083621|gb|KRH32342.1|//hypothetical protein GLYMA_10G045600 [Glycine max];gi|356536885|ref|XP_003536963.1|//PREDICTED: uncharacterized protein LOC100797413 isoform X1 [Glycine max];gi|571481667|ref|XP_006588731.1|//PREDICTED: uncharacterized protein LOC100797413 isoform X2 [Glycine max]
100813184	3916	381.4302112	238.984136	-0.674504263	0.001896114	*	0.000612474	LOC100813184	NA	NA	NA	K17964//leucine-rich PPR motif-containing protein, mitochondrial	gi|356561647|ref|XP_003549091.1|//PREDICTED: pentatricopeptide repeat-containing protein At5g14080 [Glycine max]
100805288	2440	6.08476639	30.89823319	2.344250565	0.002311894	Up	0.00075829	LOC100805288	NA	NA	NA	K17618//ubiquitin-like domain-containing CTD phosphatase 1 [EC:3.1.3.16]	gi|955332647|ref|XP_014633763.1|//PREDICTED: WEB family protein At1g12150-like [Glycine max]
106795765	507	1.018245562	1.016164083	-0.00295215	0.999952623	*	0.99748182	LOC106795765	NA	GO:0032559//adenyl ribonucleotide binding;GO:0016405//CoA-ligase activity	GO:0006725//cellular aromatic compound metabolic process	K01904//4-coumarate--CoA ligase [EC:6.2.1.12]	gi|955362710|ref|XP_014622151.1|//PREDICTED: proline-rich receptor-like protein kinase PERK2 [Glycine max]
100802667	588	2992.967208	2404.261647	-0.315982565	1.57E-05	*	3.79E-06	LOC100802667	GO:0030529//intracellular ribonucleoprotein complex	GO:0005198//structural molecule activity	GO:0010467//gene expression	K02912//large subunit ribosomal protein L32e	gi|363806940|ref|NP_001242308.1|//uncharacterized protein LOC100802667 [Glycine max];gi|571469090|ref|XP_006584588.1|//PREDICTED: uncharacterized protein LOC100802667 isoform X1 [Glycine max]
100776338	1938	0.229975964	0.280735862	0.287730288	0.761426418	*	0.635055932	LOC100776338	NA	NA	NA	K01213//galacturan 1,4-alpha-galacturonidase [EC:3.2.1.67]	gi|356536665|ref|XP_003536857.1|//PREDICTED: polygalacturonase At1g48100-like [Glycine max]
100810771	989	67.05211534	78.54078433	0.228159159	0.680607632	*	0.522396929	LOC100810771	GO:0043231//intracellular membrane-bounded organelle	NA	NA	K20558//null	gi|356546432|ref|XP_003541630.1|//PREDICTED: transcription factor MUTE-like [Glycine max]
100818566	4412	865.0395766	1242.256114	0.522124598	1.15E-06	*	2.48E-07	LOC100818566	NA	GO:0043531//ADP binding	GO:0006952//defense response	K05868//cyclin B;K19613//leucine-rich repeat protein SHOC2;K15078//structure-specific endonuclease subunit SLX1 [EC:3.6.1.-];K12818//ATP-dependent RNA helicase DHX8/PRP22 [EC:3.6.4.13]	gi|255629982|gb|ACU15343.1|//unknown [Glycine max];gi|955310901|ref|XP_006576474.2|//PREDICTED: putative disease resistance RPP13-like protein 1 [Glycine max]
100781854	645	632.7410024	685.9924137	0.116577535	0.570932661	*	0.401204726	LOC100781854	NA	NA	NA	K19765//heat shock factor-binding protein 1	gi|571446608|ref|XP_006577140.1|//PREDICTED: heat shock factor-binding protein 1-like [Glycine max]
100305841	792	1716.81763	1261.298465	-0.44482709	1.31E-05	*	3.14E-06	LOC100305841	NA	NA	NA	K14611//solute carrier family 23 (nucleobase transporter), member 1/2;K08234//glyoxylase I family protein	gi|351721870|ref|NP_001237480.1|//uncharacterized protein LOC100305841 [Glycine max]
100804847	2849	1053.799426	262.6934567	-2.004148128	2.45E-48	Down	9.50E-50	LOC100804847	NA	GO:0004175//endopeptidase activity;GO:0005515//protein binding	GO:0044092//negative regulation of molecular function;GO:0019538//protein metabolic process	K04733//interleukin-1 receptor-associated kinase 4 [EC:2.7.11.1];K11262//acetyl-CoA carboxylase / biotin carboxylase 1 [EC:6.4.1.2 6.3.4.14];K13199//plasminogen activator inhibitor 1 RNA-binding protein;K12663//Delta(3,5)-Delta(2,4)-dienoyl-CoA isomerase [EC:5.3.3.-];K01183//chitinase [EC:3.2.1.14]	gi|356535933|ref|XP_003536496.1|//PREDICTED: subtilisin-like protease SBT1.7 [Glycine max]
100777704	3863	967.161571	803.8617059	-0.266809596	0.040784259	*	0.017392497	LOC100777704	GO:0000938//GARP complex;GO:0005829//cytosol	GO:0019905//syntaxin binding	GO:0006896//Golgi to vacuole transport;GO:0042147//retrograde transport, endosome to Golgi	K17600//vacuolar protein sorting-associated protein 54	gi|955340592|ref|XP_014617500.1|//PREDICTED: vacuolar protein sorting-associated protein 54, chloroplastic-like isoform X2 [Glycine max];gi|356530523|ref|XP_003533830.1|//PREDICTED: vacuolar protein sorting-associated protein 54, chloroplastic-like isoform X1 [Glycine max]
100306082	807	79.56826692	78.69225944	-0.015971444	0.98693979	*	0.962083882	LOC100306082	NA	NA	NA	NA	gi|351722585|ref|NP_001237249.1|//uncharacterized protein LOC100306082 [Glycine max]
100794453	2037	1027.426212	765.5725217	-0.424423831	0.000290877	*	8.30E-05	LOC100794453	NA	GO:0016787//hydrolase activity	NA	K01280//tripeptidyl-peptidase II [EC:3.4.14.10];K19882//O-palmitoleoyl-L-serine hydrolase [EC:3.1.1.98]	gi|571567753|ref|XP_006606122.1|//PREDICTED: pectin acetylesterase 9-like isoform X1 [Glycine max]
100799671	1554	45.99685908	24.43848417	-0.912380547	0.11287164	*	0.055146969	LOC100799671	NA	NA	NA	NA	gi|356501548|ref|XP_003519586.1|//PREDICTED: uncharacterized protein LOC100799671 [Glycine max]
100777978	1918	610.9256839	538.6618547	-0.18161699	0.294980349	*	0.171527744	LOC100777978	NA	GO:0005515//protein binding	GO:0044267//cellular protein metabolic process	K09517//DnaJ homolog subfamily B member 11;K09510//DnaJ homolog subfamily B member 4	gi|356575568|ref|XP_003555911.1|//PREDICTED: chaperone protein dnaJ 15-like [Glycine max]
BGI_novel_G004467	1650	130.5846373	177.1501684	0.439987656	0.155131073	*	0.079782764	NA	NA	GO:0047800//cysteamine dioxygenase activity	GO:0055114//oxidation-reduction process	K10712//cysteamine dioxygenase [EC:1.13.11.19]	gi|947061773|gb|KRH11034.1|//hypothetical protein GLYMA_15G083700 [Glycine max]
100792904	3389	201.9031727	36.13383829	-2.482241165	9.57E-16	Down	1.08E-16	LOC100792904	NA	NA	NA	K11136//regulator of telomere elongation helicase 1 [EC:3.6.4.12]	gi|571503617|ref|XP_006595137.1|//PREDICTED: regulator of telomere elongation helicase 1 homolog [Glycine max]
100811269	1763	68.15938503	70.04965956	0.03946572	0.949475926	*	0.909683733	LOC100811269	NA	NA	NA	NA	gi|571547860|ref|XP_003552320.2|//PREDICTED: uncharacterized protein LOC100811269 [Glycine max]
100791430	3414	904.0000016	1743.228495	0.947367004	4.11E-23	*	3.36E-24	LOC100791430	NA	NA	NA	K14674//TAG lipase / steryl ester hydrolase / phospholipase A2 / LPA acyltransferase [EC:3.1.1.3 3.1.1.13 3.1.1.4 2.3.1.51]	gi|356569172|ref|XP_003552779.1|//PREDICTED: calmodulin-binding transcription activator 4-like [Glycine max]
102664931	2215	163.7711274	128.1793377	-0.353517313	0.261224694	*	0.147715765	LOC102664931	NA	NA	NA	K05609//ubiquitin carboxyl-terminal hydrolase L3 [EC:3.4.19.12]	gi|955346277|ref|XP_014618715.1|//PREDICTED: uncharacterized protein LOC102664931 [Glycine max]
100789641	1181	2772.203815	2541.09302	-0.125584142	0.35309554	*	0.213617263	LOC100789641	GO:0019898//extrinsic component of membrane;GO:0009654//photosystem II oxygen evolving complex	GO:0005509//calcium ion binding	GO:0015979//photosynthesis	K02717//photosystem II oxygen-evolving enhancer protein 2	gi|571439455|ref|XP_006574867.1|//PREDICTED: psbP-like protein 1, chloroplastic isoform X3 [Glycine max];gi|571439451|ref|XP_003518660.2|//PREDICTED: psbP-like protein 1, chloroplastic isoform X1 [Glycine max];gi|571439453|ref|XP_006574866.1|//PREDICTED: psbP-like protein 1, chloroplastic isoform X2 [Glycine max]
100785152	1423	25.00433363	19.99390247	-0.322618068	0.733881511	*	0.579370819	LOC100785152	NA	GO:0016706//oxidoreductase activity, acting on paired donors, with incorporation or reduction of molecular oxygen, 2-oxoglutarate as one donor, and incorporation of one atom each of oxygen into both donors	GO:0051553//flavone biosynthetic process	K05278//flavonol synthase [EC:1.14.11.23]	gi|356556124|ref|XP_003546377.1|//PREDICTED: protein SRG1-like [Glycine max]
100801847	2041	842.5681374	703.6500594	-0.259935237	0.046134343	*	0.019974714	LOC100801847	NA	NA	NA	K14411//RNA-binding protein Musashi	gi|356537501|ref|XP_003537265.1|//PREDICTED: protein IQ-DOMAIN 1 [Glycine max]
BGI_novel_G003937	875	239.4821563	255.2415437	0.091944999	0.835247462	*	0.740511584	NA	NA	NA	NA	NA	gi|734365250|gb|KHN17629.1|//TBC1 domain family member 5 like A [Glycine soja]
100780339	2593	93.89818672	119.5228136	0.348116812	0.371418716	*	0.227969919	LOC100780339	NA	NA	NA	K08835//serine/threonine-protein kinase OSR1/STK39 [EC:2.7.11.1]	gi|955336715|ref|XP_014634659.1|//PREDICTED: serine/threonine-protein kinase OSR1-like isoform X3 [Glycine max];gi|571472642|ref|XP_006585669.1|//PREDICTED: serine/threonine-protein kinase OSR1-like isoform X2 [Glycine max];gi|734416163|gb|KHN38091.1|//Serine/threonine-protein kinase fray2 [Glycine soja]
100816582	2974	197.4989558	931.5329007	2.237761699	6.29E-54	Up	2.15E-55	LOC100816582	NA	NA	NA	K14508//regulatory protein NPR1	gi|356501441|ref|XP_003519533.1|//PREDICTED: regulatory protein NPR3-like [Glycine max]
BGI_novel_G000387	1698	27.65284625	31.0582829	0.167550089	0.92102675	*	0.868565074	NA	NA	NA	NA	NA	gi|734306989|gb|KHM98982.1|//Hypothetical protein glysoja_047003 [Glycine soja]
100793557	2940	873.0934612	945.4606166	0.114881267	0.477244483	*	0.314669568	LOC100793557	NA	NA	NA	K20168//TBC1 domain family member 15	gi|955317642|ref|XP_014630417.1|//PREDICTED: GTPase-activating protein GYP7-like isoform X3 [Glycine max];gi|947116048|gb|KRH64350.1|//hypothetical protein GLYMA_04G231700 [Glycine max];gi|356509190|ref|XP_003523334.1|//PREDICTED: GTPase-activating protein GYP7-like isoform X1 [Glycine max]
100794801	2236	1210.223355	1290.496711	0.092653133	0.469948114	*	0.307920504	LOC100794801	GO:0043234//protein complex	GO:0043169//cation binding;GO:0004721//phosphoprotein phosphatase activity	GO:0006464//cellular protein modification process	K01102//pyruvate dehydrogenase phosphatase [EC:3.1.3.43]	gi|356575462|ref|XP_003555860.1|//PREDICTED: probable protein phosphatase 2C 64 [Glycine max]
100802730	2588	3522.152272	3459.570325	-0.025864414	0.846734433	*	0.756939679	LOC100802730	GO:0009536//plastid	GO:0046872//metal ion binding;GO:0016868//intramolecular transferase activity, phosphotransferases	GO:0019318//hexose metabolic process	K01835//phosphoglucomutase [EC:5.4.2.2]	gi|356535925|ref|XP_003536492.1|//PREDICTED: phosphoglucomutase, chloroplastic [Glycine max]
100779918	2193	496.9490307	783.3742101	0.656603743	1.59E-05	*	3.86E-06	LOC100779918	NA	NA	NA	K11793//cereblon	gi|955315707|ref|XP_014630033.1|//PREDICTED: uncharacterized protein LOC100779918 [Glycine max]
100814493	1158	125.0185914	88.17469249	-0.503706108	0.162110865	*	0.084005457	LOC100814493	GO:0016272//prefoldin complex;GO:0005665//DNA-directed RNA polymerase II, core complex;GO:0043234//protein complex	GO:0001106//RNA polymerase II transcription corepressor activity;GO:0005515//protein binding;GO:0003682//chromatin binding;GO:0051082//unfolded protein binding;GO:0019212//phosphatase inhibitor activity	GO:0044267//cellular protein metabolic process;GO:0000122//negative regulation of transcription from RNA polymerase II promoter;GO:0006457//protein folding;GO:0010923//negative regulation of phosphatase activity	K17560//unconventional prefoldin RPB5 interactor 1	gi|947077063|gb|KRH25903.1|//hypothetical protein GLYMA_12G137500 [Glycine max];gi|734393238|gb|KHN28114.1|//RNA polymerase II subunit 5-mediating protein like [Glycine soja]
100305783	637	1209.860182	632.4990287	-0.935705162	6.90E-17	*	7.42E-18	LOC100305783	GO:0043231//intracellular membrane-bounded organelle	NA	GO:0010467//gene expression	K11098//small nuclear ribonucleoprotein F	gi|388514177|gb|AFK45150.1|//unknown [Lotus japonicus]
100818404	1520	135.7156403	127.452913	-0.090622644	0.822772057	*	0.723930388	LOC100818404	NA	NA	NA	K00847//fructokinase [EC:2.7.1.4]	gi|571567540|ref|XP_003555364.2|//PREDICTED: probable fructokinase-7 [Glycine max]
100800706	1499	525.2531691	235.6966644	-1.156081619	2.45E-12	Down	3.37E-13	LOC100800706	NA	NA	NA	NA	gi|359806789|ref|NP_001241305.1|//uncharacterized protein LOC100800706 [Glycine max]
BGI_novel_G000855	3766	101.6901913	93.53829283	-0.120551525	0.801227512	*	0.695675635	NA	NA	NA	NA	K07466//replication factor A1	gi|734385786|gb|KHN24752.1|//hypothetical protein glysoja_041518 [Glycine soja]
100792744	1741	227.8938742	335.2145915	0.556722804	0.014369597	*	0.005481398	LOC100792744	NA	NA	NA	K15889//prenylcysteine alpha-carboxyl methylesterase [EC:3.1.1.-]	gi|571496806|ref|XP_006593705.1|//PREDICTED: vegetative cell wall protein gp1-like [Glycine max]
100790021	1957	711.8622302	1564.282071	1.13583072	5.07E-26	Up	3.70E-27	LOC100790021	NA	NA	NA	NA	gi|356537305|ref|XP_003537169.1|//PREDICTED: uncharacterized protein LOC100790021 [Glycine max]
100819467	783	0.761578064	2.290010066	1.588290111	0.220712327	*	0.12055581	LOC100819467	NA	NA	NA	K09422//myb proto-oncogene protein, plant	gi|363807802|ref|NP_001241924.1|//uncharacterized LOC100819467 [Glycine max]
100817693	1656	0.386692078	0.628390161	0.700475384	0.576684894	*	0.408373102	LOC100817693	NA	NA	NA	NA	gi|734417059|gb|KHN38776.1|//hypothetical protein glysoja_008325 [Glycine soja]
100500543	753	291.3518906	307.1203421	0.0760414	0.792073947	*	0.683367714	LOC100500543	NA	NA	NA	K12181//COP9 signalosome complex subunit 8	gi|351726828|ref|NP_001235860.1|//uncharacterized protein LOC100500543 [Glycine max]
BGI_novel_G004242	937	34.21231914	22.33851622	-0.614982541	0.447758955	*	0.288204983	NA	NA	NA	NA	K11352//NADH dehydrogenase (ubiquinone) 1 alpha subcomplex subunit 12	gi|947049660|gb|KRG99188.1|//hypothetical protein GLYMA_18G127700 [Glycine max]
100797662	1331	1.52017721	8.632767761	2.505583666	0.030128015	Up	0.01241063	LOC100797662	NA	GO:0000166//nucleotide binding;GO:0003824//catalytic activity	NA	K05894//12-oxophytodienoic acid reductase [EC:1.3.1.42]	gi|359806188|ref|NP_001241458.1|//uncharacterized protein LOC100797662 [Glycine max]
106797019	7526	11.06904079	8.392513311	-0.399355383	0.759542054	*	0.609293262	LOC106797019	NA	NA	NA	K03469//ribonuclease HI [EC:3.1.26.4];K07478//putative ATPase;K13457//disease resistance protein RPM1;K14638//solute carrier family 15 (peptide/histidine transporter), member 3/4	gi|955383457|ref|XP_014626174.1|//PREDICTED: uncharacterized protein LOC106797019 [Glycine max]
BGI_novel_G003116	2963	32.40547695	35.95460473	0.149938881	0.844869316	*	0.754241108	NA	NA	NA	NA	K04508//transducin (beta)-like 1	gi|734378355|gb|KHN22040.1|//Retrovirus-related Pol polyprotein from transposon TNT 1-94, partial [Glycine soja]
100798779	5056	1219.345106	121.5264736	-3.326763971	5.01E-112	Down	7.04E-114	LOC100798779	NA	GO:0016779//nucleotidyltransferase activity;GO:0003676//nucleic acid binding	GO:0006139//nucleobase-containing compound metabolic process	K02320//DNA polymerase alpha subunit A [EC:2.7.7.7]	gi|571435997|ref|XP_006573639.1|//PREDICTED: DNA polymerase alpha catalytic subunit [Glycine max]
100797752	3820	1466.906535	1312.445586	-0.160519342	0.159762067	*	0.082542975	LOC100797752	GO:0012507//ER to Golgi transport vesicle membrane	GO:0046914//transition metal ion binding	GO:0048193//Golgi vesicle transport;GO:0015031//protein transport	K14007//protein transport protein SEC24	gi|734414576|gb|KHN37407.1|//Protein transport protein Sec24-like [Glycine soja]
100819448	1992	365.3777695	337.9604523	-0.112534425	0.673092771	*	0.513941467	LOC100819448	GO:0000783//nuclear telomere cap complex	GO:0003691//double-stranded telomeric DNA binding	GO:0031627//telomeric loop formation	K11111//telomeric repeat-binding factor 2	gi|571489630|ref|XP_006591259.1|//PREDICTED: uncharacterized protein LOC100819448 [Glycine max]
106796111	763	1.014075112	2.560907671	1.336490725	0.302312787	*	0.177025051	LOC106796111	NA	NA	NA	K03006//DNA-directed RNA polymerase II subunit RPB1 [EC:2.7.7.6];K10717//cytokinin trans-hydroxylase;K01188//beta-glucosidase [EC:3.2.1.21];K02943//large subunit ribosomal protein LP2;K05658//ATP-binding cassette, subfamily B (MDR/TAP), member 1 [EC:3.6.3.44]	gi|955370676|ref|XP_014623155.1|//PREDICTED: uncharacterized protein LOC106796111 [Glycine max]
100811603	1727	313.8970639	179.6722369	-0.804924034	0.00011547	*	3.12E-05	LOC100811603	NA	GO:0005524//ATP binding;GO:0019829//cation-transporting ATPase activity;GO:0032559//adenyl ribonucleotide binding;GO:0015446//arsenite-transmembrane transporting ATPase activity	GO:0098655//cation transmembrane transport;GO:0098656//anion transmembrane transport;GO:0030003//cellular cation homeostasis	K01551//arsenite-transporting ATPase [EC:3.6.3.16]	gi|571483987|ref|XP_006589416.1|//PREDICTED: ATPase ASNA1 homolog isoform X2 [Glycine max];gi|571483983|ref|XP_006589414.1|//PREDICTED: ATPase ASNA1 homolog isoform X1 [Glycine max]
100795926	2548	1264.871514	1193.615298	-0.083652911	0.561951387	*	0.391515524	LOC100795926	NA	NA	NA	K01897//long-chain acyl-CoA synthetase [EC:6.2.1.3]	gi|356523415|ref|XP_003530335.1|//PREDICTED: long chain acyl-CoA synthetase 2-like [Glycine max]
BGI_novel_G003358	271	2.959621998	3.026342608	0.032162396	0.993868942	*	0.974681862	NA	NA	GO:0016636//oxidoreductase activity, acting on the CH-CH group of donors, iron-sulfur protein as acceptor;GO:0050897//cobalt ion binding	GO:0010024//phytochromobilin biosynthetic process;GO:0055114//oxidation-reduction process	K08101//phytochromobilin:ferredoxin oxidoreductase [EC:1.3.7.4]	gi|734357585|gb|KHN14576.1|//Phytochromobilin:ferredoxin oxidoreductase, chloroplastic [Glycine soja]
100775867	1927	36.26265668	23.89379493	-0.601848616	0.491256788	*	0.327626667	LOC100775867	NA	NA	NA	K12581//CCR4-NOT transcription complex subunit 7/8;K03094//S-phase kinase-associated protein 1;K13126//polyadenylate-binding protein;K05941//glutathione gamma-glutamylcysteinyltransferase [EC:2.3.2.15];K01054//acylglycerol lipase [EC:3.1.1.23]	gi|947107972|gb|KRH56355.1|//hypothetical protein GLYMA_06G318900 [Glycine max]
100797318	1659	337.1632543	298.0088132	-0.178092316	0.448815665	*	0.28905253	LOC100797318	NA	GO:0016462//pyrophosphatase activity;GO:0032559//adenyl ribonucleotide binding	NA	K06883//uncharacterized protein	gi|363807634|ref|NP_001242414.1|//uncharacterized protein LOC100797318 [Glycine max]
100817182	1571	232.7906293	376.2431211	0.69263222	0.000368512	*	0.000106779	LOC100817182	NA	NA	NA	K18045//tyrosine-protein phosphatase SIW14 [EC:3.1.3.48]	gi|356576737|ref|XP_003556486.1|//PREDICTED: mediator-associated protein 1-like [Glycine max]
100778628	1422	468.3222672	619.632472	0.403911116	0.012257694	*	0.004611257	LOC100778628	NA	NA	NA	NA	gi|356535670|ref|XP_003536367.1|//PREDICTED: uncharacterized protein LOC100778628 [Glycine max]
100803661	630	0.605126395	0.420542425	-0.524985167	0.655206704	*	0.493787506	LOC100803661	GO:0043231//intracellular membrane-bounded organelle	GO:0003676//nucleic acid binding	NA	K09522//DnaJ homolog subfamily C member 2	gi|571495234|ref|XP_006593114.1|//PREDICTED: transcription factor DIVARICATA-like [Glycine max]
100802955	2687	123.2479203	121.2945394	-0.0230487	0.966987125	*	0.933214809	LOC100802955	GO:0016021//integral component of membrane	GO:0005524//ATP binding;GO:0004672//protein kinase activity	GO:0006468//protein phosphorylation	K04733//interleukin-1 receptor-associated kinase 4 [EC:2.7.11.1];K04730//interleukin-1 receptor-associated kinase 1 [EC:2.7.11.1]	gi|571498863|ref|XP_003541551.2|//PREDICTED: protein STRUBBELIG-RECEPTOR FAMILY 3 isoform X2 [Glycine max];gi|571498861|ref|XP_006594332.1|//PREDICTED: protein STRUBBELIG-RECEPTOR FAMILY 3 isoform X1 [Glycine max];gi|947071634|gb|KRH20525.1|//hypothetical protein GLYMA_13G184200 [Glycine max];gi|571498865|ref|XP_006594333.1|//PREDICTED: protein STRUBBELIG-RECEPTOR FAMILY 3 isoform X3 [Glycine max]
100787264	4393	739.2459319	582.0589606	-0.344889099	0.014224999	*	0.005422807	LOC100787264	NA	NA	NA	K20307//trafficking protein particle complex subunit 10	gi|356549765|ref|XP_003543261.1|//PREDICTED: trafficking protein particle complex II-specific subunit 130 homolog [Glycine max]
100813504	1418	4257.187781	3147.625229	-0.435636951	8.09E-11	*	1.24E-11	LOC100813504	NA	NA	NA	K05609//ubiquitin carboxyl-terminal hydrolase L3 [EC:3.4.19.12]	gi|359806709|ref|NP_001241292.1|//uncharacterized protein LOC100813504 precursor [Glycine max]
100805240	1640	0.508873334	0.508331488	-0.001536993	0.999952623	*	0.9984806	LOC100805240	NA	NA	NA	K13356//alcohol-forming fatty acyl-CoA reductase [EC:1.2.1.84]	gi|955355021|ref|XP_003540237.2|//PREDICTED: fatty acyl-CoA reductase 3-like isoform X2 [Glycine max];gi|955355019|ref|XP_014620488.1|//PREDICTED: fatty acyl-CoA reductase 3-like isoform X1 [Glycine max]
100817354	1894	7.456009444	34.30978666	2.202144563	0.003322153	Up	0.001119459	LOC100817354	NA	GO:0046914//transition metal ion binding;GO:0003676//nucleic acid binding	NA	K16222//Dof zinc finger protein DOF5.5	gi|356512105|ref|XP_003524761.1|//PREDICTED: cyclic dof factor 3-like [Glycine max]
100781936	1347	18.26997328	14.43577754	-0.339825708	0.75198511	*	0.600795628	LOC100781936	NA	NA	NA	NA	gi|356518683|ref|XP_003528008.1|//PREDICTED: zinc finger with UFM1-specific peptidase domain protein-like [Glycine max]
100797833	2888	302.8656846	295.4343754	-0.035840425	0.90711467	*	0.847997759	LOC100797833	NA	NA	NA	K15082//DNA repair protein RAD7	gi|571495928|ref|XP_006593443.1|//PREDICTED: uncharacterized protein LOC100797833 isoform X2 [Glycine max];gi|356565796|ref|XP_003551123.1|//PREDICTED: F-box/LRR-repeat protein 3-like [Glycine max];gi|571495926|ref|XP_006593442.1|//PREDICTED: uncharacterized protein LOC100797833 isoform X1 [Glycine max];gi|947070422|gb|KRH19313.1|//hypothetical protein GLYMA_13G110100 [Glycine max]
BGI_novel_G001975	5599	62.26433864	84.92148222	0.447723444	0.476592085	*	0.314048801	NA	GO:0005634//nucleus	GO:0003677//DNA binding;GO:0005524//ATP binding;GO:0004386//helicase activity	NA	K11367//chromodomain-helicase-DNA-binding protein 1 [EC:3.6.4.12]	gi|356554106|ref|XP_003545390.1|//PREDICTED: protein CHROMATIN REMODELING 5-like [Glycine max]
100779268	1288	188.403234	101.0620539	-0.898582323	0.000941701	*	0.000290074	LOC100779268	NA	NA	NA	NA	gi|356557112|ref|XP_003546862.1|//PREDICTED: uncharacterized protein LOC100779268 [Glycine max]
100305655	1248	431.6178425	102.0878424	-2.079943439	9.81E-24	Down	7.81E-25	LOC100305655	NA	NA	NA	K07874//Ras-related protein Rab-1A;K00801//farnesyl-diphosphate farnesyltransferase [EC:2.5.1.21]	gi|356497779|ref|XP_003517735.1|//PREDICTED: WAT1-related protein At5g40210 [Glycine max]
100800802	2088	29.39299688	16.29036712	-0.851453345	0.253246206	*	0.142282399	LOC100800802	NA	NA	NA	K01872//alanyl-tRNA synthetase [EC:6.1.1.7];K07300//Ca2+:H+ antiporter	gi|955392535|ref|XP_014628137.1|//PREDICTED: protein app1-like isoform X5 [Glycine max];gi|571562870|ref|XP_006605366.1|//PREDICTED: uncharacterized protein LOC100800802 isoform X1 [Glycine max]
BGI_novel_G002581	1280	27.9099229	12.88014849	-1.115628914	0.141657426	*	0.071787433	NA	NA	NA	NA	K13081//leucoanthocyanidin reductase [EC:1.17.1.3]	gi|593142029|ref|XP_007131823.1|//hypothetical protein PHAVU_011G044400g [Phaseolus vulgaris]
100791735	2085	880.8258554	1481.231469	0.749868382	1.83E-14	*	2.23E-15	LOC100791735	NA	NA	NA	NA	gi|356527240|ref|XP_003532220.1|//PREDICTED: uncharacterized protein LOC100791735 [Glycine max]
102665905	1380	15.39710841	19.55847746	0.345134631	0.736626457	*	0.583089218	LOC102665905	NA	NA	NA	K05909//laccase [EC:1.10.3.2];K01188//beta-glucosidase [EC:3.2.1.21];K00962//polyribonucleotide nucleotidyltransferase [EC:2.7.7.8];K08873//serine/threonine-protein kinase SMG1 [EC:2.7.11.1]	gi|571485481|ref|XP_006589881.1|//PREDICTED: uncharacterized protein LOC102665905 [Glycine max]
102660800	2470	45.17853564	46.60668181	0.044899293	0.955516024	*	0.917850191	LOC102660800	NA	NA	NA	NA	gi|571463268|ref|XP_006582555.1|//PREDICTED: serum response factor homolog B-like [Glycine max]
100786330	1947	79.41733593	50.66157184	-0.648562127	0.163035529	*	0.084581185	LOC100786330	NA	NA	NA	NA	gi|947114884|gb|KRH63186.1|//hypothetical protein GLYMA_04G160500 [Glycine max];gi|571450748|ref|XP_003522987.2|//PREDICTED: uncharacterized protein LOC100786330 [Glycine max]
100805707	2692	1.470052606	1.503385642	0.032347348	0.994038955	*	0.975323776	LOC100805707	NA	NA	NA	K13425//WRKY transcription factor 22	gi|571476108|ref|XP_003534796.2|//PREDICTED: probable WRKY transcription factor 14 isoform X1 [Glycine max];gi|947088215|gb|KRH36880.1|//hypothetical protein GLYMA_09G029800 [Glycine max]
BGI_novel_G000581	1260	36.63187691	36.60782761	-0.000947459	0.999952623	*	0.998501703	NA	NA	NA	NA	K07466//replication factor A1;K08852//serine/threonine-protein kinase/endoribonuclease IRE1 [EC:2.7.11.1 3.1.26.-];K19613//leucine-rich repeat protein SHOC2	gi|947117425|gb|KRH65674.1|//hypothetical protein GLYMA_03G054100 [Glycine max]
100813648	2155	280.8359256	272.6546232	-0.042652884	0.886032042	*	0.814948932	LOC100813648	NA	GO:0046914//transition metal ion binding	NA	K20523//SH3 domain-containing YSC84-like protein 1	gi|356549190|ref|XP_003542980.1|//PREDICTED: uncharacterized protein LOC100813648 [Glycine max]
100807423	482	469.1013138	120.811646	-1.957140008	4.71E-24	Down	3.70E-25	LOC100807423	GO:0016020//membrane	NA	NA	NA	gi|356554489|ref|XP_003545578.1|//PREDICTED: uncharacterized protein LOC100807423 [Glycine max]
100790553	1480	845.9296456	401.7395682	-1.07427712	2.03E-15	Down	2.34E-16	LOC100790553	NA	GO:0016787//hydrolase activity;GO:0005506//iron ion binding	GO:0044238//primary metabolic process	K10396//kinesin family member 5;K01206//alpha-L-fucosidase [EC:3.2.1.51]	gi|955313189|ref|XP_014629468.1|//PREDICTED: GDSL esterase/lipase At1g09390 isoform X1 [Glycine max];gi|356505755|ref|XP_003521655.1|//PREDICTED: GDSL esterase/lipase At1g09390 isoform X2 [Glycine max]
100806393	2826	247.8133405	460.7989263	0.894883501	1.72E-07	*	3.43E-08	LOC100806393	NA	GO:0005516//calmodulin binding	GO:0006950//response to stress	NA	gi|356527925|ref|XP_003532556.1|//PREDICTED: calmodulin-binding protein 60 B-like [Glycine max]
BGI_novel_G002522	2473	30.59817677	28.05670145	-0.125100285	0.901604967	*	0.839499542	NA	GO:0016021//integral component of membrane	NA	NA	K09531//DnaJ homolog subfamily C member 11	gi|734408835|gb|KHN34942.1|//Chaperone protein dnaJ 13 [Glycine soja]
BGI_novel_G000623	293	6.412018764	6.570773857	0.035284643	0.990466844	*	0.967999198	NA	NA	NA	NA	NA	gi|947104610|gb|KRH52993.1|//hypothetical protein GLYMA_06G099300 [Glycine max]
100777077	3885	1151.156189	1177.562358	0.032719869	0.827288958	*	0.729727889	LOC100777077	GO:0000145//exocyst	NA	GO:0006904//vesicle docking involved in exocytosis;GO:0015031//protein transport	K06111//exocyst complex component 4	gi|571568660|ref|XP_006606267.1|//PREDICTED: exocyst complex component SEC8-like isoform X2 [Glycine max];gi|356574621|ref|XP_003555444.1|//PREDICTED: exocyst complex component SEC8-like isoform X1 [Glycine max]
100810629	2159	2585.250031	2193.600616	-0.237002936	0.0127812	*	0.00483231	LOC100810629	NA	GO:0008017//microtubule binding	GO:0000226//microtubule cytoskeleton organization;GO:0000910//cytokinesis	K16732//protein regulator of cytokinesis 1	gi|734383233|gb|KHN23889.1|//65-kDa microtubule-associated protein 1 [Glycine soja];gi|950994819|ref|XP_014505233.1|//PREDICTED: 65-kDa microtubule-associated protein 1 [Vigna radiata var. radiata];gi|947065168|gb|KRH14311.1|//hypothetical protein GLYMA_14G018300 [Glycine max]
100792951	1044	3.522232296	20.1896315	2.519052614	0.0059747	Up	0.002108571	LOC100792951	NA	NA	NA	NA	gi|734330776|gb|KHN06845.1|//Putative membrane-associated kinase regulator 6 [Glycine soja]
100807010	1887	813.1813064	2410.345272	1.567590866	1.37E-64	Up	3.84E-66	LOC100807010	NA	GO:0004175//endopeptidase activity	GO:0019538//protein metabolic process	K01369//legumain [EC:3.4.22.34]	gi|571449209|ref|XP_006578073.1|//PREDICTED: vacuolar-processing enzyme isoform X2 [Glycine max];gi|955315202|ref|XP_014629960.1|//PREDICTED: vacuolar-processing enzyme isoform X1 [Glycine max]
100500358	662	27.62605455	76.07160106	1.461328433	0.002618711	Up	0.000867369	LOC100500358	NA	NA	NA	K08505//protein transport protein SFT1	gi|351725199|ref|NP_001236828.1|//uncharacterized protein LOC100500358 [Glycine max]
100788642	4151	3462.763821	3934.622769	0.184301333	0.009978159	*	0.003679505	LOC100788642	NA	NA	NA	K14005//protein transport protein SEC31	gi|955352330|ref|XP_003539884.2|//PREDICTED: protein transport protein SEC31 homolog B-like [Glycine max]
100795054	2527	348.2407786	293.5603528	-0.246428014	0.314141851	*	0.185281874	LOC100795054	NA	NA	NA	K15559//regulator of Ty1 transposition protein 103	gi|571471383|ref|XP_006585294.1|//PREDICTED: regulation of nuclear pre-mRNA domain-containing protein 1B-like [Glycine max]
100793167	4448	351.3872788	172.185645	-1.029097092	2.37E-07	Down	4.79E-08	LOC100793167	NA	NA	NA	K14300//nuclear pore complex protein Nup133	gi|356501697|ref|XP_003519660.1|//PREDICTED: nuclear pore complex protein NUP133-like [Glycine max]
100799306	3783	1697.986876	1895.72442	0.158923948	0.11007864	*	0.053591584	LOC100799306	GO:0016593//Cdc73/Paf1 complex	GO:0003677//DNA binding;GO:0008270//zinc ion binding	GO:0006368//transcription elongation from RNA polymerase II promoter;GO:0016570//histone modification	K02958//small subunit ribosomal protein S15e	gi|571436757|ref|XP_006573861.1|//PREDICTED: uncharacterized protein LOC100799306 isoform X6 [Glycine max];gi|571436753|ref|XP_006573859.1|//PREDICTED: uncharacterized protein LOC100799306 isoform X3 [Glycine max];gi|571436741|ref|XP_006573854.1|//PREDICTED: uncharacterized protein LOC100799306 isoform X1 [Glycine max];gi|571436755|ref|XP_006573860.1|//PREDICTED: uncharacterized protein LOC100799…
100778706	1676	454.8001371	475.8669561	0.065325589	0.767600458	*	0.64920608	LOC100778706	NA	NA	NA	NA	gi|356549733|ref|XP_003543245.1|//PREDICTED: DEAD-box ATP-dependent RNA helicase 42 [Glycine max]
100815452	1366	1542.295501	1603.315513	0.055979149	0.664549448	*	0.503248632	LOC100815452	NA	GO:0000166//nucleotide binding;GO:0003676//nucleic acid binding	NA	K12893//splicing factor, arginine/serine-rich 4/5/6	gi|356520473|ref|XP_003528886.1|//PREDICTED: serine/arginine-rich splicing factor RS41-like isoform X1 [Glycine max];gi|571465388|ref|XP_006583350.1|//PREDICTED: serine/arginine-rich splicing factor RS41-like isoform X2 [Glycine max]
100786894	1952	1500.723174	1332.076002	-0.171981481	0.191770892	*	0.102210776	LOC100786894	NA	NA	NA	K03260//translation initiation factor 4G	gi|356513852|ref|XP_003525622.1|//PREDICTED: zinc finger CCCH domain-containing protein 43-like isoform X1 [Glycine max];gi|955319613|ref|XP_014630952.1|//PREDICTED: zinc finger CCCH domain-containing protein 43-like isoform X2 [Glycine max]
100801569	1085	140.1213615	208.5495782	0.573713483	0.041264064	*	0.017629572	LOC100801569	NA	NA	NA	K06693//26S proteasome non-ATPase regulatory subunit 9	gi|571461737|ref|XP_006582092.1|//PREDICTED: probable 26S proteasome regulatory subunit p27 isoform X1 [Glycine max];gi|356516984|ref|XP_003527170.1|//PREDICTED: probable 26S proteasome regulatory subunit p27 isoform X2 [Glycine max]
100782595	1858	453.5493255	325.6727102	-0.477836625	0.006114033	*	0.002161768	LOC100782595	NA	GO:0016747//transferase activity, transferring acyl groups other than amino-acyl groups;GO:0046912//transferase activity, transferring acyl groups, acyl groups converted into alkyl on transfer	GO:0006720//isoprenoid metabolic process	K01641//hydroxymethylglutaryl-CoA synthase [EC:2.3.3.10]	gi|356539911|ref|XP_003538436.1|//PREDICTED: hydroxymethylglutaryl-CoA synthase [Glycine max]
100809169	324	0.227387964	0.276982449	0.284638672	0.761426418	*	0.637180763	LOC100809169	NA	GO:0004175//endopeptidase activity	GO:0019538//protein metabolic process	K16290//xylem cysteine proteinase [EC:3.4.22.-];K01365//cathepsin L [EC:3.4.22.15]	gi|955322565|ref|XP_014631539.1|//PREDICTED: ervatamin-B-like [Glycine max]
BGI_novel_G003582	1351	2.999615716	18.75813724	2.644666977	0.004142617	Up	0.00142083	NA	NA	NA	NA	NA	gi|734404545|gb|KHN33056.1|//hypothetical protein glysoja_010047 [Glycine soja]
100780992	1622	841.0179505	1098.766027	0.38567571	0.000982544	*	0.00030315	LOC100780992	GO:0016021//integral component of membrane	NA	NA	NA	gi|356543998|ref|XP_003540443.1|//PREDICTED: uncharacterized protein LOC100780992 [Glycine max]
100794938	3263	0.679970123	0.808858416	0.250415836	0.860628856	*	0.77688571	LOC100794938	NA	NA	NA	K01535//H+-transporting ATPase [EC:3.6.3.6]	gi|571447996|ref|XP_003521073.2|//PREDICTED: plasma membrane ATPase 1-like [Glycine max]
100807260	2210	4.45879764	3.364039816	-0.406459944	0.795515472	*	0.688360063	LOC100807260	NA	GO:0016741//transferase activity, transferring one-carbon groups	GO:0006730//one-carbon metabolic process	K16302//metal transporter CNNM;K15449//tRNA wybutosine-synthesizing protein 1 [EC:4.1.3.44]	gi|356523799|ref|XP_003530522.1|//PREDICTED: probable methyltransferase PMT18 [Glycine max]
100792985	1940	554.1855961	606.2960693	0.129653255	0.47410135	*	0.311812035	LOC100792985	NA	NA	NA	NA	gi|356500194|ref|XP_003518918.1|//PREDICTED: NF-kappa-B-activating protein-like [Glycine max]
100780811	2486	345.3100285	379.4850854	0.136150952	0.567564269	*	0.397902498	LOC100780811	NA	NA	NA	K00232//acyl-CoA oxidase [EC:1.3.3.6]	gi|356542998|ref|XP_003539950.1|//PREDICTED: acyl-coenzyme A oxidase 3, peroxisomal-like [Glycine max]
100795516	2388	11.04417543	11.6422209	0.076080588	0.959130086	*	0.922857872	LOC100795516	NA	NA	NA	NA	gi|955394281|ref|XP_014628470.1|//PREDICTED: uncharacterized protein At1g04910 [Glycine max]
100527410	806	850.2822553	599.5296171	-0.504110805	0.000792571	*	0.000241372	LOC100527410	NA	GO:0016641//oxidoreductase activity, acting on the CH-NH2 group of donors, oxygen as acceptor;GO:0046914//transition metal ion binding;GO:0048037//cofactor binding	GO:0006807//nitrogen compound metabolic process	K16251//DNA-directed RNA polymerase V subunit 1 [EC:2.7.7.6]	gi|351721513|ref|NP_001235676.1|//uncharacterized protein LOC100527410 [Glycine max]
100810720	2508	3919.200188	4418.088579	0.172863078	0.026195546	*	0.010618325	LOC100810720	NA	NA	NA	K10999//cellulose synthase A [EC:2.4.1.12]	gi|356535446|ref|XP_003536256.1|//PREDICTED: cellulose synthase-like protein G2 [Glycine max]
100798089	1567	4765.044214	3485.65579	-0.451059491	2.55E-13	*	3.32E-14	LOC100798089	NA	GO:0005488//binding	NA	K03231//elongation factor 1-alpha	gi|356500047|ref|XP_003518846.1|//PREDICTED: polyadenylate-binding protein RBP47-like [Glycine max]
100778003	1970	20.22867159	21.20610259	0.068077915	0.955014134	*	0.916883418	LOC100778003	NA	NA	NA	K03024//DNA-directed RNA polymerase III subunit RPC7	gi|947061677|gb|KRH10938.1|//hypothetical protein GLYMA_15G077800 [Glycine max]
106795881	576	0.229975964	0.280735862	0.287730288	0.761426418	*	0.635055932	LOC106795881	NA	NA	NA	K06067//histone deacetylase 1/2 [EC:3.5.1.98]	gi|955363006|ref|XP_014622295.1|//PREDICTED: uncharacterized protein LOC106795881 [Glycine max]
100816684	1815	693.3849669	527.8156884	-0.393622325	0.010932959	*	0.004064452	LOC100816684	NA	GO:0016616//oxidoreductase activity, acting on the CH-OH group of donors, NAD or NADP as acceptor;GO:0000166//nucleotide binding;GO:0046914//transition metal ion binding	GO:0006547//histidine metabolic process	K00013//histidinol dehydrogenase [EC:1.1.1.23]	gi|356555910|ref|XP_003546272.1|//PREDICTED: histidinol dehydrogenase, chloroplastic-like [Glycine max]
100809366	1251	196.9654576	131.7991607	-0.579601459	0.036824993	*	0.015530432	LOC100809366	NA	NA	NA	K16290//xylem cysteine proteinase [EC:3.4.22.-]	gi|356517184|ref|XP_003527269.1|//PREDICTED: xylem cysteine proteinase 2-like [Glycine max]
547724	1512	5349.375211	8619.799528	0.688283917	2.05E-23	*	1.65E-24	GAD	NA	GO:0016831//carboxy-lyase activity;GO:0048037//cofactor binding	GO:0009064//glutamine family amino acid metabolic process	K01580//glutamate decarboxylase [EC:4.1.1.15]	gi|359806390|ref|NP_001240981.1|//GAD protein [Glycine max]
106795473	644	0.255033023	0.212371864	-0.264091424	0.767600458	*	0.652487374	LOC106795473	NA	NA	NA	NA	gi|955357317|ref|XP_014620971.1|//PREDICTED: cysteine-rich repeat secretory protein 3-like [Glycine max]
100500299	969	3.209826561	4.308273523	0.424614501	0.779565548	*	0.667683534	LOC100500299	NA	GO:0046914//transition metal ion binding	NA	K19041//E3 ubiquitin-protein ligase RNF38/44 [EC:2.3.2.27]	gi|955322879|ref|XP_006580943.2|//PREDICTED: uncharacterized protein LOC100500299 isoform X1 [Glycine max]
100305387	2535	739.0410972	1145.270022	0.631961287	9.22E-08	*	1.80E-08	LOC100305387	NA	GO:0032559//adenyl ribonucleotide binding;GO:0004672//protein kinase activity;GO:0004871//signal transducer activity	GO:0006464//cellular protein modification process	K04733//interleukin-1 receptor-associated kinase 4 [EC:2.7.11.1]	gi|351727166|ref|NP_001238431.1|//FERONIA receptor-like kinase precursor [Glycine max]
100787322	1037	0.229975964	0.280735862	0.287730288	0.761426418	*	0.635055932	LOC100787322	NA	NA	NA	K20359//PRA1 family protein 1	gi|356497544|ref|XP_003517620.1|//PREDICTED: PRA1 family protein F2-like [Glycine max]
100783666	2142	115.2461079	98.63789472	-0.224504116	0.594154035	*	0.426998926	LOC100783666	NA	GO:0005488//binding	NA	K14432//ABA responsive element binding factor	gi|356571845|ref|XP_003554082.1|//PREDICTED: ABSCISIC ACID-INSENSITIVE 5-like protein 2 [Glycine max]
100803643	3411	840.6143282	685.5447804	-0.29419314	0.026151559	*	0.0105982	LOC100803643	NA	NA	NA	K15082//DNA repair protein RAD7;K20185//biogenesis of lysosome-related organelles complex 1 subunit 1;K10268//F-box and leucine-rich repeat protein 2/20	gi|571449285|ref|XP_006578094.1|//PREDICTED: F-box/LRR-repeat protein 15-like isoform X3 [Glycine max];gi|571449283|ref|XP_006578093.1|//PREDICTED: F-box/LRR-repeat protein 15-like isoform X2 [Glycine max];gi|356509840|ref|XP_003523653.1|//PREDICTED: F-box/LRR-repeat protein 15-like isoform X1 [Glycine max]
BGI_novel_G002182	1402	30.06631118	365.2610783	3.60270825	2.39E-39	Up	1.15E-40	NA	NA	NA	NA	NA	gi|255626595|gb|ACU13642.1|//unknown [Glycine max]
100814153	3507	220.2813809	368.4546291	0.742139422	9.80E-05	*	2.62E-05	LOC100814153	NA	NA	NA	K17604//zinc finger SWIM domain-containing protein 3	gi|571566913|ref|XP_006605993.1|//PREDICTED: protein FAR-RED IMPAIRED RESPONSE 1-like isoform X1 [Glycine max];gi|571566925|ref|XP_006605996.1|//PREDICTED: protein FAR-RED IMPAIRED RESPONSE 1-like isoform X2 [Glycine max]
100809681	1582	167.6199513	256.9415744	0.616246465	0.025396373	*	0.010263181	LOC100809681	NA	NA	NA	K14816//pre-60S factor REI1	gi|356539180|ref|XP_003538078.1|//PREDICTED: zinc finger protein 622-like [Glycine max]
BGI_novel_G002226	2638	46.87189835	48.7254666	0.055952774	0.955945817	*	0.918364818	NA	NA	NA	NA	K19323//ataxin-10	gi|947092097|gb|KRH40762.1|//hypothetical protein GLYMA_09G276500 [Glycine max]
102664133	1047	4.35023763	7.154260357	0.717708412	0.603181491	*	0.435498016	LOC102664133	NA	NA	NA	K05909//laccase [EC:1.10.3.2];K20823//null;K00962//polyribonucleotide nucleotidyltransferase [EC:2.7.7.8];K13415//protein brassinosteroid insensitive 1 [EC:2.7.10.1 2.7.11.1];K08873//serine/threonine-protein kinase SMG1 [EC:2.7.11.1]	gi|571463624|ref|XP_006582724.1|//PREDICTED: uncharacterized protein LOC102664133 [Glycine max]
BGI_novel_G001498	3356	40.59843318	52.08152611	0.359347673	0.820725417	*	0.721427418	NA	GO:0016021//integral component of membrane	NA	NA	K00889//1-phosphatidylinositol-4-phosphate 5-kinase [EC:2.7.1.68]	gi|734418081|gb|KHN39389.1|//Transmembrane and coiled-coil domains protein 1 [Glycine soja]
100795030	3045	141.7654198	107.8701822	-0.394209539	0.246759298	*	0.137801261	LOC100795030	NA	NA	NA	K10683//BRCA1-associated RING domain protein 1;K17285//selenium-binding protein 1;K11000//callose synthase [EC:2.4.1.-]	gi|571466119|ref|XP_003530188.2|//PREDICTED: pentatricopeptide repeat-containing protein At3g14330-like [Glycine max]
BGI_novel_G001005	3615	1047.894348	821.3597955	-0.351407031	0.006829793	*	0.002436568	NA	GO:0055037//recycling endosome	GO:0017112//Rab guanyl-nucleotide exchange factor activity	GO:0043547//positive regulation of GTPase activity	NA	gi|947108363|gb|KRH56689.1|//hypothetical protein GLYMA_05G013100 [Glycine max]
547871	1368	1678.641002	1238.870211	-0.438268672	1.92E-06	*	4.25E-07	LOC547871	GO:0009505//plant-type cell wall;GO:0005576//extracellular region	GO:0016209//antioxidant activity;GO:0020037//heme binding;GO:0046872//metal ion binding;GO:0005506//iron ion binding;GO:0004601//peroxidase activity;GO:0003824//catalytic activity	GO:0006979//response to oxidative stress;GO:0009664//plant-type cell wall organization;GO:0008152//metabolic process;GO:0098869//cellular oxidant detoxification;GO:0006950//response to stress;GO:0042744//hydrogen peroxide catabolic process;GO:0055114//oxidation-reduction process	K00430//peroxidase [EC:1.11.1.7]	gi|4204759|gb|AAD11481.1|//peroxidase precursor, partial [Glycine max]
547687	2314	1049.734591	2208.380315	1.072964036	3.84E-30	Up	2.41E-31	GDH1	NA	GO:0016639//oxidoreductase activity, acting on the CH-NH2 group of donors, NAD or NADP as acceptor	GO:0019752//carboxylic acid metabolic process;GO:0006520//cellular amino acid metabolic process;GO:0055114//oxidation-reduction process	K00261//glutamate dehydrogenase (NAD(P)+) [EC:1.4.1.3]	gi|734408325|gb|KHN34707.1|//Glutamate dehydrogenase 1 [Glycine soja];gi|351727761|ref|NP_001236404.1|//glutamate dehydrogenase 1 [Glycine max]
100788561	1501	27.66528805	24.46181947	-0.17754523	0.835644156	*	0.740990166	LOC100788561	NA	NA	NA	K15102//solute carrier family 25 (mitochondrial phosphate transporter), member 3	gi|571435553|ref|XP_006573515.1|//PREDICTED: mitochondrial phosphate carrier protein 1, mitochondrial-like isoform X1 [Glycine max];gi|356496531|ref|XP_003517120.1|//PREDICTED: mitochondrial phosphate carrier protein 1, mitochondrial-like isoform X2 [Glycine max]
100789717	1708	369.6895413	239.4304391	-0.626707654	0.001045844	*	0.00032431	LOC100789717	NA	NA	NA	NA	gi|571455044|ref|XP_003524712.2|//PREDICTED: AT-hook motif nuclear-localized protein 13-like [Glycine max]
100803180	2361	110.2501208	114.0945514	0.049449661	0.915242008	*	0.859805043	LOC100803180	NA	NA	NA	K15047//heterogeneous nuclear ribonucleoprotein U-like protein 1	gi|571516536|ref|XP_006597395.1|//PREDICTED: heterogeneous nuclear ribonucleoprotein U-like protein 1 isoform X1 [Glycine max];gi|571516540|ref|XP_006597396.1|//PREDICTED: heterogeneous nuclear ribonucleoprotein U-like protein 1 isoform X2 [Glycine max]
100801371	1412	17.34720714	11.58026915	-0.583034626	0.576703036	*	0.408435252	LOC100801371	NA	NA	NA	K15172//transcription elongation factor SPT5;K07560//D-tyrosyl-tRNA(Tyr) deacylase [EC:3.1.-.-]	gi|955390059|ref|XP_006594847.2|//PREDICTED: zinc finger CCCH domain-containing protein 2-like [Glycine max]
100800760	2945	81.76876717	162.0701295	0.986996424	0.001595945	*	0.000509037	LOC100800760	NA	NA	NA	K04733//interleukin-1 receptor-associated kinase 4 [EC:2.7.11.1]	gi|356536747|ref|XP_003536897.1|//PREDICTED: probable LRR receptor-like serine/threonine-protein kinase RKF3 [Glycine max]
100788799	1455	0.545786233	0.38902354	-0.488478551	0.672697322	*	0.513491945	LOC100788799	NA	NA	NA	K12581//CCR4-NOT transcription complex subunit 7/8;K03094//S-phase kinase-associated protein 1;K13126//polyadenylate-binding protein;K05941//glutathione gamma-glutamylcysteinyltransferase [EC:2.3.2.15];K01054//acylglycerol lipase [EC:3.1.1.23]	gi|955390542|ref|XP_003553546.2|//PREDICTED: NAC domain-containing protein 67-like isoform X2 [Glycine max];gi|955390540|ref|XP_014627676.1|//PREDICTED: NAC transcription factor 25-like isoform X1 [Glycine max]
100782109	746	264.4023886	119.0353074	-1.151345651	9.22E-07	Down	1.97E-07	LOC100782109	NA	NA	NA	NA	gi|356548557|ref|XP_003542667.1|//PREDICTED: uncharacterized protein LOC100782109 [Glycine max]
BGI_novel_G001915	999	5.704054533	5.161933393	-0.144076249	0.925996846	*	0.875555888	NA	GO:0005783//endoplasmic reticulum;GO:0016021//integral component of membrane	GO:0035598//N6-threonylcarbomyladenosine methylthiotransferase activity;GO:0051539//4 iron, 4 sulfur cluster binding	GO:0035600//tRNA methylthiolation	K15865//threonylcarbamoyladenosine tRNA methylthiotransferase CDKAL1 [EC:2.8.4.5]	gi|734306136|gb|KHM98829.1|//hypothetical protein glysoja_022239 [Glycine soja]
732635	949	406.3202445	449.7427821	0.146482881	0.504619316	*	0.33909559	RAB2	GO:0016020//membrane;GO:0043231//intracellular membrane-bounded organelle	GO:0032561//guanyl ribonucleotide binding	GO:0048193//Golgi vesicle transport;GO:0035556//intracellular signal transduction	K07877//Ras-related protein Rab-2A	gi|351726934|ref|NP_001238167.1|//guanine nucleotide regulatory protein [Glycine max]
100791609	1640	473.0968505	1101.564867	1.219346991	1.42E-25	Up	1.05E-26	LOC100791609	GO:0031224//intrinsic component of membrane;GO:0016021//integral component of membrane	NA	GO:0006810//transport;GO:0055085//transmembrane transport	K07088//uncharacterized protein	gi|363807244|ref|NP_001242102.1|//uncharacterized protein LOC100791609 [Glycine max];gi|571486362|ref|XP_006590302.1|//PREDICTED: uncharacterized protein LOC100791609 isoform X1 [Glycine max]
100786500	1418	777.8324938	353.3165764	-1.138498067	9.85E-13	Down	1.33E-13	LOC100786500	NA	NA	NA	NA	gi|356574785|ref|XP_003555525.1|//PREDICTED: protein EXORDIUM-like 5 [Glycine max]
100778421	1342	141.1543686	263.7126926	0.901693231	9.54E-05	*	2.54E-05	LOC100778421	NA	NA	NA	K11426//SET and MYND domain-containing protein	gi|734404257|gb|KHN32908.1|//hypothetical protein glysoja_037079 [Glycine soja]
BGI_novel_G004285	578	17.55070977	11.07990669	-0.663583644	0.49879313	*	0.334195664	NA	GO:0016021//integral component of membrane	GO:0005319//lipid transporter activity	GO:0006869//lipid transport	K12385//Niemann-Pick C1 protein	gi|947112621|gb|KRH60923.1|//hypothetical protein GLYMA_04G017300 [Glycine max]
102661387	930	0.545786233	0.38902354	-0.488478551	0.672697322	*	0.513491945	LOC102661387	NA	NA	NA	K00279//cytokinin dehydrogenase [EC:1.5.99.12];K04460//serine/threonine-protein phosphatase 5 [EC:3.1.3.16]	gi|571570728|ref|XP_006606633.1|//PREDICTED: serine/threonine-protein phosphatase 7 long form homolog [Glycine max]
100777227	2960	1523.907535	1331.890724	-0.194299649	0.103080095	*	0.049752433	LOC100777227	NA	GO:0003723//RNA binding	NA	K13095//splicing factor 1	gi|356538041|ref|XP_003537513.1|//PREDICTED: splicing factor 1-like isoform X1 [Glycine max];gi|571490231|ref|XP_006591432.1|//PREDICTED: splicing factor 1-like isoform X2 [Glycine max]
100804277	1571	28.26104297	4909.216859	7.440534378	1.60E-296	Up	4.81E-299	LOC100804277	NA	NA	NA	K04733//interleukin-1 receptor-associated kinase 4 [EC:2.7.11.1]	gi|356561879|ref|XP_003549204.1|//PREDICTED: putative nuclease HARBI1 [Glycine max]
100775661	1819	171.5130661	98.45567608	-0.8007722	0.006293777	*	0.002231258	LOC100775661	NA	GO:0016746//transferase activity, transferring acyl groups	NA	K19747//BAHD acyltransferase [EC:2.3.1.-]	gi|356514390|ref|XP_003525889.1|//PREDICTED: uncharacterized acetyltransferase At3g50280-like [Glycine max]
100809731	2249	0.837033469	1.201595006	0.521593505	0.751056222	*	0.59973445	LOC100809731	NA	NA	NA	NA	gi|571506064|ref|XP_006595656.1|//PREDICTED: uncharacterized protein LOC100809731 [Glycine max]
100816564	1180	375.3667299	404.4725564	0.107741034	0.655206704	*	0.492966393	LOC100816564	GO:0044464//cell part;GO:0005737//cytoplasm	GO:0004843//thiol-dependent ubiquitin-specific protease activity;GO:0016790//thiolester hydrolase activity	GO:0006511//ubiquitin-dependent protein catabolic process;GO:0016579//protein deubiquitination;GO:0019941//modification-dependent protein catabolic process	K05609//ubiquitin carboxyl-terminal hydrolase L3 [EC:3.4.19.12]	gi|363807228|ref|NP_001242611.1|//uncharacterized protein LOC100816564 [Glycine max];gi|947054742|gb|KRH04195.1|//hypothetical protein GLYMA_17G145500 [Glycine max]
100780580	3196	449.4896276	745.6176774	0.73014824	5.79E-08	*	1.11E-08	LOC100780580	NA	NA	NA	K12471//epsin	gi|571485282|ref|XP_006589799.1|//PREDICTED: clathrin interactor EPSIN 2-like isoform X3 [Glycine max];gi|571485280|ref|XP_006589798.1|//PREDICTED: clathrin interactor EPSIN 2-like isoform X2 [Glycine max];gi|356534510|ref|XP_003535796.1|//PREDICTED: clathrin interactor EPSIN 2-like isoform X1 [Glycine max]
BGI_novel_G003428	2510	21.25479983	29.84220933	0.489565675	0.761426418	*	0.632297807	NA	NA	NA	NA	NA	gi|947067512|gb|KRH16655.1|//hypothetical protein GLYMA_14G168500 [Glycine max]
102666756	6738	157.873371	105.425399	-0.582545366	0.052892439	*	0.0233034	LOC102666756	NA	NA	NA	K21026//null;K01369//legumain [EC:3.4.22.34];K04460//serine/threonine-protein phosphatase 5 [EC:3.1.3.16]	gi|955302076|ref|XP_014628920.1|//PREDICTED: uncharacterized protein LOC102666756 [Glycine max]
100820623	2468	657.671439	851.4938084	0.37262902	0.005576808	*	0.001957015	LOC100820623	NA	NA	NA	K16302//metal transporter CNNM;K15449//tRNA wybutosine-synthesizing protein 1 [EC:4.1.3.44]	gi|571526510|ref|XP_006599113.1|//PREDICTED: probable methyltransferase PMT20 [Glycine max]
BGI_novel_G001617	2003	1.973505282	6.668451036	1.756591307	0.16064061	*	0.083074416	NA	NA	NA	NA	K07198//5'-AMP-activated protein kinase, catalytic alpha subunit [EC:2.7.11.11];K03006//DNA-directed RNA polymerase II subunit RPB1 [EC:2.7.7.6];K08176//MFS transporter, PHS family, inorganic phosphate transporter;K16570//gamma-tubulin complex component 3;K12447//UDP-sugar pyrophosphorylase [EC:2.7.7.64]	gi|5734736|gb|AAD50001.1|AC007259_14//Hypothetical protein [Arabidopsis thaliana]
100801754	2028	465.5211787	284.284277	-0.711512494	2.98E-05	*	7.44E-06	LOC100801754	NA	GO:0046872//metal ion binding;GO:0004097//catechol oxidase activity	GO:0046148//pigment biosynthetic process;GO:0055114//oxidation-reduction process	K00422//polyphenol oxidase [EC:1.10.3.1]	gi|571466971|ref|XP_006583805.1|//PREDICTED: polyphenol oxidase I, chloroplastic-like [Glycine max]
100804855	1319	499.7941204	540.7533464	0.113636759	0.624479641	*	0.457355337	LOC100804855	NA	NA	NA	K12663//Delta(3,5)-Delta(2,4)-dienoyl-CoA isomerase [EC:5.3.3.-]	gi|359807020|ref|NP_001241591.1|//uncharacterized protein LOC100804855 [Glycine max]
100801061	1277	648.5422827	391.4928063	-0.728214838	1.01E-06	*	2.17E-07	LOC100801061	NA	GO:0046914//transition metal ion binding;GO:0003824//catalytic activity	GO:0006631//fatty acid metabolic process	K19706//dihydroceramide fatty acyl 2-hydroxylase [EC:1.14.18.7]	gi|356524916|ref|XP_003531074.1|//PREDICTED: fatty acid 2-hydroxylase 2-like [Glycine max]
100790123	2114	42.72382558	46.12236974	0.110425805	0.871695032	*	0.794035732	LOC100790123	NA	NA	NA	K13667//protein glucosyltransferase [EC:2.4.1.-]	gi|356522636|ref|XP_003529952.1|//PREDICTED: protein O-glucosyltransferase 1-like [Glycine max]
100818164	1463	147.6708999	35.0422975	-2.075216285	1.64E-09	Down	2.77E-10	LOC100818164	NA	NA	NA	K09287//RAV-like factor	gi|356498733|ref|XP_003518204.1|//PREDICTED: B3 domain-containing protein At2g36080-like [Glycine max]
BGI_novel_G001560	961	38.6854436	14.51025457	-1.414717987	0.024523867	Down	0.00987131	NA	NA	GO:0004553//hydrolase activity, hydrolyzing O-glycosyl compounds	GO:0005975//carbohydrate metabolic process	K11752//diaminohydroxyphosphoribosylaminopyrimidine deaminase / 5-amino-6-(5-phosphoribosylamino)uracil reductase [EC:3.5.4.26 1.1.1.193];K08235//xyloglucan:xyloglucosyl transferase [EC:2.4.1.207]	gi|947099772|gb|KRH48264.1|//hypothetical protein GLYMA_07G078700 [Glycine max]
100787169	1124	17.17085115	18.68470156	0.121895966	0.904734614	*	0.8446942	LOC100787169	NA	NA	NA	K16189//phytochrome-interacting factor 4;K04733//interleukin-1 receptor-associated kinase 4 [EC:2.7.11.1];K12126//phytochrome-interacting factor 3;K13422//transcription factor MYC2	gi|571441775|ref|XP_003519403.2|//PREDICTED: transcription factor bHLH51-like [Glycine max]
100798581	1426	93.03464399	122.6199722	0.398354035	0.291041589	*	0.168713839	LOC100798581	NA	NA	NA	K04733//interleukin-1 receptor-associated kinase 4 [EC:2.7.11.1];K04730//interleukin-1 receptor-associated kinase 1 [EC:2.7.11.1]	gi|571517765|ref|XP_006597593.1|//PREDICTED: wall-associated receptor kinase-like 14 [Glycine max]
BGI_novel_G000380	2401	358.4271431	370.8859678	0.049295791	0.852133622	*	0.764801668	NA	NA	GO:0046872//metal ion binding;GO:0004722//protein serine/threonine phosphatase activity	GO:0006470//protein dephosphorylation	K01102//pyruvate dehydrogenase phosphatase [EC:3.1.3.43]	gi|356530695|ref|XP_003533916.1|//PREDICTED: probable protein phosphatase 2C 25 isoform X1 [Glycine max]
106799422	516	473.5116335	524.5960385	0.147807042	0.45631721	*	0.295135116	LOC106799422	NA	NA	NA	K00457//4-hydroxyphenylpyruvate dioxygenase [EC:1.13.11.27];K01194//alpha,alpha-trehalase [EC:3.2.1.28]	gi|955329907|ref|XP_014633225.1|//PREDICTED: uncharacterized protein LOC106799422 [Glycine max]
100499913	662	114.8038006	98.66787301	-0.218518089	0.693688688	*	0.53552279	LOC100499913	NA	NA	NA	NA	gi|571470716|ref|XP_006585094.1|//PREDICTED: uncharacterized protein LOC100806735 [Glycine max]
100775291	1116	6.038606652	54.0852403	3.162947335	9.90E-07	Up	2.12E-07	LOC100775291	NA	GO:0005488//binding;GO:0004518//nuclease activity	GO:0006259//DNA metabolic process	NA	gi|356575560|ref|XP_003555908.1|//PREDICTED: endonuclease 2 [Glycine max]
100798372	1837	3266.267907	4021.516156	0.300096387	3.25E-05	*	8.17E-06	LOC100798372	GO:0044464//cell part	GO:0008320//protein transmembrane transporter activity	GO:0006810//transport	K10956//protein transport protein SEC61 subunit alpha	gi|359807371|ref|NP_001241126.1|//uncharacterized protein LOC100798372 [Glycine max]
100782814	1340	1.909133455	3.139898794	0.717800103	0.65460889	*	0.488576224	LOC100782814	GO:0044464//cell part	NA	NA	K15382//solute carrier family 50 (sugar transporter)	gi|571565331|ref|XP_006605752.1|//PREDICTED: bidirectional sugar transporter SWEET17-like [Glycine max]
100781547	2521	850.4824587	997.6484432	0.23025004	0.063181935	*	0.028434158	LOC100781547	NA	NA	NA	K20283//golgin subfamily A member 4;K09291//nucleoprotein TPR;K20478//golgin subfamily B member 1	gi|356512652|ref|XP_003525032.1|//PREDICTED: golgin subfamily A member 4-like [Glycine max]
100816054	4314	1408.340665	1444.122684	0.036196959	0.835077931	*	0.74030887	LOC100816054	GO:0043231//intracellular membrane-bounded organelle;GO:0005634//nucleus	GO:0003677//DNA binding;GO:0005515//protein binding;GO:0003676//nucleic acid binding	GO:0006355//regulation of transcription, DNA-templated;GO:0009734//auxin-activated signaling pathway;GO:0006351//transcription, DNA-templated;GO:0009755//hormone-mediated signaling pathway	K14486//auxin response factor	gi|955379535|ref|XP_014625282.1|//PREDICTED: auxin response factor 19-like isoform X2 [Glycine max];gi|356565674|ref|XP_003551063.1|//PREDICTED: auxin response factor 19-like isoform X1 [Glycine max]
BGI_novel_G003786	700	9.446348974	11.94602023	0.338701331	0.77192008	*	0.65830729	NA	NA	GO:0008270//zinc ion binding;GO:0016491//oxidoreductase activity	GO:0055114//oxidation-reduction process	K00001//alcohol dehydrogenase [EC:1.1.1.1]	gi|734338631|gb|KHN08828.1|//Alcohol dehydrogenase-like 6 [Glycine soja]
100802998	1382	204.4124312	287.8169723	0.493668734	0.048299217	*	0.021046604	LOC100802998	NA	NA	NA	K14484//auxin-responsive protein IAA	gi|356556533|ref|XP_003546579.1|//PREDICTED: uncharacterized protein LOC100802998 [Glycine max];gi|734305796|gb|KHM98713.1|//hypothetical protein glysoja_030766 [Glycine soja]
100794886	1034	75.62092541	130.3377836	0.785397958	0.024270845	*	0.009756685	LOC100794886	NA	NA	NA	K03006//DNA-directed RNA polymerase II subunit RPB1 [EC:2.7.7.6];K19892//glucan endo-1,3-beta-glucosidase 4 [EC:3.2.1.39];K19891//glucan endo-1,3-beta-glucosidase 1/2/3 [EC:3.2.1.39]	gi|734376575|gb|KHN21377.1|//Glucan endo-1,3-beta-glucosidase 4 [Glycine soja]
100794282	1887	535.1953842	733.6211747	0.454969607	0.000699023	*	0.00021092	LOC100794282	GO:0009506//plasmodesma;GO:0035061//interchromatin granule;GO:0016607//nuclear speck;GO:0005622//intracellular	GO:0000166//nucleotide binding;GO:0004871//signal transducer activity;GO:0003676//nucleic acid binding	GO:0006376//mRNA splice site selection;GO:0019722//calcium-mediated signaling	K12890//splicing factor, arginine/serine-rich 1/9	gi|947043180|gb|KRG92904.1|//hypothetical protein GLYMA_20G236800 [Glycine max];gi|571570328|ref|XP_006606535.1|//PREDICTED: serine/arginine-rich splicing factor SR30 [Glycine max];gi|571570315|ref|XP_006606531.1|//PREDICTED: protein RALF-like 33 [Glycine max]
100788942	998	79.83889162	88.25449379	0.144578048	0.768603945	*	0.653776205	LOC100788942	NA	NA	NA	NA	gi|356533773|ref|XP_003535434.1|//PREDICTED: uncharacterized protein LOC100788942 [Glycine max]
100817757	882	0.229975964	0.280735862	0.287730288	0.761426418	*	0.635055932	LOC100817757	NA	NA	NA	K14329//agmatine coumaroyltransferase [EC:2.3.1.64 2.3.1.-];K13264//isoflavone 7-O-glucoside-6''-O-malonyltransferase [EC:2.3.1.115]	gi|571475066|ref|XP_006586454.1|//PREDICTED: coumaroyl-CoA:anthocyanidin 3-O-glucoside-6''-O-coumaroyltransferase 1-like [Glycine max]
BGI_novel_G003223	1839	36.73522444	29.19922252	-0.331234134	0.826146139	*	0.728349053	NA	NA	GO:0016636//oxidoreductase activity, acting on the CH-CH group of donors, iron-sulfur protein as acceptor;GO:0050897//cobalt ion binding	GO:0010024//phytochromobilin biosynthetic process;GO:0055114//oxidation-reduction process	K08101//phytochromobilin:ferredoxin oxidoreductase [EC:1.3.7.4]	gi|734383146|gb|KHN23802.1|//Phytochromobilin:ferredoxin oxidoreductase, chloroplastic [Glycine soja]
100806958	4245	1110.855368	1075.39113	-0.046809514	0.761426418	*	0.62717803	LOC100806958	NA	NA	NA	NA	gi|947088788|gb|KRH37453.1|//hypothetical protein GLYMA_09G067200 [Glycine max]
100805353	1491	309.7795479	358.2022868	0.209532649	0.337163655	*	0.202107807	LOC100805353	GO:0031224//intrinsic component of membrane;GO:0019866//organelle inner membrane	NA	GO:0006810//transport	K15108//solute carrier family 25 (mitochondrial thiamine pyrophosphate transporter), member 19	gi|571532194|ref|XP_006600206.1|//PREDICTED: uncharacterized protein LOC100805353 isoform X1 [Glycine max];gi|363814342|ref|NP_001242812.1|//uncharacterized protein LOC100805353 [Glycine max]
100804244	2105	5688.391584	3634.405253	-0.646301487	1.73E-23	*	1.38E-24	LOC100804244	NA	GO:0032559//adenyl ribonucleotide binding;GO:0004672//protein kinase activity	GO:0006464//cellular protein modification process;GO:0023052//signaling	K07198//5'-AMP-activated protein kinase, catalytic alpha subunit [EC:2.7.11.11]	gi|356557507|ref|XP_003547057.1|//PREDICTED: CBL-interacting serine/threonine-protein kinase 5-like [Glycine max]
100811024	1129	1383.402302	2689.462391	0.959097052	8.30E-32	*	4.96E-33	LOC100811024	GO:0043231//intracellular membrane-bounded organelle	NA	NA	K20721//null	gi|358248944|ref|NP_001239711.1|//uncharacterized protein LOC100811024 [Glycine max]
100775276	3917	710.9894249	763.8348041	0.103432556	0.535761503	*	0.366934151	LOC100775276	NA	NA	NA	K11380//NuA3 HAT complex component NTO1;K11348//bromodomain and PHD finger-containing protein 1;K11422//histone-lysine N-methyltransferase SETD1 [EC:2.1.1.43]	gi|356573885|ref|XP_003555086.1|//PREDICTED: histone-lysine N-methyltransferase ATX5-like isoform X1 [Glycine max];gi|571555084|ref|XP_006604066.1|//PREDICTED: histone-lysine N-methyltransferase ATX5-like isoform X4 [Glycine max];gi|571555080|ref|XP_006604065.1|//PREDICTED: histone-lysine N-methyltransferase ATX5-like isoform X3 [Glycine max];gi|571555077|ref|XP_006604064.1|//PREDICTED: histone-l…
100792159	3266	2843.289557	2910.735184	0.033822562	0.760016862	*	0.610024283	LOC100792159	NA	NA	NA	K13173//arginine and glutamate-rich protein 1;K06636//structural maintenance of chromosome 1;K20478//golgin subfamily B member 1;K10400//kinesin family member 15	gi|955317616|ref|XP_014630408.1|//PREDICTED: uncharacterized protein LOC100792159 isoform X2 [Glycine max];gi|571451892|ref|XP_006578876.1|//PREDICTED: uncharacterized protein LOC100792159 isoform X6 [Glycine max];gi|955317621|ref|XP_014630410.1|//PREDICTED: uncharacterized protein LOC100792159 isoform X5 [Glycine max];gi|734370930|gb|KHN19540.1|//hypothetical protein glysoja_027797 [Glycine soja…
100306506	598	3734.051423	2804.307011	-0.413097494	5.35E-08	*	1.02E-08	LOC100306506	GO:0044424//intracellular part	GO:0015036//disulfide oxidoreductase activity	GO:0019725//cellular homeostasis;GO:0018904//ether metabolic process;GO:0006091//generation of precursor metabolites and energy;GO:0051234//establishment of localization	K03671//thioredoxin 1	gi|351724357|ref|NP_001236031.1|//uncharacterized protein LOC100306506 [Glycine max]
BGI_novel_G001164	1861	405.3080046	507.5870554	0.324636609	0.061874962	*	0.027784889	NA	GO:0005634//nucleus	GO:0003677//DNA binding	GO:0006355//regulation of transcription, DNA-templated	K12581//CCR4-NOT transcription complex subunit 7/8;K13459//disease resistance protein RPS2;K01054//acylglycerol lipase [EC:3.1.1.23]	gi|947111241|gb|KRH59567.1|//hypothetical protein GLYMA_05G191300 [Glycine max]
100808269	811	2024.08454	2081.988164	0.040692318	0.761426418	*	0.633303784	LOC100808269	NA	NA	NA	K00326//cytochrome-b5 reductase [EC:1.6.2.2];K09838//zeaxanthin epoxidase [EC:1.14.13.90];K01094//phosphatidylglycerophosphatase GEP4 [EC:3.1.3.27]	gi|363807914|ref|NP_001242194.1|//uncharacterized protein LOC100808269 [Glycine max];gi|955390879|ref|XP_014627730.1|//PREDICTED: uncharacterized protein LOC100808269 isoform X1 [Glycine max]
100808421	3992	146.8195448	117.0216023	-0.327269157	0.34378819	*	0.20682499	LOC100808421	NA	NA	NA	K14963//COMPASS component SWD3	gi|571559999|ref|XP_006604796.1|//PREDICTED: topless-related protein 3-like [Glycine max]
547573	1085	7.042430645	14.09906837	1.00145448	0.338728299	*	0.203208742	LOC547573	NA	GO:0032559//adenyl ribonucleotide binding;GO:0004672//protein kinase activity	GO:0006464//cellular protein modification process	K04515//calcium/calmodulin-dependent protein kinase (CaM kinase) II [EC:2.7.11.17];K08794//calcium/calmodulin-dependent protein kinase I [EC:2.7.11.17]	gi|359806938|ref|NP_001241581.1|//phosphoenolpyruvate carboxylase kinase [Glycine max]
100789629	1483	569.082891	652.2604023	0.196809241	0.259881668	*	0.146825189	LOC100789629	NA	NA	NA	K19367//maspardin	gi|363807348|ref|NP_001242374.1|//uncharacterized protein LOC100789629 [Glycine max];gi|947054567|gb|KRH04020.1|//hypothetical protein GLYMA_17G134700 [Glycine max];gi|571532094|ref|XP_006600175.1|//PREDICTED: uncharacterized protein LOC100789629 isoform X1 [Glycine max]
100781610	2278	34.68100219	29.12499305	-0.251887884	0.760005878	*	0.609882084	LOC100781610	NA	NA	NA	NA	gi|571517593|ref|XP_006597568.1|//PREDICTED: uncharacterized protein LOC100781610 isoform X2 [Glycine max];gi|571517589|ref|XP_006597567.1|//PREDICTED: uncharacterized protein LOC100781610 isoform X1 [Glycine max]
100790271	1862	16.48239748	23.0410933	0.483283067	0.595509382	*	0.428298596	LOC100790271	NA	GO:0016846//carbon-sulfur lyase activity;GO:0048037//cofactor binding;GO:0016740//transferase activity	GO:0008652//cellular amino acid biosynthetic process	K01762//1-aminocyclopropane-1-carboxylate synthase [EC:4.4.1.14]	gi|571455009|ref|XP_003525876.2|//PREDICTED: 1-aminocyclopropane-1-carboxylate synthase 3-like [Glycine max]
BGI_novel_G000450	680	3.150539921	2.391289207	-0.397810467	0.807858972	*	0.704210142	NA	NA	GO:0004674//protein serine/threonine kinase activity;GO:0005524//ATP binding	GO:0006468//protein phosphorylation	K14510//serine/threonine-protein kinase CTR1 [EC:2.7.11.1]	gi|947124266|gb|KRH72472.1|//hypothetical protein GLYMA_02G215300 [Glycine max]
100809496	1458	119.750431	158.1070748	0.400871077	0.200691355	*	0.107859	LOC100809496	GO:0005794//Golgi apparatus;GO:0016021//integral component of membrane	GO:0005385//zinc ion transmembrane transporter activity	GO:0010043//response to zinc ion;GO:0061088//regulation of sequestering of zinc ion;GO:0071577//zinc II ion transmembrane transport	K14692//solute carrier family 30 (zinc transporter), member 5/7	gi|356572110|ref|XP_003554213.1|//PREDICTED: metal tolerance protein C2 [Glycine max]
100789205	751	18208.08152	12184.40973	-0.579542559	6.90E-24	*	5.46E-25	LOC100789205	GO:0005622//intracellular	NA	NA	K02961//small subunit ribosomal protein S17	gi|955360564|ref|XP_006595131.2|//PREDICTED: 30S ribosomal protein S17, chloroplastic-like [Glycine max]
100527368	679	5067.810654	1848.659165	-1.454883361	7.97E-52	Down	2.84E-53	LOC100527368	NA	NA	NA	NA	gi|351726381|ref|NP_001235077.1|//uncharacterized protein LOC100527368 precursor [Glycine max]
100817881	4440	766.6149003	878.6002533	0.196704876	0.182055103	*	0.096166483	LOC100817881	NA	NA	NA	NA	gi|356544722|ref|XP_003540796.1|//PREDICTED: uncharacterized protein LOC100817881 [Glycine max]
BGI_novel_G000236	1064	15.99018971	12.43288983	-0.363025389	0.74736744	*	0.595772342	NA	NA	GO:0016787//hydrolase activity	NA	NA	gi|947121682|gb|KRH69888.1|//hypothetical protein GLYMA_02G055200 [Glycine max]
102662117	1896	69.83556963	220.7376399	1.660298715	7.89E-10	Up	1.30E-10	LOC102662117	NA	GO:0005506//iron ion binding;GO:0003824//catalytic activity	GO:0008152//metabolic process	K20665//null;K20624//null	gi|571446350|ref|XP_006577067.1|//PREDICTED: cytochrome P450 94C1-like [Glycine max]
100807866	1850	613.0481027	453.9433174	-0.433488116	0.003757602	*	0.00127938	LOC100807866	NA	NA	NA	NA	gi|356537734|ref|XP_003537380.1|//PREDICTED: WAT1-related protein At3g02690, chloroplastic-like [Glycine max]
BGI_novel_G001966	1765	16.74797227	112.4687148	2.747465406	3.14E-10	Up	5.00E-11	NA	GO:0005634//nucleus	GO:0043565//sequence-specific DNA binding;GO:0003700//transcription factor activity, sequence-specific DNA binding	GO:0006355//regulation of transcription, DNA-templated	K09338//homeobox-leucine zipper protein	gi|947097251|gb|KRH45836.1|//hypothetical protein GLYMA_08G295800 [Glycine max]
100813872	1683	81.00289707	67.67504462	-0.259349573	0.603471687	*	0.435756641	LOC100813872	NA	NA	NA	NA	gi|734350456|gb|KHN12403.1|//hypothetical protein glysoja_018533 [Glycine soja]
100789465	1758	148.9096418	166.3848417	0.160086834	0.655206704	*	0.49371179	LOC100789465	NA	GO:0016597//amino acid binding;GO:0016779//nucleotidyltransferase activity	GO:0008152//metabolic process	NA	gi|356533259|ref|XP_003535183.1|//PREDICTED: ACT domain-containing protein ACR10-like [Glycine max]
BGI_novel_G001507	1862	43.1573614	89.86275744	1.058116669	0.066411401	*	0.030092962	NA	GO:0016021//integral component of membrane	NA	NA	K00889//1-phosphatidylinositol-4-phosphate 5-kinase [EC:2.7.1.68]	gi|734418081|gb|KHN39389.1|//Transmembrane and coiled-coil domains protein 1 [Glycine soja]
100806336	1207	281.9305294	344.9862276	0.291199057	0.266961367	*	0.151715206	LOC100806336	NA	NA	NA	NA	gi|356549837|ref|XP_003543297.1|//PREDICTED: DDRGK domain-containing protein 1-like [Glycine max]
100808942	2503	14.37098756	581.9800001	5.339738464	1.50E-64	Up	4.22E-66	LOC100808942	NA	NA	NA	K04733//interleukin-1 receptor-associated kinase 4 [EC:2.7.11.1]	gi|955311223|ref|XP_014629095.1|//PREDICTED: L-type lectin-domain containing receptor kinase S.4-like isoform X2 [Glycine max];gi|955311221|ref|XP_003522123.2|//PREDICTED: L-type lectin-domain containing receptor kinase S.4-like isoform X1 [Glycine max]
100797406	1305	567.7342584	573.9036079	0.015592644	0.945177806	*	0.903997473	LOC100797406	GO:0044424//intracellular part;GO:0005829//cytosol	GO:0016763//transferase activity, transferring pentosyl groups;GO:0052657//guanine phosphoribosyltransferase activity;GO:0004422//hypoxanthine phosphoribosyltransferase activity	GO:0006166//purine ribonucleoside salvage;GO:0043101//purine-containing compound salvage	K00760//hypoxanthine phosphoribosyltransferase [EC:2.4.2.8]	gi|955346930|ref|XP_014618817.1|//PREDICTED: hypoxanthine-guanine phosphoribosyltransferase-like isoform X2 [Glycine max];gi|955346928|ref|XP_003536401.2|//PREDICTED: hypoxanthine-guanine phosphoribosyltransferase-like isoform X1 [Glycine max]
100780051	833	1.974762939	2.009538718	0.0251849	0.994548367	*	0.980809598	LOC100780051	NA	NA	NA	K03686//molecular chaperone DnaJ	gi|356502114|ref|XP_003519866.1|//PREDICTED: uncharacterized protein LOC100780051 [Glycine max]
100798103	3119	385.7961647	293.6663891	-0.393660646	0.037714148	*	0.015943876	LOC100798103	NA	GO:0003824//catalytic activity;GO:0016491//oxidoreductase activity	GO:0008152//metabolic process	K20718//null;K13420//LRR receptor-like serine/threonine-protein kinase FLS2 [EC:2.7.11.1]	gi|571548682|ref|XP_006602840.1|//PREDICTED: leucine-rich repeat receptor-like protein CLAVATA2 isoform X2 [Glycine max];gi|955384011|ref|XP_014626310.1|//PREDICTED: leucine-rich repeat receptor-like protein CLAVATA2 isoform X1 [Glycine max]
100812051	2286	791.1572877	792.2351913	0.001964246	0.995861098	*	0.986029857	LOC100812051	NA	NA	NA	NA	gi|356554221|ref|XP_003545447.1|//PREDICTED: uncharacterized protein LOC100812051 [Glycine max]
100804067	1900	55.32995216	51.28976251	-0.109389785	0.86666348	*	0.786391159	LOC100804067	NA	NA	NA	K01213//galacturan 1,4-alpha-galacturonidase [EC:3.2.1.67]	gi|571473519|ref|XP_006585946.1|//PREDICTED: probable polygalacturonase At1g80170 [Glycine max]
BGI_novel_G004885	263	8.118389997	5.590688534	-0.538167675	0.725859817	*	0.570601646	NA	NA	NA	NA	NA	gi|947068986|gb|KRH17877.1|//hypothetical protein GLYMA_13G024100 [Glycine max]
100809101	2818	387.9034806	273.5498221	-0.503894104	0.013396172	*	0.00508264	LOC100809101	NA	GO:0016787//hydrolase activity;GO:0004356//glutamate-ammonia ligase activity	GO:0006542//glutamine biosynthetic process	NA	gi|571481897|ref|XP_006588802.1|//PREDICTED: protein fluG [Glycine max];gi|593687469|ref|XP_007144394.1|//hypothetical protein PHAVU_007G152500g [Phaseolus vulgaris]
100807373	2613	1802.178851	2466.614212	0.452789897	4.68E-09	*	8.18E-10	LOC100807373	NA	GO:0032559//adenyl ribonucleotide binding;GO:0004672//protein kinase activity	GO:0006464//cellular protein modification process	K02218//casein kinase 1 [EC:2.7.11.1];K20476//RAB6A-GEF complex partner protein 1	gi|356576873|ref|XP_003556554.1|//PREDICTED: uncharacterized protein LOC100807373 [Glycine max]
100803409	1774	1.07506535	17.71346819	4.042350446	0.000127377	Up	3.46E-05	LOC100803409	NA	NA	NA	K10717//cytokinin trans-hydroxylase;K07426//cytochrome P450, family 4, subfamily B, polypeptide 1 [EC:1.14.14.1];K20661//null	gi|356534133|ref|XP_003535612.1|//PREDICTED: cytokinin hydroxylase-like [Glycine max]
100805448	1726	1.936188891	1.041494525	-0.894564451	0.557598109	*	0.387082101	LOC100805448	GO:0044424//intracellular part	GO:0016765//transferase activity, transferring alkyl or aryl (other than methyl) groups;GO:0046872//metal ion binding;GO:0032559//adenyl ribonucleotide binding	GO:0044237//cellular metabolic process	K00789//S-adenosylmethionine synthetase [EC:2.5.1.6]	gi|356545989|ref|XP_003541415.1|//PREDICTED: S-adenosylmethionine synthase 3 [Glycine max]
100782762	3754	726.3625245	674.9114321	-0.10599158	0.546605829	*	0.377058853	LOC100782762	NA	NA	NA	K09518//DnaJ homolog subfamily B member 12;K09510//DnaJ homolog subfamily B member 4;K20283//golgin subfamily A member 4	gi|571447048|ref|XP_006577265.1|//PREDICTED: uncharacterized protein LOC100782762 [Glycine max]
100807206	973	0.255033023	0.212371864	-0.264091424	0.767600458	*	0.652487374	LOC100807206	NA	NA	NA	NA	gi|356545189|ref|XP_003541027.1|//PREDICTED: uncharacterized protein LOC100807206 [Glycine max]
102667826	2059	256.5745396	162.8058376	-0.656225586	0.005040225	*	0.001755449	LOC102667826	NA	NA	NA	K04733//interleukin-1 receptor-associated kinase 4 [EC:2.7.11.1];K05909//laccase [EC:1.10.3.2];K19476//vacuolar protein sorting-associated protein IST1;K00962//polyribonucleotide nucleotidyltransferase [EC:2.7.7.8];K10592//E3 ubiquitin-protein ligase HUWE1 [EC:2.3.2.26];K01183//chitinase [EC:3.2.1.14];K14442//ATP-dependent RNA helicase DHX36 [EC:3.6.4.13]	gi|734364971|gb|KHN17441.1|//Putative ribonuclease H protein [Glycine soja];gi|947074561|gb|KRH23452.1|//hypothetical protein GLYMA_13G3583001 [Glycine max];gi|571503591|ref|XP_006595133.1|//PREDICTED: BTB/POZ domain-containing protein At1g04390-like isoform X2 [Glycine max]
BGI_novel_G004380	1394	143.9628236	66.35995334	-1.117311527	0.001113358	Down	0.000346638	NA	NA	NA	NA	NA	gi|734354921|gb|KHN13806.1|//hypothetical protein glysoja_016090 [Glycine soja]
100815011	1893	466.699088	746.3190063	0.677299779	6.44E-06	*	1.50E-06	LOC100815011	NA	NA	NA	K07456//DNA mismatch repair protein MutS2;K04714//shingomyelin synthase [EC:2.7.8.27]	gi|356504323|ref|XP_003520946.1|//PREDICTED: phosphatidylinositol:ceramide inositolphosphotransferase 1-like [Glycine max]
100802359	1534	121.4443895	77.58899113	-0.646371969	0.060786551	*	0.027248132	LOC100802359	NA	NA	NA	K17508//protein phosphatase PTC7 [EC:3.1.3.16]	gi|571438905|ref|XP_006574705.1|//PREDICTED: probable protein phosphatase 2C 55 [Glycine max]
BGI_novel_G003826	2176	1.227742233	53.9642408	5.457924127	5.97E-09	Up	1.05E-09	NA	NA	NA	NA	K03231//elongation factor 1-alpha	gi|947059414|gb|KRH08820.1|//hypothetical protein GLYMA_16G176500 [Glycine max]
BGI_novel_G003601	3113	2.454552771	3.673989143	0.581887179	0.625830889	*	0.458798035	NA	NA	NA	NA	NA	gi|734380796|gb|KHN22976.1|//Tubulin-specific chaperone E [Glycine soja]
100803004	1649	1830.414177	834.2188828	-1.133672258	1.11E-25	Down	8.19E-27	LOC100803004	NA	NA	NA	K05909//laccase [EC:1.10.3.2]	gi|955334443|ref|XP_014634203.1|//PREDICTED: uncharacterized protein LOC100803004 [Glycine max]
100778116	1733	452.1453228	974.0096748	1.107149563	2.97E-19	Up	2.85E-20	LOC100778116	NA	NA	NA	K04733//interleukin-1 receptor-associated kinase 4 [EC:2.7.11.1]	gi|571487783|ref|XP_006590747.1|//PREDICTED: probable serine/threonine-protein kinase Cx32, chloroplastic isoform X1 [Glycine max];gi|947080123|gb|KRH28912.1|//hypothetical protein GLYMA_11G085400 [Glycine max]
102665678	2835	44.15990184	20.9802373	-1.07370597	0.07565858	*	0.034918834	LOC102665678	NA	NA	NA	NA	gi|571555774|ref|XP_006604154.1|//PREDICTED: uncharacterized protein LOC102665678 [Glycine max]
106798565	1230	0.810476001	1.18272295	0.545270793	0.736172318	*	0.582535935	LOC106798565	NA	NA	NA	K04733//interleukin-1 receptor-associated kinase 4 [EC:2.7.11.1];K01303//acylaminoacyl-peptidase [EC:3.4.19.1];K09494//T-complex protein 1 subunit beta;K18195//rhamnogalacturonan endolyase [EC:4.2.2.23]	gi|955318364|ref|XP_014630649.1|//PREDICTED: uncharacterized protein LOC106798565 [Glycine max]
102665309	5363	66.29586327	84.56260334	0.35110094	0.489073127	*	0.325633886	LOC102665309	NA	NA	NA	K17046//protein DEK;K08288//protein kinase C substrate 80K-H;K07052//uncharacterized protein;K11294//nucleolin;K20478//golgin subfamily B member 1	gi|955305483|ref|XP_014619484.1|//PREDICTED: dentin sialophosphoprotein-like isoform X2 [Glycine max];gi|571438171|ref|XP_006574501.1|//PREDICTED: dentin sialophosphoprotein-like isoform X1 [Glycine max]
100814297	1438	1147.989392	1042.416081	-0.139178066	0.268013253	*	0.15243059	LOC100814297	NA	NA	NA	K03247//translation initiation factor 3 subunit H	gi|356568923|ref|XP_003552657.1|//PREDICTED: eukaryotic translation initiation factor 3 subunit H [Glycine max]
100783091	2877	794.8783992	1154.638248	0.538634842	5.27E-07	*	1.10E-07	LOC100783091	NA	GO:0008131//primary amine oxidase activity;GO:0016641//oxidoreductase activity, acting on the CH-NH2 group of donors, oxygen as acceptor;GO:0005507//copper ion binding;GO:0046914//transition metal ion binding;GO:0048037//cofactor binding;GO:0048038//quinone binding	GO:0006807//nitrogen compound metabolic process;GO:0009308//amine metabolic process;GO:0055114//oxidation-reduction process	K00276//primary-amine oxidase [EC:1.4.3.21]	gi|947049893|gb|KRG99421.1|//hypothetical protein GLYMA_18G143600 [Glycine max];gi|356566002|ref|XP_003551224.1|//PREDICTED: copper methylamine oxidase-like [Glycine max]
100807789	2286	2558.249062	1818.942881	-0.492056487	7.24E-09	*	1.29E-09	LOC100807789	NA	NA	NA	K14794//ribosomal RNA-processing protein 12;K12309//beta-galactosidase [EC:3.2.1.23]	gi|356523372|ref|XP_003530314.1|//PREDICTED: protein indeterminate-domain 5, chloroplastic-like [Glycine max]
BGI_novel_G003736	1586	12.21254723	48.73743151	1.99666608	0.000618405	Up	0.000185089	NA	GO:0005576//extracellular region	GO:0047911//galacturan 1,4-alpha-galacturonidase activity;GO:0004650//polygalacturonase activity	GO:0005975//carbohydrate metabolic process;GO:0071555//cell wall organization	K01213//galacturan 1,4-alpha-galacturonidase [EC:3.2.1.67]	gi|356524988|ref|XP_003531109.1|//PREDICTED: polygalacturonase At1g48100-like [Glycine max]
102667717	890	33.88489641	20.35008769	-0.73560735	0.324455484	*	0.192724408	LOC102667717	NA	NA	NA	NA	gi|571481581|ref|XP_006588705.1|//PREDICTED: uncharacterized protein LOC102667717 isoform X2 [Glycine max];gi|571481579|ref|XP_006588704.1|//PREDICTED: uncharacterized protein LOC102667717 isoform X1 [Glycine max]
BGI_novel_G003761	1472	40.8590493	61.45932862	0.588976371	0.259023536	*	0.146266499	NA	GO:0005874//microtubule;GO:0005871//kinesin complex	GO:0005524//ATP binding;GO:0003777//microtubule motor activity;GO:0008017//microtubule binding;GO:0016887//ATPase activity	GO:0007018//microtubule-based movement	K10396//kinesin family member 5	gi|947109489|gb|KRH57815.1|//hypothetical protein GLYMA_05G085800 [Glycine max]
106798974	738	9.547877943	12.44606213	0.382437325	0.761337753	*	0.61159042	LOC106798974	NA	NA	GO:0009755//hormone-mediated signaling pathway	K14488//SAUR family protein	gi|955326046|ref|XP_014632267.1|//PREDICTED: auxin-induced protein X10A-like [Glycine max]
100800258	2004	49.5919022	36.82112323	-0.429570927	0.527748994	*	0.359744131	LOC100800258	GO:0031224//intrinsic component of membrane;GO:0000139//Golgi membrane	GO:0031127//alpha-(1,2)-fucosyltransferase activity	GO:0045229//external encapsulating structure organization	K13681//xyloglucan fucosyltransferase [EC:2.4.1.-]	gi|356508535|ref|XP_003523011.1|//PREDICTED: galactoside 2-alpha-L-fucosyltransferase-like [Glycine max]
100815956	3415	8983.921742	9406.867838	0.066369075	0.449006019	*	0.289204676	LOC100815956	NA	NA	NA	K14486//auxin response factor	gi|356513463|ref|XP_003525433.1|//PREDICTED: auxin response factor 2-like isoform X1 [Glycine max];gi|571457222|ref|XP_006580627.1|//PREDICTED: auxin response factor 2-like isoform X2 [Glycine max]
100780579	3034	375.3627222	335.6590952	-0.161288646	0.484059459	*	0.321297479	LOC100780579	NA	NA	NA	NA	gi|356502116|ref|XP_003519867.1|//PREDICTED: TSL-kinase interacting protein 1-like [Glycine max]
100812818	1668	237.8026833	521.5561734	1.133057651	2.10E-10	Up	3.30E-11	LOC100812818	NA	NA	NA	K19476//vacuolar protein sorting-associated protein IST1	gi|358249016|ref|NP_001239723.1|//uncharacterized protein LOC100812818 [Glycine max]
100785217	2273	982.4851425	1093.028097	0.153822991	0.23235222	*	0.128137027	LOC100785217	NA	NA	NA	K20165//TBC1 domain family member 2A	gi|356499495|ref|XP_003518575.1|//PREDICTED: TBC1 domain family member 2B-like [Glycine max]
BGI_novel_G004353	201	4.623152601	57.25257007	3.630391569	6.87E-08	Up	1.32E-08	NA	GO:0016021//integral component of membrane	NA	NA	NA	gi|351725970|ref|NP_001235831.1|//uncharacterized protein LOC100500285 [Glycine max]
100781830	4087	108.2214795	87.54469722	-0.305895171	0.467483256	*	0.305813203	LOC100781830	NA	NA	NA	K11446//histone demethylase JARID1 [EC:1.14.11.-]	gi|356532896|ref|XP_003535005.1|//PREDICTED: lysine-specific demethylase JMJ18-like [Glycine max]
100776749	1155	331.3799317	354.7458451	0.098299551	0.712706772	*	0.556481703	LOC100776749	GO:0043231//intracellular membrane-bounded organelle	GO:0003677//DNA binding;GO:0005488//binding;GO:0001071//nucleic acid binding transcription factor activity	GO:0006351//transcription, DNA-templated	K09260//MADS-box transcription enhancer factor 2A	gi|358248380|ref|NP_001239872.1|//MADS-box protein SVP-like [Glycine max];gi|955322942|ref|XP_014631626.1|//PREDICTED: uncharacterized protein LOC100776749 isoform X1 [Glycine max];gi|955322946|ref|XP_014631628.1|//PREDICTED: uncharacterized protein LOC100776749 isoform X2 [Glycine max]
100787277	1711	702.3686241	425.2035556	-0.724074738	4.09E-06	*	9.34E-07	LOC100787277	NA	GO:0071424//rRNA (cytosine-N4-)-methyltransferase activity	GO:0070475//rRNA base methylation	K03438//16S rRNA (cytosine1402-N4)-methyltransferase [EC:2.1.1.199]	gi|356552558|ref|XP_003544633.1|//PREDICTED: ribosomal RNA small subunit methyltransferase H-like [Glycine max]
100816974	1629	173.6651497	12.17448149	-3.834376035	4.14E-06	Down	9.48E-07	LOC100816974	NA	GO:0048037//cofactor binding;GO:0016835//carbon-oxygen lyase activity	GO:0000097//sulfur amino acid biosynthetic process;GO:0006563//L-serine metabolic process	K01738//cysteine synthase A [EC:2.5.1.47]	gi|356571802|ref|XP_003554061.1|//PREDICTED: probable S-sulfocysteine synthase, chloroplastic [Glycine max]
100802345	1833	61.23975203	19.22823038	-1.671242447	0.001424852	Down	0.000451528	LOC100802345	NA	NA	NA	K15429//tRNA (guanine37-N1)-methyltransferase [EC:2.1.1.228];K19893//glucan endo-1,3-beta-glucosidase 5/6 [EC:3.2.1.39]	gi|356565228|ref|XP_003550844.1|//PREDICTED: glucan endo-1,3-beta-glucosidase 8-like [Glycine max]
100795240	1744	1113.32876	1202.100277	0.110677572	0.513205466	*	0.346689246	LOC100795240	NA	GO:0005488//binding	NA	K14411//RNA-binding protein Musashi	gi|356496896|ref|XP_003517301.1|//PREDICTED: DAZ-associated protein 1 [Glycine max]
100778127	1222	202.9777556	247.4322062	0.285711666	0.27815475	*	0.159400618	LOC100778127	NA	NA	NA	NA	gi|571494162|ref|XP_003539474.2|//PREDICTED: uncharacterized protein LOC100778127 [Glycine max]
100306382	718	353.8962117	172.1954546	-1.039279258	1.66E-07	Down	3.31E-08	LOC100306382	GO:0043231//intracellular membrane-bounded organelle	GO:0003677//DNA binding	NA	K02326//DNA polymerase epsilon subunit 3 [EC:2.7.7.7]	gi|351720946|ref|NP_001237961.1|//uncharacterized protein LOC100306382 [Glycine max]
100799048	1335	73.85432395	116.2628318	0.65463566	0.066059083	*	0.029907931	LOC100799048	NA	NA	NA	K04733//interleukin-1 receptor-associated kinase 4 [EC:2.7.11.1];K16219//protein N-terminal methyltransferase [EC:2.1.1.244];K08235//xyloglucan:xyloglucosyl transferase [EC:2.4.1.207]	gi|947039676|gb|KRG89400.1|//hypothetical protein GLYMA_20G021500 [Glycine max]
100809900	1277	9.317890348	9.605437355	0.043847951	0.982563729	*	0.955432469	LOC100809900	GO:0031224//intrinsic component of membrane	NA	NA	K07297//adiponectin receptor	gi|363807020|ref|NP_001242577.1|//uncharacterized protein LOC100809900 [Glycine max]
100781074	3333	1815.277604	3345.130244	0.881872193	3.61E-25	*	2.72E-26	LOC100781074	NA	GO:0030246//carbohydrate binding;GO:0015925//galactosidase activity;GO:0043167//ion binding	GO:0044238//primary metabolic process	K12309//beta-galactosidase [EC:3.2.1.23]	gi|356526021|ref|XP_003531618.1|//PREDICTED: beta-galactosidase 1-like [Glycine max]
BGI_novel_G003466	1587	9.280840521	10.94747504	0.238270786	0.856903462	*	0.771030768	NA	NA	NA	NA	NA	gi|734379211|gb|KHN22375.1|//hypothetical protein glysoja_024884 [Glycine soja]
100804158	947	16.12198542	62.93369657	1.964803264	0.000158781	Up	4.37E-05	LOC100804158	NA	NA	GO:0050896//response to stimulus	NA	gi|356572932|ref|XP_003554619.1|//PREDICTED: universal stress protein A-like protein [Glycine max]
100802615	2715	358.2572462	442.651119	0.305174183	0.113019439	*	0.055229288	LOC100802615	NA	GO:0003676//nucleic acid binding	NA	K17569//G patch domain-containing protein 2	gi|356548467|ref|XP_003542623.1|//PREDICTED: uncharacterized protein LOC100802615 [Glycine max]
100780766	1937	486.520429	220.0212733	-1.144857364	3.70E-11	Down	5.52E-12	LOC100780766	NA	GO:0022857//transmembrane transporter activity	GO:0006810//transport	K03327//multidrug resistance protein, MATE family	gi|356535845|ref|XP_003536453.1|//PREDICTED: protein DETOXIFICATION 35-like [Glycine max]
100306661	637	2240.473433	9341.245433	2.059811292	7.18E-102	Up	1.14E-103	LOC100306661	NA	NA	NA	NA	gi|734433493|gb|KHN46748.1|//hypothetical protein glysoja_014999 [Glycine soja]
100786193	2315	1.86416975	7.236727457	1.956804203	0.099061387	*	0.047519389	LOC100786193	NA	NA	NA	K03283//heat shock 70kDa protein 1/8	gi|947107212|gb|KRH55595.1|//hypothetical protein GLYMA_06G265200 [Glycine max]
100778190	2126	12.44444627	174.8135675	3.812243215	3.39E-19	Up	3.27E-20	LOC100778190	GO:0005634//nucleus;GO:0016021//integral component of membrane	GO:0003677//DNA binding	GO:0006355//regulation of transcription, DNA-templated	K12581//CCR4-NOT transcription complex subunit 7/8;K13126//polyadenylate-binding protein;K01054//acylglycerol lipase [EC:3.1.1.23]	gi|356522462|ref|XP_003529865.1|//PREDICTED: NAC domain-containing protein 69-like [Glycine max]
100809620	2432	389.4560264	446.5252981	0.197281472	0.342594309	*	0.20596768	LOC100809620	GO:0005829//cytosol	GO:0035242//protein-arginine omega-N asymmetric methyltransferase activity;GO:0008469//histone-arginine N-methyltransferase activity	GO:0019919//peptidyl-arginine methylation, to asymmetrical-dimethyl arginine;GO:0034969//histone arginine methylation;GO:0006355//regulation of transcription, DNA-templated	K05931//type I protein arginine methyltransferase [EC:2.1.1.319]	gi|356529581|ref|XP_003533368.1|//PREDICTED: probable histone-arginine methyltransferase 1.3 [Glycine max];gi|947088445|gb|KRH37110.1|//hypothetical protein GLYMA_09G044700 [Glycine max]
100800868	1596	292.1204111	335.2144074	0.198520991	0.398724885	*	0.249282079	LOC100800868	NA	GO:0046872//metal ion binding	NA	K06268//serine/threonine-protein phosphatase 2B regulatory subunit	gi|356522091|ref|XP_003529683.1|//PREDICTED: calcineurin B-like protein 3 isoform X1 [Glycine max];gi|571468051|ref|XP_006584112.1|//PREDICTED: calcineurin B-like protein 3 isoform X2 [Glycine max]
100793085	2343	13.05470452	18.91051511	0.534618857	0.585086404	*	0.416708643	LOC100793085	NA	NA	NA	NA	gi|356519542|ref|XP_003528431.1|//PREDICTED: uncharacterized protein LOC100793085 [Glycine max]
100809568	1223	452.969686	305.0609412	-0.57031703	0.001322444	*	0.000416406	LOC100809568	GO:0044464//cell part	NA	NA	K20628//null	gi|571511940|ref|XP_003544353.2|//PREDICTED: expansin-A13-like [Glycine max]
100784621	4584	681.6956047	270.8254624	-1.331764297	2.83E-18	Down	2.85E-19	LOC100784621	GO:0016021//integral component of membrane	GO:0000287//magnesium ion binding;GO:0005524//ATP binding;GO:0004012//phospholipid-translocating ATPase activity	GO:0045332//phospholipid translocation	K01530//phospholipid-translocating ATPase [EC:3.6.3.1]	gi|951036459|ref|XP_014516618.1|//PREDICTED: probable phospholipid-transporting ATPase 4 isoform X2 [Vigna radiata var. radiata];gi|571464249|ref|XP_006583002.1|//PREDICTED: probable phospholipid-transporting ATPase 4 isoform X1 [Glycine max];gi|356522182|ref|XP_003529726.1|//PREDICTED: probable phospholipid-transporting ATPase 4 isoform X2 [Glycine max]
102664876	1335	33.13899702	38.96088389	0.233496469	0.761426418	*	0.625707851	LOC102664876	NA	NA	NA	K01528//dynamin GTPase [EC:3.6.5.5];K03549//KUP system potassium uptake protein;K02259//cytochrome c oxidase assembly protein subunit 15	gi|571512706|ref|XP_006596648.1|//PREDICTED: uncharacterized protein LOC102664876 [Glycine max]
BGI_novel_G003406	1239	9.283510405	8.073265702	-0.201518066	0.903446292	*	0.842507746	NA	NA	NA	NA	K09553//stress-induced-phosphoprotein 1	gi|734339725|gb|KHN09052.1|//Tetratricopeptide repeat protein 33 [Glycine soja]
100819393	1930	5.207185248	14.91178082	1.517876923	0.113074942	*	0.055266144	LOC100819393	NA	NA	NA	K20043//clathrin coat assembly protein AP180;K20044//phosphatidylinositol-binding clathrin assembly protein	gi|356529362|ref|XP_003533263.1|//PREDICTED: putative clathrin assembly protein At1g33340 [Glycine max]
BGI_novel_G001994	532	81.53381157	63.17148101	-0.368125065	0.458284934	*	0.296900432	NA	GO:0005737//cytoplasm	GO:0016415//octanoyltransferase activity	GO:0009107//lipoate biosynthetic process;GO:0009249//protein lipoylation	K03801//lipoyl(octanoyl) transferase [EC:2.3.1.181]	gi|947097547|gb|KRH46132.1|//hypothetical protein GLYMA_08G314300 [Glycine max]
100800990	1932	1497.473187	1710.686091	0.19204488	0.047158902	*	0.020475217	LOC100800990	NA	GO:0016831//carboxy-lyase activity;GO:0032559//adenyl ribonucleotide binding;GO:0016772//transferase activity, transferring phosphorus-containing groups	GO:0006720//isoprenoid metabolic process;GO:0006796//phosphate-containing compound metabolic process	K01597//diphosphomevalonate decarboxylase [EC:4.1.1.33]	gi|356575484|ref|XP_003555870.1|//PREDICTED: diphosphomevalonate decarboxylase [Glycine max]
100797525	4256	773.8970747	903.6929009	0.223690883	0.083577817	*	0.039098202	LOC100797525	GO:0016021//integral component of membrane	GO:0016787//hydrolase activity	GO:0006629//lipid metabolic process	K18875//enhanced disease susceptibility 1 protein;K05285//phosphatidylinositol glycan, class N [EC:2.7.-.-]	gi|571526772|ref|XP_006599144.1|//PREDICTED: uncharacterized protein LOC100797525 isoform X2 [Glycine max];gi|356558959|ref|XP_003547769.1|//PREDICTED: uncharacterized protein LOC100797525 isoform X1 [Glycine max];gi|947057971|gb|KRH07377.1|//hypothetical protein GLYMA_16G084200 [Glycine max];gi|571526781|ref|XP_006599147.1|//PREDICTED: uncharacterized protein LOC100797525 isoform X4 [Glycine max…
100815253	2420	687.3028101	415.145697	-0.727328113	2.29E-07	*	4.61E-08	LOC100815253	NA	NA	NA	K10728//topoisomerase (DNA) II binding protein 1	gi|571459106|ref|XP_006581319.1|//PREDICTED: uncharacterized protein LOC100815253 isoform X1 [Glycine max]
106796691	930	12.48833636	29.72700236	1.25119269	0.077118605	*	0.035704342	LOC106796691	NA	NA	NA	K07305//peptide-methionine (R)-S-oxide reductase [EC:1.8.4.12];K03006//DNA-directed RNA polymerase II subunit RPB1 [EC:2.7.7.6];K14007//protein transport protein SEC24;K03549//KUP system potassium uptake protein;K07374//tubulin alpha	gi|955378746|ref|XP_014625091.1|//PREDICTED: uncharacterized mitochondrial protein AtMg00810-like [Glycine max]
106798262	750	0.980559585	0.512514121	-0.936013545	0.472705129	*	0.310563849	LOC106798262	NA	NA	NA	K03006//DNA-directed RNA polymerase II subunit RPB1 [EC:2.7.7.6];K20093//DNA excision repair protein ERCC-6-like [EC:3.6.4.12];K03549//KUP system potassium uptake protein	gi|955314037|ref|XP_014629737.1|//PREDICTED: uncharacterized mitochondrial protein AtMg00820-like [Glycine max]
100808361	1365	132.7557754	180.8631658	0.446123997	0.116973866	*	0.057404349	LOC100808361	NA	GO:0016866//intramolecular transferase activity	GO:0043648//dicarboxylic acid metabolic process;GO:0008652//cellular amino acid biosynthetic process	K01850//chorismate mutase [EC:5.4.99.5]	gi|571532205|ref|XP_006600209.1|//PREDICTED: uncharacterized protein LOC100808361 isoform X2 [Glycine max];gi|571532203|ref|XP_006600208.1|//PREDICTED: uncharacterized protein LOC100808361 isoform X1 [Glycine max]
BGI_novel_G003286	1668	48.93188759	74.70339236	0.610398822	0.183690254	*	0.097138266	NA	NA	GO:0003824//catalytic activity;GO:0050662//coenzyme binding	NA	NA	gi|734375408|gb|KHN20951.1|//Protein yeeZ [Glycine soja]
BGI_novel_G001946	697	80.50684537	90.11302078	0.162624123	0.761426418	*	0.623215555	NA	NA	GO:0046872//metal ion binding	NA	NA	gi|947096838|gb|KRH45423.1|//hypothetical protein GLYMA_08G2707003, partial [Glycine max]
100801110	2203	589.6390302	354.2293694	-0.735148193	8.09E-06	*	1.90E-06	LOC100801110	NA	GO:0032559//adenyl ribonucleotide binding;GO:0016301//kinase activity	GO:0006464//cellular protein modification process	K17535//serine/threonine-protein kinase TNNI3K [EC:2.7.11.1];K04422//mitogen-activated protein kinase kinase kinase 13 [EC:2.7.11.25];K04365//B-Raf proto-oncogene serine/threonine-protein kinase [EC:2.7.11.1]	gi|356500890|ref|XP_003519263.1|//PREDICTED: serine/threonine-protein kinase STY8-like isoform X1 [Glycine max]
100790514	1111	2547.152424	1468.689751	-0.794355625	1.22E-21	*	1.05E-22	LOC100790514	NA	NA	NA	K00939//adenylate kinase [EC:2.7.4.3]	gi|359806854|ref|NP_001241570.1|//uncharacterized protein LOC100790514 [Glycine max]
BGI_novel_G001181	1830	82.27652697	117.4429092	0.513406809	0.159926051	*	0.082645242	NA	NA	NA	NA	NA	gi|571469695|ref|XP_003532461.2|//PREDICTED: F-box/LRR-repeat protein At4g29420 [Glycine max]
100811886	2066	62.21758067	41.01852161	-0.601046802	0.272926243	*	0.155829551	LOC100811886	NA	NA	NA	K01000//phospho-N-acetylmuramoyl-pentapeptide-transferase [EC:2.7.8.13]	gi|734404628|gb|KHN33139.1|//Phospho-N-acetylmuramoyl-pentapeptide-transferase like [Glycine soja];gi|571517346|ref|XP_003547209.2|//PREDICTED: phospho-N-acetylmuramoyl-pentapeptide-transferase homolog [Glycine max]
100790358	2167	235.6447227	1219.667373	2.371802473	9.50E-74	Up	2.28E-75	LOC100790358	NA	NA	NA	K13496//UDP-glucosyl transferase 73C [EC:2.4.1.-]	gi|356533338|ref|XP_003535222.1|//PREDICTED: UDP-glycosyltransferase 73C3-like [Glycine max]
BGI_novel_G004113	2641	2.695492916	1.043746176	-1.368778206	0.291358054	*	0.168954818	NA	NA	GO:0008168//methyltransferase activity	GO:0032259//methylation	K00599//methyltransferase-like protein 6 [EC:2.1.1.-]	gi|734413681|gb|KHN37051.1|//Methyltransferase-like protein 6 [Glycine soja]
100797727	2062	219.6105561	272.3478025	0.310502824	0.194392516	*	0.103880993	LOC100797727	NA	NA	NA	K19042//E3 ubiquitin-protein ligase BOI and related proteins [EC:2.3.2.27]	gi|571436237|ref|XP_006573702.1|//PREDICTED: probable BOI-related E3 ubiquitin-protein ligase 2 [Glycine max]
100783377	4171	399.205004	834.0678527	1.063034949	5.52E-15	Up	6.54E-16	LOC100783377	GO:0016021//integral component of membrane	GO:0005524//ATP binding;GO:0016887//ATPase activity	GO:0006810//transport	K05681//ATP-binding cassette, subfamily G (WHITE), member 2	gi|955329638|ref|XP_014633170.1|//PREDICTED: pleiotropic drug resistance protein 1-like isoform X2 [Glycine max];gi|356519409|ref|XP_003528365.1|//PREDICTED: pleiotropic drug resistance protein 1-like isoform X1 [Glycine max];gi|593267082|ref|XP_007135719.1|//hypothetical protein PHAVU_010G152500g [Phaseolus vulgaris]
100777674	2139	28848.69323	11717.93288	-1.299787879	3.64E-79	Down	7.93E-81	LOC100777674	GO:0044424//intracellular part	GO:0005515//protein binding;GO:0032559//adenyl ribonucleotide binding	GO:0006457//protein folding	K04077//chaperonin GroEL	gi|734390486|gb|KHN26774.1|//RuBisCO large subunit-binding protein subunit beta, chloroplastic [Glycine soja]
BGI_novel_G002186	2335	0.702482521	1.31499913	0.904527612	0.481253482	*	0.318798793	NA	NA	GO:1901363//heterocyclic compound binding;GO:0097159//organic cyclic compound binding	NA	K14838//nucleolar protein 15	gi|947091342|gb|KRH40007.1|//hypothetical protein GLYMA_09G232800 [Glycine max]
BGI_novel_G004556	592	6.857251329	3.607934396	-0.926457294	0.484662574	*	0.321825391	NA	NA	GO:0043531//ADP binding	GO:0006952//defense response	NA	gi|947046354|gb|KRG95983.1|//hypothetical protein GLYMA_19G181500 [Glycine max]
BGI_novel_G002633	912	18.36221683	19.23783989	0.067206573	0.955232403	*	0.917323195	NA	NA	GO:0003824//catalytic activity	NA	K17508//protein phosphatase PTC7 [EC:3.1.3.16]	gi|947048679|gb|KRG98207.1|//hypothetical protein GLYMA_18G057500 [Glycine max]
100796037	717	1365.086466	923.8687465	-0.563232528	2.98E-05	*	7.46E-06	LOC100796037	GO:0030529//intracellular ribonucleoprotein complex;GO:0022625//cytosolic large ribosomal subunit	GO:0005198//structural molecule activity;GO:0003735//structural constituent of ribosome	GO:0010467//gene expression;GO:0002181//cytoplasmic translation	K02920//large subunit ribosomal protein L36e	gi|356575978|ref|XP_003556112.1|//PREDICTED: 60S ribosomal protein L36-3 [Glycine max];gi|965607740|dbj|BAT94231.1|//hypothetical protein VIGAN_08081500 [Vigna angularis var. angularis]
100793032	1659	0.227387964	0.276982449	0.284638672	0.761426418	*	0.637180763	LOC100793032	NA	NA	NA	K09422//myb proto-oncogene protein, plant	gi|734370384|gb|KHN19242.1|//Transcription factor MYB98 [Glycine soja]
BGI_novel_G004795	641	28.23673257	131.8683471	2.223453249	9.03E-09	Up	1.61E-09	NA	NA	GO:0004190//aspartic-type endopeptidase activity	GO:0006508//proteolysis	NA	gi|947042840|gb|KRG92564.1|//hypothetical protein GLYMA_20G2189002, partial [Glycine max]
100781379	2053	890.5076455	1226.864903	0.462276492	2.86E-05	*	7.14E-06	LOC100781379	GO:0043231//intracellular membrane-bounded organelle	GO:0008238//exopeptidase activity;GO:0046914//transition metal ion binding	GO:0019538//protein metabolic process	K01267//aspartyl aminopeptidase [EC:3.4.11.21]	gi|356516577|ref|XP_003526970.1|//PREDICTED: probable aspartyl aminopeptidase [Glycine max]
100818811	2646	83.37868016	2143.092612	4.683871851	9.76E-224	Up	5.27E-226	LOC100818811	NA	NA	NA	NA	gi|947103132|gb|KRH51515.1|//hypothetical protein GLYMA_06G011600 [Glycine max]
100807817	1701	9.014498728	433.8958279	5.588957634	8.88E-48	Up	3.51E-49	LOC100807817	GO:0031224//intrinsic component of membrane;GO:0030313//cell envelope	GO:0005231//excitatory extracellular ligand-gated ion channel activity;GO:0008066//glutamate receptor activity	GO:0006810//transport	K05387//glutamate receptor, ionotropic, plant	gi|363807790|ref|NP_001242434.1|//uncharacterized protein LOC100807817 precursor [Glycine max]
100799961	2615	1981.936939	2922.745456	0.560413129	1.85E-09	*	3.14E-10	LOC100799961	NA	NA	NA	K14550//U3 small nucleolar RNA-associated protein 10;K13144//integrator complex subunit 7;K08740//DNA mismatch repair protein MSH4	gi|356552450|ref|XP_003544580.1|//PREDICTED: polyadenylate-binding protein-interacting protein 7-like [Glycine max]
100803490	1695	927.569701	229.1135788	-2.017392731	1.39E-43	Down	6.08E-45	LOC100803490	NA	NA	NA	K13420//LRR receptor-like serine/threonine-protein kinase FLS2 [EC:2.7.11.1]	gi|955360655|ref|XP_014621625.1|//PREDICTED: LOW QUALITY PROTEIN: protein TOO MANY MOUTHS [Glycine max]
BGI_novel_G000659	2876	92.24818268	61.81645034	-0.577529677	0.157565337	*	0.081249002	NA	GO:0016020//membrane	NA	NA	K09833//homogentisate phytyltransferase / homogentisate geranylgeranyltransferase [EC:2.5.1.115 2.5.1.116]	gi|571570560|ref|XP_006606586.1|//PREDICTED: glycinol 4-dimethylallyltransferase-like [Glycine max]
102660261	1606	0.418170626	0.603253027	0.528671526	0.655043644	*	0.490819289	LOC102660261	NA	NA	NA	K14491//two-component response regulator ARR-B family	gi|955314237|ref|XP_006576658.2|//PREDICTED: two-component response regulator ORR24-like [Glycine max]
100810640	2744	3136.236867	3735.872812	0.252410815	0.000688356	*	0.000207505	LOC100810640	GO:0005634//nucleus	NA	NA	K12829//splicing factor 3B subunit 2	gi|356555130|ref|XP_003545890.1|//PREDICTED: splicing factor 3B subunit 2-like [Glycine max];gi|593695397|ref|XP_007148197.1|//hypothetical protein PHAVU_006G188200g [Phaseolus vulgaris]
102670073	749	32.6239743	37.96067278	0.218573018	0.768889003	*	0.654136751	LOC102670073	GO:0016021//integral component of membrane	NA	NA	K17790//mitochondrial import inner membrane translocase subunit TIM22	gi|955305648|ref|XP_014619789.1|//PREDICTED: uncharacterized protein LOC102670073 isoform X2 [Glycine max];gi|571438350|ref|XP_006574544.1|//PREDICTED: uncharacterized protein LOC102670073 isoform X1 [Glycine max]
100526940	714	54.45790889	172.9527865	1.667164767	9.89E-05	Up	2.64E-05	LOC100526940	NA	NA	NA	NA	gi|351723869|ref|NP_001236270.1|//uncharacterized protein LOC100526940 [Glycine max]
100783647	1958	219.323458	513.7373882	1.227970947	2.69E-13	Up	3.52E-14	LOC100783647	GO:0009506//plasmodesma;GO:0016021//integral component of membrane;GO:0005886//plasma membrane	GO:0004674//protein serine/threonine kinase activity;GO:0005524//ATP binding	GO:0006952//defense response;GO:0006468//protein phosphorylation	K04733//interleukin-1 receptor-associated kinase 4 [EC:2.7.11.1];K04730//interleukin-1 receptor-associated kinase 1 [EC:2.7.11.1]	gi|571482429|ref|XP_006588950.1|//PREDICTED: cysteine-rich receptor-like protein kinase 25 isoform X1 [Glycine max];gi|947084513|gb|KRH33234.1|//hypothetical protein GLYMA_10G109200 [Glycine max];gi|571482433|ref|XP_006588952.1|//PREDICTED: cysteine-rich receptor-like protein kinase 25 isoform X3 [Glycine max];gi|571482431|ref|XP_006588951.1|//PREDICTED: cysteine-rich receptor-like protein kinase…
100799852	2921	1277.358889	1318.33989	0.045558445	0.761426418	*	0.629867091	LOC100799852	GO:0000938//GARP complex;GO:0005829//cytosol	NA	GO:0042147//retrograde transport, endosome to Golgi	K20299//vacuolar protein sorting-associated protein 53	gi|356532932|ref|XP_003535023.1|//PREDICTED: vacuolar protein sorting-associated protein 53 A-like isoform X1 [Glycine max];gi|955339768|ref|XP_014617330.1|//PREDICTED: vacuolar protein sorting-associated protein 53 A-like isoform X2 [Glycine max];gi|571475926|ref|XP_006586811.1|//PREDICTED: vacuolar protein sorting-associated protein 53 A-like isoform X4 [Glycine max];gi|955339770|ref|XP_0146173…
100779661	1280	6.831019121	6.625519799	-0.044067186	0.985165371	*	0.959345022	LOC100779661	NA	NA	NA	NA	gi|571478689|ref|XP_003533462.2|//PREDICTED: uncharacterized protein LOC100779661 [Glycine max]
100790692	1939	650.4121549	612.9315927	-0.08562815	0.675963348	*	0.516874767	LOC100790692	NA	GO:0003723//RNA binding	NA	K01148//poly(A)-specific ribonuclease [EC:3.1.13.4]	gi|955307712|ref|XP_014623361.1|//PREDICTED: uncharacterized CRM domain-containing protein At3g25440, chloroplastic-like isoform X3 [Glycine max];gi|955307706|ref|XP_006575210.2|//PREDICTED: uncharacterized CRM domain-containing protein At3g25440, chloroplastic-like isoform X1 [Glycine max];gi|571440607|ref|XP_006575211.1|//PREDICTED: uncharacterized CRM domain-containing protein At3g25440, chlor…
100818672	828	39.64135519	34.64031635	-0.194554179	0.794351329	*	0.686752777	LOC100818672	NA	NA	NA	NA	gi|965609236|dbj|BAT95727.1|//hypothetical protein VIGAN_08250400 [Vigna angularis var. angularis]
100790703	1503	333.2185437	163.6685568	-1.025691505	9.95E-07	Down	2.13E-07	LOC100790703	GO:0044464//cell part	GO:0046914//transition metal ion binding;GO:0008270//zinc ion binding;GO:0003676//nucleic acid binding	NA	K15263//cell growth-regulating nucleolar protein	gi|363807090|ref|NP_001242589.1|//uncharacterized protein LOC100790703 [Glycine max];gi|734365315|gb|KHN17694.1|//Hypothetical protein glysoja_005891 [Glycine soja]
BGI_novel_G004850	2241	55.04623905	34.9387123	-0.65581756	0.247356683	*	0.138213253	NA	NA	GO:0016787//hydrolase activity	NA	NA	gi|947038782|gb|KRG88670.1|//hypothetical protein GLYMA_U033100 [Glycine max]
100791229	1562	3288.718261	6619.853547	1.00927388	3.05E-65	Up	8.52E-67	LOC100791229	GO:0044464//cell part	GO:0015075//ion transmembrane transporter activity	GO:0006811//ion transport	K05658//ATP-binding cassette, subfamily B (MDR/TAP), member 1 [EC:3.6.3.44]	gi|363807471|ref|NP_001242648.1|//uncharacterized protein LOC100791229 [Glycine max];gi|955305329|ref|XP_014618882.1|//PREDICTED: uncharacterized protein LOC100791229 isoform X1 [Glycine max]
100801746	2081	1504.688023	1353.660877	-0.152598038	0.200386318	*	0.107673082	LOC100801746	GO:0016021//integral component of membrane;GO:0005886//plasma membrane	GO:0005516//calmodulin binding	GO:0006952//defense response;GO:0009607//response to biotic stimulus	K08472//mlo protein	gi|356517840|ref|XP_003527594.1|//PREDICTED: MLO-like protein 1 [Glycine max]
100800344	3090	1.474183493	1.505596168	0.030418752	0.994442208	*	0.976389845	LOC100800344	NA	NA	NA	K14209//solute carrier family 36 (proton-coupled amino acid transporter)	gi|955333366|ref|XP_014634015.1|//PREDICTED: probable amino acid permease 7 [Glycine max]
100306318	691	1285.876336	1005.328795	-0.355084488	0.000700559	*	0.000211413	LOC100306318	GO:0030529//intracellular ribonucleoprotein complex	GO:0043169//cation binding;GO:0005198//structural molecule activity	GO:0010467//gene expression	K02978//small subunit ribosomal protein S27e	gi|763755386|gb|KJB22717.1|//hypothetical protein B456_004G062400 [Gossypium raimondii]
BGI_novel_G000687	1322	57.25842559	32.5021832	-0.816951373	0.11157221	*	0.054406842	NA	NA	GO:0051920//peroxiredoxin activity	GO:0098869//cellular oxidant detoxification;GO:0055114//oxidation-reduction process	K03386//peroxiredoxin (alkyl hydroperoxide reductase subunit C) [EC:1.11.1.15]	gi|947119738|gb|KRH67987.1|//hypothetical protein GLYMA_03G200600 [Glycine max]
100808077	1876	172.0719707	57.60872468	-1.578652886	8.90E-06	Down	2.10E-06	LOC100808077	NA	NA	NA	NA	gi|571490593|ref|XP_006591544.1|//PREDICTED: uncharacterized protein LOC100808077 [Glycine max]
100783813	2102	3576.462072	1691.727188	-1.080036207	3.13E-50	Down	1.15E-51	LOC100783813	GO:0005576//extracellular region	GO:0004553//hydrolase activity, hydrolyzing O-glycosyl compounds;GO:0047911//galacturan 1,4-alpha-galacturonidase activity;GO:0004650//polygalacturonase activity	GO:0044238//primary metabolic process;GO:0005975//carbohydrate metabolic process;GO:0045229//external encapsulating structure organization;GO:0071555//cell wall organization	K01184//polygalacturonase [EC:3.2.1.15];K01213//galacturan 1,4-alpha-galacturonidase [EC:3.2.1.67]	gi|356567642|ref|XP_003552026.1|//PREDICTED: polygalacturonase At1g48100-like isoform X1 [Glycine max];gi|571545611|ref|XP_006602385.1|//PREDICTED: polygalacturonase At1g48100-like isoform X2 [Glycine max]
100803974	1146	1291.035284	2092.35362	0.696598266	1.78E-13	*	2.30E-14	LOC100803974	NA	GO:0003824//catalytic activity	NA	K08726//soluble epoxide hydrolase / lipid-phosphate phosphatase [EC:3.3.2.10 3.1.3.76];K10144//RING finger and CHY zinc finger domain-containing protein 1 [EC:2.3.2.27]	gi|359806168|ref|NP_001240943.1|//uncharacterized protein LOC100803974 [Glycine max]
100796788	3057	835.5044005	2554.415597	1.612273935	1.11E-66	Up	3.01E-68	LOC100796788	NA	GO:0004571//mannosyl-oligosaccharide 1,2-alpha-mannosidase activity;GO:0042578//phosphoric ester hydrolase activity	GO:0007033//vacuole organization;GO:0036092//phosphatidylinositol-3-phosphate biosynthetic process	K12127//pseudo-response regulator 1;K04482//DNA repair protein RAD51;K02891//large subunit ribosomal protein L22e	gi|955329774|ref|XP_006583183.2|//PREDICTED: phosphoinositide phosphatase SAC2-like isoform X3 [Glycine max];gi|955329776|ref|XP_014633199.1|//PREDICTED: phosphoinositide phosphatase SAC2-like isoform X4 [Glycine max];gi|955329778|ref|XP_014633200.1|//PREDICTED: phosphoinositide phosphatase SAC2-like isoform X5 [Glycine max];gi|955329770|ref|XP_006583182.2|//PREDICTED: phosphoinositide phosphatas…
102663538	309	1.135348802	1.37068456	0.271761007	0.871695032	*	0.793351989	LOC102663538	NA	NA	NA	NA	gi|571505107|ref|XP_006595436.1|//PREDICTED: mulatexin-like [Glycine max]
100802451	1761	2129.973714	3213.974231	0.593522735	1.19E-09	*	1.98E-10	LOC100802451	NA	NA	NA	K14502//protein brassinosteroid insensitive 2 [EC:2.7.11.1]	gi|734406312|gb|KHN33940.1|//Shaggy-related protein kinase zeta [Glycine soja];gi|356517324|ref|XP_003527338.1|//PREDICTED: shaggy-related protein kinase eta isoform X1 [Glycine max]
102659851	1032	77.20255106	88.19836758	0.192103434	0.709581678	*	0.553135286	LOC102659851	NA	NA	NA	K13681//xyloglucan fucosyltransferase [EC:2.4.1.-];K03013//DNA-directed RNA polymerases I, II, and III subunit RPABC1;K14491//two-component response regulator ARR-B family	gi|955304574|ref|XP_014633848.1|//PREDICTED: uncharacterized protein LOC102659851 [Glycine max]
BGI_novel_G000876	2467	462.2547836	337.7937903	-0.452545442	0.008451926	*	0.003066635	NA	GO:0016021//integral component of membrane	NA	NA	K14298//mRNA export factor	gi|920699302|gb|KOM42527.1|//hypothetical protein LR48_Vigan05g013100 [Vigna angularis]
BGI_novel_G003515	2790	738.2658777	803.6238715	0.12237994	0.513735634	*	0.347205179	NA	NA	GO:0003723//RNA binding	NA	K13162//poly(rC)-binding protein 2/3/4	gi|947061353|gb|KRH10614.1|//hypothetical protein GLYMA_15G058400 [Glycine max]
547673	933	1370.839454	3641.012686	1.409280148	6.82E-56	Up	2.24E-57	DD2/63	GO:0044464//cell part	NA	NA	K20628//null	gi|358248299|ref|NP_001240113.1|//expansin precursor [Glycine max]
100305586	724	632.9237469	83.04806976	-2.930013156	8.88E-49	Down	3.40E-50	LOC100305586	NA	NA	NA	K11254//histone H4	gi|470116831|ref|XP_004294578.1|//PREDICTED: histone H4-like [Fragaria vesca subsp. vesca]
100791967	943	765.235807	543.2735487	-0.494225576	0.000647895	*	0.000194569	LOC100791967	NA	NA	NA	K03626//nascent polypeptide-associated complex subunit alpha	gi|947045403|gb|KRG95032.1|//hypothetical protein GLYMA_19G125500 [Glycine max]
100795699	1886	227.376367	348.8398752	0.61748265	0.006439845	*	0.002286856	LOC100795699	NA	GO:0000166//nucleotide binding	NA	K03283//heat shock 70kDa protein 1/8	gi|734434348|gb|KHN47376.1|//Heat shock 70 kDa protein [Glycine soja]
100785516	1410	2707.060029	2173.24507	-0.316876008	0.003280153	*	0.001104082	LOC100785516	NA	NA	NA	NA	gi|955331772|ref|XP_014633613.1|//PREDICTED: VQ motif-containing protein 4-like isoform X2 [Glycine max];gi|955331769|ref|XP_014633612.1|//PREDICTED: VQ motif-containing protein 4-like isoform X1 [Glycine max]
100802290	2122	76.6061658	78.09877617	0.027839426	0.966723071	*	0.932832729	LOC100802290	NA	NA	NA	K20867//null	gi|356553593|ref|XP_003545139.1|//PREDICTED: probable galacturonosyltransferase 15 [Glycine max]
778195	1867	19.38687332	26.12258206	0.430217359	0.621383298	*	0.454187937	LOC778195	NA	GO:0043565//sequence-specific DNA binding;GO:0003700//transcription factor activity, sequence-specific DNA binding	GO:0006355//regulation of transcription, DNA-templated	K14431//transcription factor TGA	gi|955351010|ref|XP_014619616.1|//PREDICTED: transcription factor HBP-1b(c38) isoform X4 [Glycine max];gi|571488963|ref|XP_003538119.2|//PREDICTED: transcription factor HBP-1b(c38) isoform X2 [Glycine max];gi|571488959|ref|XP_006591079.1|//PREDICTED: transcription factor HBP-1b(c38) isoform X1 [Glycine max]
100818249	2042	1151.770205	1135.745501	-0.020213317	0.900984675	*	0.838544498	LOC100818249	NA	NA	NA	K10352//myosin heavy chain;K20553//null	gi|571456707|ref|XP_003525267.2|//PREDICTED: FRIGIDA-like protein 4a [Glycine max]
100802847	1285	934.7665706	472.6813137	-0.983738308	7.86E-16	*	8.86E-17	LOC100802847	NA	GO:0016616//oxidoreductase activity, acting on the CH-OH group of donors, NAD or NADP as acceptor;GO:0048037//cofactor binding	GO:0006007//glucose catabolic process;GO:0009081//branched-chain amino acid metabolic process	K18121//glyoxylate/succinic semialdehyde reductase [EC:1.1.1.79 1.1.1.-]	gi|356560589|ref|XP_003548573.1|//PREDICTED: glyoxylate/succinic semialdehyde reductase 1-like [Glycine max]
100820300	1650	4.552581958	2.934920352	-0.633363638	0.680849727	*	0.522657431	LOC100820300	NA	GO:0032559//adenyl ribonucleotide binding;GO:0004672//protein kinase activity	GO:0006464//cellular protein modification process	K04733//interleukin-1 receptor-associated kinase 4 [EC:2.7.11.1]	gi|571475625|ref|XP_006586718.1|//PREDICTED: serine/threonine-protein kinase At5g01020-like isoform X1 [Glycine max];gi|358248006|ref|NP_001240045.1|//serine/threonine-protein kinase At5g01020-like [Glycine max]
547982	5653	224.2758748	573.3502449	1.354142274	1.95E-15	Up	2.25E-16	DGAT	GO:0031224//intrinsic component of membrane;GO:0016021//integral component of membrane;GO:0005789//endoplasmic reticulum membrane	GO:0004144//diacylglycerol O-acyltransferase activity	GO:0019432//triglyceride biosynthetic process	K11155//diacylglycerol O-acyltransferase 1 [EC:2.3.1.20 2.3.1.75 2.3.1.76]	gi|947088758|gb|KRH37423.1|//hypothetical protein GLYMA_09G065300 [Glycine max];gi|363807968|ref|NP_001242457.1|//acyl CoA:diacylglycerol acyltransferase [Glycine max]
100806048	3002	13.68968356	25.59496372	0.902770863	0.312004367	*	0.183843215	LOC100806048	NA	NA	NA	K04733//interleukin-1 receptor-associated kinase 4 [EC:2.7.11.1]	gi|571477792|ref|XP_006587374.1|//PREDICTED: cysteine-rich receptor-like protein kinase 7 [Glycine max]
100786732	2019	841.0665812	1422.493219	0.758129857	3.42E-13	*	4.50E-14	LOC100786732	NA	NA	NA	NA	gi|356523219|ref|XP_003530239.1|//PREDICTED: uncharacterized protein LOC100786732 [Glycine max]
102670262	1321	1.309885929	1.745947369	0.414568889	0.795631317	*	0.688582652	LOC102670262	NA	NA	NA	NA	gi|571563117|ref|XP_006605418.1|//PREDICTED: uncharacterized protein At5g23160-like [Glycine max]
100781642	2950	498.5794068	1901.947924	1.931582544	3.33E-76	Up	7.55E-78	LOC100781642	GO:0031224//intrinsic component of membrane	GO:0005267//potassium channel activity	GO:0030001//metal ion transport	K05391//cyclic nucleotide gated channel, other eukaryote;K04908//potassium voltage-gated channel Eag-related subfamily H member 5	gi|947054292|gb|KRH03745.1|//hypothetical protein GLYMA_17G118300 [Glycine max]
100802835	2771	63.11896676	41.99519273	-0.5878494	0.258272836	*	0.145723605	LOC100802835	NA	NA	NA	K17964//leucine-rich PPR motif-containing protein, mitochondrial;K03327//multidrug resistance protein, MATE family	gi|356557791|ref|XP_003547194.1|//PREDICTED: pentatricopeptide repeat-containing protein At1g09900-like [Glycine max]
100790979	1759	90.39479775	12.88611252	-2.81042265	1.65E-08	Down	3.01E-09	LOC100790979	NA	NA	NA	K07409//cytochrome P450, family 1, subfamily A, polypeptide 2 [EC:1.14.14.1];K00512//steroid 17alpha-monooxygenase / 17alpha-hydroxyprogesterone aldolase [EC:1.14.14.19 4.1.2.30];K07408//cytochrome P450, family 1, subfamily A, polypeptide 1 [EC:1.14.14.1]	gi|356521560|ref|XP_003529422.1|//PREDICTED: cytochrome P450 89A2-like [Glycine max]
100805759	1894	29.05136558	695.7241294	4.581837473	3.29E-79	Up	7.15E-81	LOC100805759	NA	GO:0005516//calmodulin binding	GO:0006950//response to stress	K04733//interleukin-1 receptor-associated kinase 4 [EC:2.7.11.1]	gi|571559980|ref|XP_006604793.1|//PREDICTED: calmodulin-binding protein 60 D isoform X2 [Glycine max];gi|571559977|ref|XP_006604792.1|//PREDICTED: calmodulin-binding protein 60 D isoform X1 [Glycine max]
100802803	1613	0.933822122	4.639618071	2.312786377	0.061068692	*	0.027388002	LOC100802803	NA	NA	NA	K02984//small subunit ribosomal protein S3Ae;K13420//LRR receptor-like serine/threonine-protein kinase FLS2 [EC:2.7.11.1]	gi|356515166|ref|XP_003526272.1|//PREDICTED: leucine-rich repeat extensin-like protein 4 [Glycine max]
100804021	1070	438.6664411	506.3955404	0.207140358	0.252006326	*	0.141458128	LOC100804021	NA	NA	NA	K12846//U4/U6.U5 tri-snRNP-associated protein 3	gi|356545833|ref|XP_003541338.1|//PREDICTED: U4/U6.U5 small nuclear ribonucleoprotein 27 kDa protein-like [Glycine max]
100818708	2287	19.57709071	3.587898928	-2.447955232	0.00673225	Down	0.002399702	LOC100818708	NA	NA	NA	K13496//UDP-glucosyl transferase 73C [EC:2.4.1.-]	gi|955306825|ref|XP_014621819.1|//PREDICTED: scopoletin glucosyltransferase-like [Glycine max]
100794086	1310	457.9018415	3556.379211	2.957298893	1.67E-211	Up	1.01E-213	LOC100794086	NA	GO:0046872//metal ion binding	NA	K10666//E3 ubiquitin-protein ligase RNF5 [EC:2.3.2.27]	gi|356510276|ref|XP_003523865.1|//PREDICTED: E3 ubiquitin-protein ligase RNF5-like [Glycine max]
100794314	804	2.093758367	2.413937943	0.205293633	0.904507246	*	0.844144588	LOC100794314	NA	NA	NA	NA	gi|356515136|ref|XP_003526257.1|//PREDICTED: uncharacterized protein LOC100794314 [Glycine max]
BGI_novel_G001925	447	3.900573297	2.059012364	-0.92173369	0.53690293	*	0.367998119	NA	NA	NA	NA	K08956//AFG3 family protein [EC:3.4.24.-]	gi|734355873|gb|KHN13994.1|//Hypothetical protein glysoja_025011 [Glycine soja]
100818440	1489	984.2371339	1234.405578	0.326738632	0.002470933	*	0.000814899	LOC100818440	NA	NA	NA	K21026//null	gi|356549208|ref|XP_003542989.1|//PREDICTED: GDSL esterase/lipase At1g28610 [Glycine max]
100804545	1280	94.80835732	125.157475	0.400658316	0.318490344	*	0.188375695	LOC100804545	NA	NA	NA	K01240//uridine nucleosidase [EC:3.2.2.3]	gi|356577712|ref|XP_003556968.1|//PREDICTED: probable uridine nucleosidase 2 [Glycine max]
100801402	2784	806.864743	660.0974427	-0.289647842	0.029631268	*	0.012174152	LOC100801402	NA	GO:0032559//adenyl ribonucleotide binding;GO:0042623//ATPase activity, coupled	NA	K12614//ATP-dependent RNA helicase DDX6/DHH1 [EC:3.6.4.13]	gi|356520426|ref|XP_003528863.1|//PREDICTED: DEAD-box ATP-dependent RNA helicase 8-like [Glycine max]
100796704	1416	12124.41747	5346.132942	-1.181347814	8.37E-57	Down	2.70E-58	LOC100796704	NA	GO:1901363//heterocyclic compound binding;GO:0097159//organic cyclic compound binding;GO:0005488//binding	NA	K12741//heterogeneous nuclear ribonucleoprotein A1/A3;K13195//cold-inducible RNA-binding protein;K13098//RNA-binding protein FUS	gi|357473273|ref|XP_003606921.1|//RNA-binding (RRM/RBD/RNP motif) family protein [Medicago truncatula];gi|955348162|ref|XP_003537882.2|//PREDICTED: glycine-rich RNA-binding protein 7-like [Glycine max];gi|971582495|ref|XP_015159774.1|//PREDICTED: glycine-rich RNA-binding protein-like isoform X1 [Solanum tuberosum];gi|971554252|ref|XP_015165126.1|//PREDICTED: RNA-binding protein FUS-like [Solanum …
100793956	1192	693.990735	625.8003172	-0.149214013	0.409773097	*	0.258235351	LOC100793956	NA	NA	NA	K01054//acylglycerol lipase [EC:3.1.1.23]	gi|358248642|ref|NP_001240171.1|//uncharacterized protein LOC100793956 [Glycine max]
100788294	1433	622.6440275	656.3954899	0.076157732	0.709019175	*	0.552358231	LOC100788294	NA	NA	NA	K20069//adaptin ear-binding coat-associated protein 1/2;K03183//demethylmenaquinone methyltransferase / 2-methoxy-6-polyprenyl-1,4-benzoquinol methylase [EC:2.1.1.163 2.1.1.201]	gi|356543026|ref|XP_003539964.1|//PREDICTED: uncharacterized protein LOC100788294 [Glycine max]
100776060	1196	46.00238305	11.15449605	-2.044083263	0.0006864	Down	0.000206825	LOC100776060	GO:0043231//intracellular membrane-bounded organelle	GO:0003677//DNA binding;GO:0001071//nucleic acid binding transcription factor activity	GO:0006351//transcription, DNA-templated	K09419//heat shock transcription factor, other eukaryote	gi|356553651|ref|XP_003545167.1|//PREDICTED: heat stress transcription factor B-4b-like [Glycine max]
100795997	1320	630.0337144	686.3526432	0.123520981	0.499036028	*	0.334369357	LOC100795997	NA	NA	NA	K07199//5'-AMP-activated protein kinase, regulatory beta subunit	gi|955386013|ref|XP_014626709.1|//PREDICTED: protein PTST, chloroplastic-like isoform X1 [Glycine max];gi|955386015|ref|XP_014626710.1|//PREDICTED: protein PTST, chloroplastic-like isoform X2 [Glycine max]
100777919	3195	394.5654718	310.3677214	-0.346286189	0.067309365	*	0.030547108	LOC100777919	NA	NA	NA	K17710//pentatricopeptide repeat domain-containing protein 1	gi|356566887|ref|XP_003551657.1|//PREDICTED: pentatricopeptide repeat-containing protein At1g62910-like [Glycine max]
100797156	2529	439.5552001	308.0185567	-0.513027084	0.003804368	*	0.001296889	LOC100797156	GO:0016021//integral component of membrane	NA	NA	NA	gi|356558791|ref|XP_003547686.1|//PREDICTED: uncharacterized membrane protein At3g27390-like isoform X1 [Glycine max];gi|955376341|ref|XP_014624529.1|//PREDICTED: uncharacterized membrane protein At3g27390-like isoform X2 [Glycine max]
100777780	3580	104.9133997	78.92463425	-0.410651378	0.311861997	*	0.183725118	LOC100777780	NA	NA	NA	K01176//alpha-amylase [EC:3.2.1.1]	gi|356574473|ref|XP_003555371.1|//PREDICTED: pentatricopeptide repeat-containing protein At3g63370, chloroplastic [Glycine max]
102660203	651	0.229975964	0.280735862	0.287730288	0.761426418	*	0.635055932	LOC102660203	NA	NA	NA	K01507//inorganic pyrophosphatase [EC:3.6.1.1];K13116//ATP-dependent RNA helicase DDX41 [EC:3.6.4.13];K05605//3-hydroxyisobutyryl-CoA hydrolase [EC:3.1.2.4];K11583//serine/threonine-protein phosphatase 2A regulatory subunit B''	gi|571551992|ref|XP_006603487.1|//PREDICTED: uncharacterized protein LOC102660203 [Glycine max]
100788713	758	10.45890315	432.0330202	5.368338115	3.80E-48	Up	1.48E-49	LOC100788713	NA	NA	NA	K14006//protein transport protein SEC23	gi|359806549|ref|NP_001241518.1|//uncharacterized protein LOC100788713 [Glycine max]
100785756	2138	27.66788176	62.53215593	1.176386062	0.024868818	Up	0.010025435	LOC100785756	GO:0016021//integral component of membrane	NA	NA	K08869//aarF domain-containing kinase;K13457//disease resistance protein RPM1	gi|571442507|ref|XP_003518576.2|//PREDICTED: uncharacterized protein sll1770-like [Glycine max]
100808386	1158	491.2005521	517.9707127	0.076558344	0.742389025	*	0.59007737	LOC100808386	NA	NA	NA	K09571//FK506-binding protein 4/5 [EC:5.2.1.8];K09527//DnaJ homolog subfamily C member 7	gi|359806795|ref|NP_001241306.1|//uncharacterized protein LOC100808386 [Glycine max]
100797875	1718	10.91871844	7.966630446	-0.454761975	0.733462778	*	0.578798885	LOC100797875	NA	GO:0046872//metal ion binding;GO:0003824//catalytic activity	NA	K00430//peroxidase [EC:1.11.1.7]	gi|356557012|ref|XP_003546812.1|//PREDICTED: probable peroxidase 26 [Glycine max]
100792486	2585	583.4746255	712.1029646	0.287415942	0.148758359	*	0.0759538	LOC100792486	NA	NA	NA	K14768//U3 small nucleolar RNA-associated protein 7	gi|571558508|ref|XP_006604576.1|//PREDICTED: uncharacterized protein LOC100792486 [Glycine max]
BGI_novel_G001872	3322	84.52514738	61.73665938	-0.453253207	0.309888296	*	0.182331222	NA	NA	NA	NA	K12448//UDP-arabinose 4-epimerase [EC:5.1.3.5];K09833//homogentisate phytyltransferase / homogentisate geranylgeranyltransferase [EC:2.5.1.115 2.5.1.116];K04460//serine/threonine-protein phosphatase 5 [EC:3.1.3.16]	gi|502156272|ref|XP_004510391.1|//PREDICTED: serine/threonine-protein phosphatase 7 long form homolog [Cicer arietinum]
100799205	3730	89.24180553	49.30767524	-0.855907468	0.039449976	*	0.016769896	LOC100799205	NA	NA	NA	K19589//release factor glutamine methyltransferase [EC:2.1.1.297];K11000//callose synthase [EC:2.4.1.-]	gi|955355681|ref|XP_003539649.3|//PREDICTED: putative pentatricopeptide repeat-containing protein At3g08820 [Glycine max]
100286794	2766	412.1688948	236.5288354	-0.801219559	7.68E-06	*	1.80E-06	RHG4	GO:0031224//intrinsic component of membrane	GO:0032559//adenyl ribonucleotide binding;GO:0004672//protein kinase activity;GO:0004871//signal transducer activity	GO:0006464//cellular protein modification process	K00924//null	gi|351724069|ref|NP_001236021.1|//Rhg4-like receptor kinase II precursor [Glycine max]
100818505	538	44.43101703	107.8779169	1.279760499	0.000603686	Up	0.000180485	LOC100818505	NA	NA	NA	NA	gi|571434918|ref|XP_006573329.1|//PREDICTED: protein transport protein yos1-like isoform X1 [Glycine max];gi|571434920|ref|XP_003516928.2|//PREDICTED: protein transport protein yos1-like isoform X2 [Glycine max]
100813297	1982	312.3496448	346.7560302	0.150759082	0.578632437	*	0.410144441	LOC100813297	NA	NA	NA	K12875//apoptotic chromatin condensation inducer in the nucleus	gi|356548504|ref|XP_003542641.1|//PREDICTED: uncharacterized protein LOC100813297 [Glycine max]
100789088	2546	48.17104949	20.56001348	-1.228325146	0.030101722	Down	0.012397323	LOC100789088	NA	NA	NA	K17710//pentatricopeptide repeat domain-containing protein 1	gi|571470999|ref|XP_006585174.1|//PREDICTED: pentatricopeptide repeat-containing protein DOT4, chloroplastic-like, partial [Glycine max]
100305747	1025	3220.705076	620.4510822	-2.375987183	7.41E-148	Down	7.24E-150	LOC100305747	GO:0043231//intracellular membrane-bounded organelle;GO:0000785//chromatin	GO:0003676//nucleic acid binding	GO:0034728//nucleosome organization	K11275//histone H1/5	gi|571512029|ref|XP_006596504.1|//PREDICTED: uncharacterized protein LOC100305747 [Glycine max]
100791014	954	33.8083962	20.31627778	-0.734745474	0.299563286	*	0.175027291	LOC100791014	NA	NA	NA	K00430//peroxidase [EC:1.11.1.7]	gi|571531805|ref|XP_006600092.1|//PREDICTED: peroxidase 66-like [Glycine max]
100808222	1769	405.8929467	527.44009	0.377907962	0.019668709	*	0.007721984	LOC100808222	NA	NA	NA	NA	gi|356538313|ref|XP_003537648.1|//PREDICTED: stAR-related lipid transfer protein 7, mitochondrial-like [Glycine max]
100804941	2303	251.7519994	208.2184353	-0.273905428	0.301740124	*	0.176590424	LOC100804941	NA	NA	NA	NA	gi|571506790|ref|XP_006595755.1|//PREDICTED: AT-hook motif nuclear-localized protein 16-like [Glycine max]
100793531	1000	590.740595	700.6540555	0.246177541	0.092876723	*	0.044130859	LOC100793531	NA	GO:0004609//phosphatidylserine decarboxylase activity	NA	K12486//stromal membrane-associated protein;K01537//Ca2+-transporting ATPase [EC:3.6.3.8]	gi|571542920|ref|XP_006602006.1|//PREDICTED: protein C2-DOMAIN ABA-RELATED 1 isoform X2 [Glycine max];gi|356569576|ref|XP_003552975.1|//PREDICTED: protein C2-DOMAIN ABA-RELATED 1 isoform X1 [Glycine max]
BGI_novel_G000026	1610	650.3475233	358.4349891	-0.859499376	1.53E-08	*	2.79E-09	NA	GO:0016021//integral component of membrane;GO:0005886//plasma membrane	GO:0022857//transmembrane transporter activity	GO:0055085//transmembrane transport	K07874//Ras-related protein Rab-1A;K01623//fructose-bisphosphate aldolase, class I [EC:4.1.2.13]	gi|947126788|gb|KRH74642.1|//hypothetical protein GLYMA_01G033800 [Glycine max]
100788783	1606	1.683664798	3.395991563	1.012227935	0.498429002	*	0.333882434	LOC100788783	NA	NA	NA	K19365//seipin	gi|356568493|ref|XP_003552445.1|//PREDICTED: uncharacterized protein LOC100788783 [Glycine max]
100783202	1588	0.229975964	0.280735862	0.287730288	0.761426418	*	0.635055932	LOC100783202	NA	NA	NA	K11820//N-hydroxythioamide S-beta-glucosyltransferase [EC:2.4.1.195];K13691//pathogen-inducible salicylic acid glucosyltransferase [EC:2.4.1.-]	gi|571511578|ref|XP_006596440.1|//PREDICTED: UDP-glycosyltransferase 87A1-like [Glycine max]
778090	1643	172.5355288	198.2777212	0.200629109	0.531577366	*	0.363263386	LOC778090	GO:0043231//intracellular membrane-bounded organelle	GO:0003676//nucleic acid binding	NA	K12133//MYB-related transcription factor LHY	gi|356560732|ref|XP_003548642.1|//PREDICTED: protein REVEILLE 5 isoform X1 [Glycine max];gi|571525261|ref|XP_006598933.1|//PREDICTED: protein REVEILLE 5 isoform X2 [Glycine max]
100795344	1925	23.01258684	34.65362538	0.590583126	0.407371632	*	0.256346618	LOC100795344	NA	NA	NA	K00850//6-phosphofructokinase 1 [EC:2.7.1.11]	gi|356511395|ref|XP_003524412.1|//PREDICTED: ATP-dependent 6-phosphofructokinase 7-like [Glycine max]
100775444	2579	1252.96411	690.9968236	-0.858594107	1.61E-15	*	1.85E-16	LOC100775444	GO:0010287//plastoglobule	GO:0004144//diacylglycerol O-acyltransferase activity	GO:0033306//phytol metabolic process	K12828//splicing factor 3B subunit 1	gi|356571157|ref|XP_003553746.1|//PREDICTED: acyltransferase-like protein At1g54570, chloroplastic isoform X1 [Glycine max];gi|955389378|ref|XP_014627473.1|//PREDICTED: acyltransferase-like protein At1g54570, chloroplastic isoform X2 [Glycine max]
100499974	1105	645.6023981	489.5756087	-0.399114255	0.006856337	*	0.002446489	LOC100499974	NA	NA	NA	K18470//Rho GTPase-activating protein 1	gi|351725275|ref|NP_001235039.1|//uncharacterized protein LOC100499974 [Glycine max];gi|955301248|ref|XP_014629128.1|//PREDICTED: uncharacterized protein LOC100499974 isoform X1 [Glycine max]
100500241	581	2821.772281	2475.742413	-0.188740348	0.117732052	*	0.057847109	LOC100500241	NA	NA	NA	K12160//small ubiquitin-related modifier	gi|351722771|ref|NP_001235208.1|//uncharacterized protein LOC100500241 [Glycine max]
100787702	1670	35.76661225	101.113661	1.499292546	0.000180411	Up	5.00E-05	LOC100787702	NA	GO:0003676//nucleic acid binding	NA	NA	gi|356533915|ref|XP_003535503.1|//PREDICTED: NAC domain-containing protein 8-like [Glycine max]
BGI_novel_G003206	750	84.27197726	96.84748137	0.200661555	0.680268793	*	0.522047313	NA	GO:0016021//integral component of membrane	NA	NA	NA	gi|947074701|gb|KRH23592.1|//hypothetical protein GLYMA_13G366400, partial [Glycine max]
100785706	1035	1581.083777	1063.448731	-0.572163331	3.36E-07	*	6.88E-08	LOC100785706	NA	NA	GO:0050896//response to stimulus	K14964//Set1/Ash2 histone methyltransferase complex subunit ASH2	gi|955377215|ref|XP_014624715.1|//PREDICTED: uncharacterized protein LOC100785706 isoform X1 [Glycine max];gi|356559252|ref|XP_003547914.1|//PREDICTED: uncharacterized protein LOC100785706 isoform X2 [Glycine max]
100782600	611	0.255033023	0.212371864	-0.264091424	0.767600458	*	0.652487374	LOC100782600	NA	NA	NA	K13783//MFS transporter, OPA family, solute carrier family 37 (glycerol-3-phosphate transporter), member 1/2	gi|356507224|ref|XP_003522369.1|//PREDICTED: stem-specific protein TSJT1-like [Glycine max]
BGI_novel_G000016	2367	38.62480023	45.02607415	0.221233222	0.761426418	*	0.628544719	NA	GO:0005737//cytoplasm	GO:0008757//S-adenosylmethionine-dependent methyltransferase activity	GO:0032259//methylation	K13115//coiled-coil domain-containing protein 130	gi|734404263|gb|KHN32914.1|//hypothetical protein glysoja_037085 [Glycine soja]
100527328	744	34.12276962	23.76537347	-0.521873676	0.506318607	*	0.340642647	LOC100527328	NA	NA	NA	NA	gi|351722361|ref|NP_001238265.1|//uncharacterized protein LOC100527328 [Glycine max]
547710	2682	560.4471842	366.7620092	-0.611734216	0.000123487	*	3.35E-05	RHG4	GO:0031224//intrinsic component of membrane	GO:0032559//adenyl ribonucleotide binding;GO:0004672//protein kinase activity;GO:0004871//signal transducer activity	GO:0006464//cellular protein modification process	K00924//null	gi|351721808|ref|NP_001236710.1|//receptor-like kinase RHG4 [Glycine max]
102662354	1444	1.9822331	3.564828149	0.846705904	0.579956734	*	0.411439371	LOC102662354	NA	NA	NA	K18490//homeobox protein OTX2;K09326//null	gi|571466172|ref|XP_006583586.1|//PREDICTED: WUSCHEL-related homeobox 3-like [Glycine max]
100802911	1455	716.494205	691.2835001	-0.051677545	0.782219411	*	0.671106262	LOC100802911	GO:0030529//intracellular ribonucleoprotein complex;GO:0019013//viral nucleocapsid	GO:0000166//nucleotide binding;GO:0005488//binding;GO:0003676//nucleic acid binding	NA	K12741//heterogeneous nuclear ribonucleoprotein A1/A3	gi|356572088|ref|XP_003554202.1|//PREDICTED: UBP1-associated protein 2C [Glycine max]
100798862	2447	4193.598347	2253.170073	-0.896232475	4.06E-36	*	2.16E-37	LOC100798862	NA	NA	NA	K10352//myosin heavy chain	gi|571492458|ref|XP_006592232.1|//PREDICTED: interactor of constitutive active ROPs 3 isoform X2 [Glycine max];gi|356542561|ref|XP_003539735.1|//PREDICTED: interactor of constitutive active ROPs 3 isoform X1 [Glycine max]
100527051	625	273.7824789	255.9079602	-0.097405098	0.750636749	*	0.59906343	LOC100527051	NA	NA	NA	NA	gi|571457925|ref|XP_006580951.1|//PREDICTED: uncharacterized protein LOC100527051 isoform X1 [Glycine max]
100797840	1562	957.6748911	2531.84433	1.402580822	4.88E-58	Up	1.54E-59	LOC100797840	NA	NA	NA	K03875//F-box and leucine-rich repeat protein 1 (S-phase kinase-associated protein 2)	gi|356515961|ref|XP_003526665.1|//PREDICTED: F-box protein SKP2A [Glycine max]
100814449	2276	4.920954663	9.003976097	0.871624002	0.496915071	*	0.332544901	LOC100814449	NA	NA	NA	K08150//MFS transporter, SP family, solute carrier family 2 (myo-inositol transporter), member 13	gi|356532347|ref|XP_003534735.1|//PREDICTED: inositol transporter 4 [Glycine max]
BGI_novel_G001072	306	0.926656316	1.570913048	0.761497059	0.622531109	*	0.455591734	NA	GO:0005654//nucleoplasm;GO:0005730//nucleolus;GO:0030691//Noc2p-Noc3p complex;GO:0030690//Noc1p-Noc2p complex	NA	GO:0042273//ribosomal large subunit biogenesis	K14833//nucleolar complex protein 2	gi|734340872|gb|KHN09546.1|//Nucleolar complex protein 2 like [Glycine soja]
100804589	4178	231.5768454	152.7987693	-0.599858086	0.022638164	*	0.009036791	LOC100804589	NA	NA	NA	K17964//leucine-rich PPR motif-containing protein, mitochondrial	gi|356555026|ref|XP_003545840.1|//PREDICTED: pentatricopeptide repeat-containing protein At5g38730-like [Glycine max]
100803049	3219	23.92210295	12.91434357	-0.889369906	0.564789447	*	0.395277031	LOC100803049	NA	NA	NA	K04733//interleukin-1 receptor-associated kinase 4 [EC:2.7.11.1];K12524//bifunctional aspartokinase / homoserine dehydrogenase 1 [EC:2.7.2.4 1.1.1.3]	gi|955345836|ref|XP_014618622.1|//PREDICTED: zinc finger MYM-type protein 1-like [Glycine max]
100802874	1423	26.18628483	34.71371311	0.406694297	0.588778847	*	0.421904575	LOC100802874	NA	NA	NA	NA	gi|571482631|ref|XP_006589015.1|//PREDICTED: remorin-like [Glycine max]
100795399	1420	711.1159027	506.8142833	-0.488627536	0.000473237	*	0.000139366	LOC100795399	NA	GO:0005488//binding;GO:0016491//oxidoreductase activity	GO:0008152//metabolic process	K09753//cinnamoyl-CoA reductase [EC:1.2.1.44]	gi|356555831|ref|XP_003546233.1|//PREDICTED: cinnamoyl-CoA reductase 2 [Glycine max]
BGI_novel_G004393	2805	7.593367776	5.02656416	-0.595167283	0.618897885	*	0.451570208	NA	NA	NA	NA	K00031//isocitrate dehydrogenase [EC:1.1.1.42]	gi|734382565|gb|KHN23686.1|//hypothetical protein glysoja_048162, partial [Glycine soja]
100778102	2928	150.5832034	1902.247512	3.659072216	1.97E-180	Up	1.48E-182	LOC100778102	NA	GO:0004672//protein kinase activity	NA	K08867//WNK lysine deficient protein kinase [EC:2.7.11.1]	gi|955385472|ref|XP_014626604.1|//PREDICTED: probable serine/threonine-protein kinase WNK4 isoform X2 [Glycine max];gi|356570080|ref|XP_003553219.1|//PREDICTED: probable serine/threonine-protein kinase WNK4 isoform X1 [Glycine max]
100815584	1672	266.3607265	185.572666	-0.521397156	0.021971391	*	0.008739295	LOC100815584	GO:0005737//cytoplasm	GO:0000287//magnesium ion binding;GO:0008253//5'-nucleotidase activity	GO:0016311//dephosphorylation	K01081//5'-nucleotidase [EC:3.1.3.5]	gi|356576391|ref|XP_003556315.1|//PREDICTED: 7-methylguanosine phosphate-specific 5'-nucleotidase A [Glycine max]
100784039	2249	812.4783041	1118.07141	0.460611141	0.000233195	*	6.57E-05	LOC100784039	NA	NA	NA	NA	gi|571564747|ref|XP_006605662.1|//PREDICTED: uncharacterized protein LOC100784039 isoform X2 [Glycine max];gi|955392468|ref|XP_014628125.1|//PREDICTED: uncharacterized protein LOC100784039 isoform X5 [Glycine max];gi|955392460|ref|XP_014628122.1|//PREDICTED: uncharacterized protein LOC100784039 isoform X1 [Glycine max];gi|571564758|ref|XP_006605664.1|//PREDICTED: uncharacterized protein LOC100784…
100775921	1475	3.434988944	3.529092375	0.038991738	0.990813258	*	0.968722306	LOC100775921	NA	NA	NA	K11714//rhamnogalacturonan II specific xylosyltransferase [EC:2.4.2.-]	gi|571478639|ref|XP_003533457.2|//PREDICTED: uncharacterized protein At4g15970-like isoform X1 [Glycine max];gi|571478641|ref|XP_006587622.1|//PREDICTED: uncharacterized protein At4g15970-like isoform X2 [Glycine max]
100817534	1341	4.020640589	29.81880253	2.89072504	0.000292467	Up	8.35E-05	LOC100817534	NA	GO:0016741//transferase activity, transferring one-carbon groups	GO:0008202//steroid metabolic process;GO:0006730//one-carbon metabolic process	K00559//sterol 24-C-methyltransferase [EC:2.1.1.41]	gi|571491590|ref|XP_006591990.1|//PREDICTED: cycloartenol-C-24-methyltransferase-like isoform X2 [Glycine max];gi|356544295|ref|XP_003540589.1|//PREDICTED: cycloartenol-C-24-methyltransferase-like isoform X1 [Glycine max]
100798318	2248	422.0936951	5105.739067	3.596484625	0	Up	0	LOC100798318	NA	GO:0032559//adenyl ribonucleotide binding;GO:0016884//carbon-nitrogen ligase activity, with glutamine as amido-N-donor	GO:0009064//glutamine family amino acid metabolic process;GO:0006528//asparagine metabolic process	K01953//asparagine synthase (glutamine-hydrolysing) [EC:6.3.5.4]	gi|356539639|ref|XP_003538303.1|//PREDICTED: asparagine synthetase [glutamine-hydrolyzing] 2 [Glycine max]
100499671	687	264.9281787	243.0800404	-0.124169865	0.715053762	*	0.559142143	LOC100499671	NA	GO:0003712//transcription cofactor activity;GO:0003676//nucleic acid binding	GO:0006351//transcription, DNA-templated	NA	gi|947092757|gb|KRH41342.1|//hypothetical protein GLYMA_08G024200 [Glycine max]
100819198	3302	501.7230615	426.8567397	-0.233139294	0.296856382	*	0.172918207	LOC100819198	NA	NA	NA	K14674//TAG lipase / steryl ester hydrolase / phospholipase A2 / LPA acyltransferase [EC:3.1.1.3 3.1.1.13 3.1.1.4 2.3.1.51];K16743//abnormal spindle-like microcephaly-associated protein;K10357//myosin V	gi|356558139|ref|XP_003547365.1|//PREDICTED: calmodulin-binding transcription activator 5-like [Glycine max]
100776488	2265	77.39141755	2811.362539	5.182952113	2.84E-253	Up	1.20E-255	LOC100776488	NA	NA	NA	K14487//auxin responsive GH3 gene family	gi|356499966|ref|XP_003518806.1|//PREDICTED: probable indole-3-acetic acid-amido synthetase GH3.1 [Glycine max]
100819576	6076	2361.950877	2672.523333	0.178223583	0.038706568	*	0.016412271	LOC100819576	GO:0005634//nucleus	GO:0003677//DNA binding;GO:0016706//oxidoreductase activity, acting on paired donors, with incorporation or reduction of molecular oxygen, 2-oxoglutarate as one donor, and incorporation of one atom each of oxygen into both donors;GO:0008270//zinc ion binding	GO:0055114//oxidation-reduction process	K11446//histone demethylase JARID1 [EC:1.14.11.-]	gi|571436481|ref|XP_006573775.1|//PREDICTED: lysine-specific demethylase rbr-2-like [Glycine max]
100527764	795	219.3088992	610.5771675	1.477209285	1.21E-20	Up	1.09E-21	LOC100527764	NA	NA	NA	NA	gi|351724133|ref|NP_001237047.1|//uncharacterized protein LOC100527764 [Glycine max]
100500052	763	185.1911675	256.8972152	0.472175958	0.153777975	*	0.078990488	LOC100500052	NA	GO:0016765//transferase activity, transferring alkyl or aryl (other than methyl) groups	NA	K00799//glutathione S-transferase [EC:2.5.1.18]	gi|351720934|ref|NP_001236169.1|//uncharacterized LOC100500052 [Glycine max]
BGI_novel_G003235	2970	35.35935498	30.58289602	-0.20936693	0.781280112	*	0.669700498	NA	NA	NA	NA	K17710//pentatricopeptide repeat domain-containing protein 1	gi|947125681|gb|KRH73887.1|//hypothetical protein GLYMA_02G298900 [Glycine max]
100792389	1915	48.37934076	36.869834	-0.391950189	0.548868415	*	0.379161475	LOC100792389	NA	NA	NA	K14209//solute carrier family 36 (proton-coupled amino acid transporter)	gi|356518563|ref|XP_003527948.1|//PREDICTED: amino acid permease 3 [Glycine max]
100796913	1381	101.5364092	74.39429595	-0.448733232	0.29156143	*	0.169098337	LOC100796913	NA	NA	NA	K13172//serine/arginine repetitive matrix protein 2	gi|571567958|ref|XP_006606157.1|//PREDICTED: uncharacterized protein LOC100796913 [Glycine max]
100801888	1809	264.0255084	279.1422833	0.080323354	0.77683221	*	0.664574833	LOC100801888	NA	NA	NA	K20884//null	gi|571494520|ref|XP_006592867.1|//PREDICTED: bifunctional riboflavin kinase/FMN phosphatase-like [Glycine max]
102666892	721	382.99705	108.0852922	-1.825163059	1.06E-18	Down	1.04E-19	LOC102666892	NA	NA	NA	NA	gi|571442465|ref|XP_006575737.1|//PREDICTED: uncharacterized protein LOC102666892 [Glycine max]
100305597	715	390.5594062	582.6964827	0.577202596	0.000225116	*	6.33E-05	LOC100305597	GO:0043231//intracellular membrane-bounded organelle	NA	NA	K12873//bud site selection protein 31	gi|351727539|ref|NP_001237676.1|//uncharacterized protein LOC100305597 [Glycine max]
100811238	1140	243.6226803	331.4569197	0.444172923	0.034134653	*	0.014281244	LOC100811238	NA	GO:0046872//metal ion binding	NA	K00326//cytochrome-b5 reductase [EC:1.6.2.2]	gi|356531661|ref|XP_003534395.1|//PREDICTED: cytochrome b5 domain-containing protein RLF-like [Glycine max]
102660916	6957	8.494668977	5.288793768	-0.683619009	0.65460889	*	0.488515919	LOC102660916	NA	NA	NA	K03469//ribonuclease HI [EC:3.1.26.4];K07478//putative ATPase;K13457//disease resistance protein RPM1;K14638//solute carrier family 15 (peptide/histidine transporter), member 3/4	gi|955322526|ref|XP_006601627.2|//PREDICTED: uncharacterized protein LOC102660916 [Glycine max]
100814986	2457	183.2443268	244.6759876	0.417103989	0.100733624	*	0.048440889	LOC100814986	NA	NA	NA	K17604//zinc finger SWIM domain-containing protein 3	gi|356532958|ref|XP_003535036.1|//PREDICTED: protein FAR1-RELATED SEQUENCE 6 [Glycine max]
BGI_novel_G000811	958	31.14269524	49.7099689	0.674641393	0.284305072	*	0.163941795	NA	GO:0016021//integral component of membrane	NA	NA	K15281//solute carrier family 35	gi|947104044|gb|KRH52427.1|//hypothetical protein GLYMA_06G067600 [Glycine max]
100819809	1492	1.718301246	152.3977224	6.470714546	2.28E-17	Up	2.39E-18	LOC100819809	NA	GO:0003824//catalytic activity;GO:0016491//oxidoreductase activity	GO:0008152//metabolic process;GO:0055114//oxidation-reduction process	K11147//dehydrogenase/reductase SDR family member 4 [EC:1.1.-.-];K00059//3-oxoacyl-[acyl-carrier protein] reductase [EC:1.1.1.100];K09841//xanthoxin dehydrogenase [EC:1.1.1.288]	gi|356505868|ref|XP_003521711.1|//PREDICTED: glucose and ribitol dehydrogenase homolog 1-like [Glycine max];gi|947120323|gb|KRH68572.1|//hypothetical protein GLYMA_03G238800 [Glycine max]
100785985	4413	1.716614687	1.310717081	-0.389209934	0.808557757	*	0.705514997	LOC100785985	GO:0031224//intrinsic component of membrane	GO:0016759//cellulose synthase activity	GO:0045229//external encapsulating structure organization;GO:0009250//glucan biosynthetic process	K20924//null	gi|356543340|ref|XP_003540119.1|//PREDICTED: cellulose synthase-like protein D3 [Glycine max]
100794048	5649	629.6338073	513.8451858	-0.293179245	0.05172842	*	0.022730409	LOC100794048	NA	NA	NA	K14317//nuclear pore complex protein Nup214	gi|571542034|ref|XP_006601898.1|//PREDICTED: nuclear pore complex protein NUP214-like [Glycine max]
100779186	1660	0.511587296	0.51195894	0.001047669	0.999952623	*	0.998965828	LOC100779186	NA	NA	NA	K09422//myb proto-oncogene protein, plant	gi|356539402|ref|XP_003538187.1|//PREDICTED: transcription factor RAX2-like [Glycine max]
100500424	1480	1026.491135	827.4318424	-0.311008784	0.026767672	*	0.010880201	LOC100500424	GO:0009507//chloroplast	GO:0042586//peptide deformylase activity;GO:0005506//iron ion binding;GO:0016811//hydrolase activity, acting on carbon-nitrogen (but not peptide) bonds, in linear amides;GO:0046914//transition metal ion binding	GO:0031365//N-terminal protein amino acid modification;GO:0010467//gene expression;GO:0006412//translation;GO:0043686//co-translational protein modification	K01462//peptide deformylase [EC:3.5.1.88]	gi|351725295|ref|NP_001237855.1|//uncharacterized protein LOC100500424 [Glycine max];gi|571552690|ref|XP_006603667.1|//PREDICTED: uncharacterized protein LOC100500424 isoform X1 [Glycine max]
100776268	1623	2936.325305	3698.501406	0.332929016	7.86E-05	*	2.07E-05	LOC100776268	GO:0044424//intracellular part;GO:0031595//nuclear proteasome complex;GO:0031597//cytosolic proteasome complex;GO:0008540//proteasome regulatory particle, base subcomplex	GO:0005524//ATP binding;GO:0032559//adenyl ribonucleotide binding;GO:0016462//pyrophosphatase activity;GO:0036402//proteasome-activating ATPase activity;GO:0017025//TBP-class protein binding	GO:1901800//positive regulation of proteasomal protein catabolic process;GO:0045899//positive regulation of RNA polymerase II transcriptional preinitiation complex assembly;GO:0030433//ER-associated ubiquitin-dependent protein catabolic process;GO:0009057//macromolecule catabolic process	K03066//26S proteasome regulatory subunit T6	gi|571469007|ref|XP_006584548.1|//PREDICTED: uncharacterized protein LOC100776268 isoform X1 [Glycine max]
102667783	1703	1.135348802	1.37068456	0.271761007	0.871695032	*	0.793351989	LOC102667783	GO:0043231//intracellular membrane-bounded organelle	GO:0005515//protein binding;GO:0003676//nucleic acid binding	GO:0006351//transcription, DNA-templated;GO:0009755//hormone-mediated signaling pathway	K14486//auxin response factor	gi|955354082|ref|XP_014620312.1|//PREDICTED: auxin response factor 5-like [Glycine max]
100801139	1946	309.1900837	337.032558	0.124393915	0.633809165	*	0.467358306	LOC100801139	NA	NA	NA	K19355//mannan endo-1,4-beta-mannosidase [EC:3.2.1.78]	gi|571443679|ref|XP_006576281.1|//PREDICTED: mannan endo-1,4-beta-mannosidase 6-like isoform X2 [Glycine max];gi|571443677|ref|XP_006576280.1|//PREDICTED: mannan endo-1,4-beta-mannosidase 6-like isoform X1 [Glycine max];gi|571530458|ref|XP_006599739.1|//PREDICTED: mannan endo-1,4-beta-mannosidase 6-like isoform X2 [Glycine max];gi|955375525|ref|XP_003548330.3|//PREDICTED: mannan endo-1,4-beta-man…
100785884	1153	18.99920661	20.23803724	0.091130205	0.931425703	*	0.883815368	LOC100785884	NA	NA	NA	NA	gi|356556466|ref|XP_003546546.1|//PREDICTED: uncharacterized protein LOC100785884 [Glycine max]
100819788	4730	169.0819518	145.7711624	-0.214017328	0.540347864	*	0.371094265	LOC100819788	NA	NA	NA	K01595//phosphoenolpyruvate carboxylase [EC:4.1.1.31]	gi|955385719|ref|XP_014626653.1|//PREDICTED: protein SCAR2-like [Glycine max]
100801532	761	77.19511802	29.23746267	-1.400691497	0.001701037	Down	0.000544721	LOC100801532	GO:0043231//intracellular membrane-bounded organelle	GO:0003676//nucleic acid binding	NA	K09422//myb proto-oncogene protein, plant	gi|571494328|ref|XP_006592819.1|//PREDICTED: MYB-like transcription factor ETC1 [Glycine max]
106794504	915	4.801613967	5.663492744	0.238172635	0.851324823	*	0.763651968	LOC106794504	NA	NA	NA	K01188//beta-glucosidase [EC:3.2.1.21];K02943//large subunit ribosomal protein LP2;K05658//ATP-binding cassette, subfamily B (MDR/TAP), member 1 [EC:3.6.3.44]	gi|955310034|ref|XP_014628778.1|//PREDICTED: uncharacterized protein LOC102662955 [Glycine max]
100803587	3105	492.5200814	499.5608317	0.020477818	0.934077726	*	0.887581831	LOC100803587	NA	NA	NA	K04733//interleukin-1 receptor-associated kinase 4 [EC:2.7.11.1]	gi|356533971|ref|XP_003535531.1|//PREDICTED: endoplasmic reticulum metallopeptidase 1 [Glycine max]
BGI_novel_G000166	3183	30.30012484	27.45689214	-0.142155403	0.879294271	*	0.805992421	NA	NA	NA	NA	K17604//zinc finger SWIM domain-containing protein 3	gi|947050377|gb|KRG99905.1|//hypothetical protein GLYMA_18G179400 [Glycine max]
102668884	2465	10.88290797	11.62177027	0.094765737	0.941411354	*	0.898247242	LOC102668884	NA	NA	NA	K16222//Dof zinc finger protein DOF5.5	gi|571500084|ref|XP_006594581.1|//PREDICTED: dof zinc finger protein PBF-like [Glycine max]
100781025	818	2679.444436	2569.246189	-0.060588761	0.612986529	*	0.445078541	LOC100781025	NA	NA	NA	K14826//FK506-binding nuclear protein [EC:5.2.1.8]	gi|356515728|ref|XP_003526550.1|//PREDICTED: uncharacterized protein LOC100781025 [Glycine max]
102663105	1146	286.5948817	231.5774406	-0.307518127	0.229271009	*	0.126125964	LOC102663105	NA	NA	NA	K15032//mTERF domain-containing protein, mitochondrial	gi|571517358|ref|XP_006597531.1|//PREDICTED: transcription termination factor 1, mitochondrial-like [Glycine max]
100778935	2185	98.5392337	11.33652945	-3.119719209	1.81E-10	Down	2.83E-11	LOC100778935	GO:0044424//intracellular part	GO:0005515//protein binding;GO:0032559//adenyl ribonucleotide binding	GO:0006457//protein folding	K04077//chaperonin GroEL	gi|356526013|ref|XP_003531614.1|//PREDICTED: chaperonin CPN60-like 2, mitochondrial [Glycine max]
100820138	728	7.134347901	3.010734914	-1.244665881	0.359899477	*	0.219107351	LOC100820138	NA	NA	NA	K03671//thioredoxin 1	gi|356500623|ref|XP_003519131.1|//PREDICTED: thioredoxin H2-like [Glycine max]
100786925	1384	1440.276478	1821.49259	0.338775346	0.000182	*	5.05E-05	LOC100786925	GO:0043231//intracellular membrane-bounded organelle	GO:0003676//nucleic acid binding	NA	K12741//heterogeneous nuclear ribonucleoprotein A1/A3;K06236//collagen, type I, alpha;K14491//two-component response regulator ARR-B family	gi|955371619|ref|XP_014623427.1|//PREDICTED: uncharacterized protein LOC100786925 isoform X1 [Glycine max];gi|955371625|ref|XP_014623430.1|//PREDICTED: uncharacterized protein LOC100786925 isoform X2 [Glycine max]
106797021	903	0.227387964	0.276982449	0.284638672	0.761426418	*	0.637180763	LOC106797021	NA	NA	NA	K00383//glutathione reductase (NADPH) [EC:1.8.1.7];K20777//null	gi|955383461|ref|XP_014626176.1|//PREDICTED: Werner syndrome ATP-dependent helicase homolog [Glycine max]
100816996	1675	2593.079862	1565.184837	-0.7283336	9.32E-21	*	8.37E-22	LOC100816996	NA	GO:0019206//nucleoside kinase activity;GO:0016773//phosphotransferase activity, alcohol group as acceptor	GO:0019321//pentose metabolic process;GO:0006796//phosphate-containing compound metabolic process	K00852//ribokinase [EC:2.7.1.15];K00856//adenosine kinase [EC:2.7.1.20];K00847//fructokinase [EC:2.7.1.4]	gi|356543290|ref|XP_003540095.1|//PREDICTED: uncharacterized sugar kinase slr0537 [Glycine max]
BGI_novel_G000063	2615	290.6486044	301.8777575	0.054688481	0.84635197	*	0.75637267	NA	NA	NA	NA	K03006//DNA-directed RNA polymerase II subunit RPB1 [EC:2.7.7.6];K07305//peptide-methionine (R)-S-oxide reductase [EC:1.8.4.12];K12447//UDP-sugar pyrophosphorylase [EC:2.7.7.64];K11592//endoribonuclease Dicer [EC:3.1.26.-]	gi|734329414|gb|KHN06274.1|//Retrovirus-related Pol polyprotein from transposon TNT 1-94, partial [Glycine soja]
100808233	1865	1766.338963	2882.32733	0.706471959	8.82E-20	*	8.28E-21	LOC100808233	NA	GO:0043169//cation binding;GO:0016703//oxidoreductase activity, acting on single donors with incorporation of molecular oxygen, incorporation of one atom of oxygen (internal monooxygenases or internal mixed function oxidases);GO:0051536//iron-sulfur cluster binding	GO:0008152//metabolic process	K13071//pheophorbide a oxygenase [EC:1.14.15.17]	gi|571449341|ref|XP_003522345.2|//PREDICTED: protein TIC 55, chloroplastic [Glycine max]
100803118	1916	377.5454773	345.8360782	-0.126562054	0.614405768	*	0.446661657	LOC100803118	NA	GO:0000166//nucleotide binding;GO:0005488//binding;GO:0003676//nucleic acid binding	NA	K12831//splicing factor 3B subunit 4	gi|955394362|ref|XP_014628486.1|//PREDICTED: splicing factor 3B subunit 4-like isoform X1 [Glycine max];gi|955394364|ref|XP_014628488.1|//PREDICTED: splicing factor 3B subunit 4-like isoform X2 [Glycine max]
100803898	1335	11.34816807	14.42298991	0.345910847	0.762667143	*	0.63902214	LOC100803898	NA	NA	NA	K11975//E3 ubiquitin-protein ligase RNF144 [EC:2.3.2.27]	gi|571519768|ref|XP_006597893.1|//PREDICTED: probable E3 ubiquitin-protein ligase rbrA [Glycine max]
102662961	489	15.47561316	7.748449442	-0.998017028	0.315137382	*	0.185979657	LOC102662961	NA	NA	NA	NA	gi|571513764|ref|XP_006596930.1|//PREDICTED: uncharacterized protein LOC102662961 [Glycine max]
BGI_novel_G003485	1128	282.2188504	218.5466003	-0.368873418	0.106036091	*	0.051365266	NA	GO:0016021//integral component of membrane	NA	NA	NA	gi|734405479|gb|KHN33281.1|//hypothetical protein glysoja_005323 [Glycine soja]
BGI_novel_G001191	1786	45.89782444	17.66695732	-1.377372177	0.318390686	*	0.188283775	NA	GO:0000783//nuclear telomere cap complex	GO:0098505//G-rich strand telomeric DNA binding;GO:0010521//telomerase inhibitor activity	GO:0016233//telomere capping;GO:0032210//regulation of telomere maintenance via telomerase;GO:0051974//negative regulation of telomerase activity	K11109//protection of telomeres protein 1	gi|947112217|gb|KRH60543.1|//hypothetical protein GLYMA_05G246600 [Glycine max]
102660320	1361	235.8997765	582.932939	1.305155873	2.98E-14	Up	3.67E-15	LOC102660320	NA	NA	NA	NA	gi|571484594|ref|XP_006589601.1|//PREDICTED: protein FANTASTIC FOUR 3-like [Glycine max]
100785470	1260	251.7422805	133.0533868	-0.919942306	9.63E-05	*	2.57E-05	LOC100785470	NA	NA	NA	K08235//xyloglucan:xyloglucosyl transferase [EC:2.4.1.207]	gi|356511990|ref|XP_003524704.1|//PREDICTED: probable xyloglucan endotransglucosylase/hydrolase protein 6 [Glycine max]
100804635	885	1.148084651	1.345265883	0.228662321	0.889440659	*	0.820856712	LOC100804635	NA	NA	NA	K10704//ubiquitin-conjugating enzyme E2 variant	gi|955308155|ref|XP_014624191.1|//PREDICTED: ubiquitin-conjugating enzyme E2 variant 1A-like [Glycine max]
100816315	1477	6.850588405	25.80375025	1.913280945	0.018890225	Up	0.007393821	LOC100816315	GO:0044459//plasma membrane part;GO:0030312//external encapsulating structure	GO:0035251//UDP-glucosyltransferase activity	GO:0045229//external encapsulating structure organization;GO:0009250//glucan biosynthetic process	K13379//reversibly glycosylated polypeptide / UDP-arabinopyranose mutase [EC:2.4.1.- 5.4.99.30]	gi|356516875|ref|XP_003527118.1|//PREDICTED: UDP-arabinopyranose mutase 3 [Glycine max]
100797891	1000	24.91097001	14.28941367	-0.80183448	0.359248312	*	0.218624228	LOC100797891	NA	NA	NA	NA	gi|734386467|gb|KHN24992.1|//hypothetical protein glysoja_027106 [Glycine soja]
BGI_novel_G002564	3577	69.1562571	38.10274449	-0.859964872	0.06569287	*	0.029721257	NA	GO:0030131//clathrin adaptor complex	GO:0008565//protein transporter activity	GO:0006886//intracellular protein transport;GO:0016192//vesicle-mediated transport	K12392//AP-1 complex subunit beta-1	gi|734340207|gb|KHN09246.1|//Beta-adaptin-like protein C [Glycine soja]
100802308	1780	65.41773028	59.6032297	-0.134291197	0.834654562	*	0.73976875	LOC100802308	GO:0016021//integral component of membrane	GO:0004674//protein serine/threonine kinase activity;GO:0005524//ATP binding	GO:0006468//protein phosphorylation	K13429//chitin elicitor receptor kinase 1	gi|571517778|ref|XP_006597595.1|//PREDICTED: chitin elicitor receptor kinase 1-like [Glycine max]
100802566	1601	138.8908482	79.70181919	-0.801266981	0.016262404	*	0.006287264	LOC100802566	GO:0043231//intracellular membrane-bounded organelle	NA	NA	K04733//interleukin-1 receptor-associated kinase 4 [EC:2.7.11.1];K13422//transcription factor MYC2	gi|356571913|ref|XP_003554115.1|//PREDICTED: transcription factor bHLH106-like [Glycine max]
100306212	796	302.9626735	336.9506425	0.153397219	0.530621234	*	0.362447025	LOC100306212	GO:0043231//intracellular membrane-bounded organelle	NA	GO:0003006//developmental process involved in reproduction	NA	gi|351723345|ref|NP_001235484.1|//uncharacterized protein LOC100306212 [Glycine max]
100792880	965	170.6656307	312.6554386	0.873401061	3.81E-05	*	9.69E-06	LOC100792880	GO:0005737//cytoplasm	GO:0046872//metal ion binding;GO:0004198//calcium-dependent cysteine-type endopeptidase activity;GO:0005509//calcium ion binding	GO:0006508//proteolysis	K13412//calcium-dependent protein kinase [EC:2.7.11.1];K14685//solute carrier family 40 (iron-regulated transporter), member 1	gi|356510600|ref|XP_003524025.1|//PREDICTED: sorcin-like isoform X1 [Glycine max];gi|947112330|gb|KRH60632.1|//hypothetical protein GLYMA_04G001200 [Glycine max];gi|571448534|ref|XP_006577884.1|//PREDICTED: sorcin-like isoform X2 [Glycine max]
BGI_novel_G002079	210	6.20107501	15.75789978	1.345485019	0.190760972	*	0.101555328	NA	NA	NA	NA	NA	gi|734309786|gb|KHM99596.1|//Protein LHCP TRANSLOCATION DEFECT [Glycine soja]
100811575	1699	131.8171935	67.09111333	-0.97434497	0.002982916	*	0.000997097	LOC100811575	GO:0044464//cell part	NA	NA	NA	gi|356530651|ref|XP_003533894.1|//PREDICTED: metal tolerance protein 9-like isoform X1 [Glycine max];gi|571477080|ref|XP_006587156.1|//PREDICTED: metal tolerance protein 10-like isoform X2 [Glycine max]
100808549	1466	12936.92064	11110.11079	-0.219621051	1.72E-05	*	4.17E-06	LOC100808549	GO:0030529//intracellular ribonucleoprotein complex	NA	GO:0010467//gene expression	K02863//large subunit ribosomal protein L1	gi|356531651|ref|XP_003534390.1|//PREDICTED: 50S ribosomal protein L1, chloroplastic [Glycine max]
100800661	1785	255.3693142	382.5609521	0.583104448	0.003492395	*	0.001182264	LOC100800661	GO:0016021//integral component of membrane	NA	NA	K01191//alpha-mannosidase [EC:3.2.1.24]	gi|571459404|ref|XP_006581399.1|//PREDICTED: uncharacterized protein LOC100800661 isoform X1 [Glycine max];gi|571459416|ref|XP_006581405.1|//PREDICTED: uncharacterized protein LOC100800661 isoform X2 [Glycine max]
100305604	2849	587.1500031	476.6843612	-0.30069483	0.105900235	*	0.051287839	LOC100305604	GO:0030529//intracellular ribonucleoprotein complex	GO:0005198//structural molecule activity	GO:0010467//gene expression	K02882//large subunit ribosomal protein L18Ae	gi|571505354|ref|XP_006595492.1|//PREDICTED: uncharacterized protein LOC100305604 isoform X1 [Glycine max]
100814869	2188	42.63646834	28.29576828	-0.591501632	0.35231615	*	0.213083749	LOC100814869	GO:0044464//cell part	GO:0015291//secondary active transmembrane transporter activity	GO:0015893//drug transport	K03327//multidrug resistance protein, MATE family	gi|571449989|ref|XP_006578308.1|//PREDICTED: protein DETOXIFICATION 27-like [Glycine max]
100819340	1148	2.583019434	11.55736307	2.161681866	0.050135693	*	0.021949145	LOC100819340	NA	GO:0016829//lyase activity;GO:0046872//metal ion binding	NA	K01674//carbonic anhydrase [EC:4.2.1.1]	gi|571498249|ref|XP_006594167.1|//PREDICTED: alpha carbonic anhydrase 7-like [Glycine max]
100820384	1174	142.974902	102.8201206	-0.475639307	0.145365603	*	0.073999231	LOC100820384	NA	GO:0016705//oxidoreductase activity, acting on paired donors, with incorporation or reduction of molecular oxygen;GO:0005506//iron ion binding;GO:0031418//L-ascorbic acid binding	GO:0055114//oxidation-reduction process	K00472//prolyl 4-hydroxylase [EC:1.14.11.2]	gi|356576923|ref|XP_003556579.1|//PREDICTED: prolyl 4-hydroxylase 1 isoform X2 [Glycine max];gi|571570618|ref|XP_006606599.1|//PREDICTED: prolyl 4-hydroxylase 1 isoform X1 [Glycine max];gi|255641158|gb|ACU20856.1|//unknown [Glycine max]
100805202	2626	593.6565114	886.515906	0.578518085	1.81E-05	*	4.42E-06	LOC100805202	NA	NA	NA	K13172//serine/arginine repetitive matrix protein 2	gi|571446273|ref|XP_006577043.1|//PREDICTED: cactin-like isoform X2 [Glycine max];gi|356505297|ref|XP_003521428.1|//PREDICTED: cactin-like isoform X1 [Glycine max]
100803088	2838	1005.734838	1391.061819	0.467936546	5.68E-05	*	1.47E-05	LOC100803088	NA	NA	NA	K16670//homeobox protein Meis2;K15613//homeobox protein Meis1	gi|356539654|ref|XP_003538310.1|//PREDICTED: homeobox protein BEL1 homolog [Glycine max]
100796092	1433	157.973638	331.1418071	1.067765337	2.12E-07	Up	4.25E-08	LOC100796092	NA	GO:0046872//metal ion binding;GO:0005544//calcium-dependent phospholipid binding;GO:0005509//calcium ion binding;GO:0005543//phospholipid binding	NA	K17095//annexin A7/11	gi|359806539|ref|NP_001241261.1|//uncharacterized protein LOC100796092 [Glycine max]
BGI_novel_G002201	1068	100.0141979	100.5658543	0.007935724	0.994548367	*	0.978944843	NA	NA	NA	NA	NA	gi|947091773|gb|KRH40438.1|//hypothetical protein GLYMA_09G258400 [Glycine max]
100801095	1155	6.593558472	5.724292467	-0.203959898	0.890150906	*	0.822480913	LOC100801095	NA	GO:0003824//catalytic activity	NA	K01061//carboxymethylenebutenolidase [EC:3.1.1.45]	gi|363807680|ref|NP_001242164.1|//uncharacterized protein LOC100801095 [Glycine max]
100794069	2191	42.36027942	32.73474508	-0.371889362	0.61176223	*	0.443907762	LOC100794069	NA	GO:0043565//sequence-specific DNA binding;GO:0003700//transcription factor activity, sequence-specific DNA binding	GO:0006355//regulation of transcription, DNA-templated	K18835//WRKY transcription factor 2;K13424//WRKY transcription factor 33	gi|959092274|ref|NP_001304597.1|//WRKY transcription factor 44-like [Glycine max]
100792842	2119	1889.663144	2052.31368	0.119122173	0.217402019	*	0.118394929	LOC100792842	NA	GO:0004674//protein serine/threonine kinase activity;GO:0005524//ATP binding;GO:0032559//adenyl ribonucleotide binding;GO:0004672//protein kinase activity	GO:0006464//cellular protein modification process;GO:0006468//protein phosphorylation;GO:0009987//cellular process	K08829//male germ cell-associated kinase [EC:2.7.11.22]	gi|571444867|ref|XP_006576634.1|//PREDICTED: serine/threonine-protein kinase MHK-like isoform X2 [Glycine max];gi|356504406|ref|XP_003520987.1|//PREDICTED: serine/threonine-protein kinase MHK-like isoform X1 [Glycine max]
100796475	1817	206.9854706	178.8306113	-0.210935791	0.485827732	*	0.322918821	LOC100796475	NA	NA	NA	K01580//glutamate decarboxylase [EC:4.1.1.15]	gi|356531096|ref|XP_003534114.1|//PREDICTED: glutamate decarboxylase [Glycine max]
106798874	1475	0.662379786	0.82010734	0.308154104	0.837701466	*	0.745115634	LOC106798874	NA	NA	NA	NA	gi|947108824|gb|KRH57150.1|//hypothetical protein GLYMA_05G042100 [Glycine max]
100781106	5136	388.5384789	186.4116383	-1.059565548	8.94E-08	Down	1.74E-08	LOC100781106	NA	NA	NA	K10352//myosin heavy chain;K11548//kinetochore protein Nuf2;K10696//E3 ubiquitin-protein ligase BRE1 [EC:2.3.2.27]	gi|571442108|ref|XP_006575633.1|//PREDICTED: uncharacterized protein LOC100781106 [Glycine max]
100820217	3502	322.2295288	164.0241083	-0.974180829	4.81E-06	*	1.11E-06	LOC100820217	NA	NA	NA	K20241//WD repeat-containing protein 44	gi|571493566|ref|XP_006592590.1|//PREDICTED: WD repeat-containing protein 44-like isoform X2 [Glycine max];gi|571493564|ref|XP_006592589.1|//PREDICTED: WD repeat-containing protein 44-like isoform X1 [Glycine max];gi|571493568|ref|XP_006592591.1|//PREDICTED: WD repeat-containing protein 44-like isoform X3 [Glycine max]
100797648	1699	67.51786072	70.06169793	0.053356758	0.931741857	*	0.884258446	LOC100797648	NA	NA	NA	K09286//EREBP-like factor	gi|356512711|ref|XP_003525060.1|//PREDICTED: ethylene-responsive transcription factor ERF060 [Glycine max]
100796250	1969	117.2969372	86.21762914	-0.444110546	0.285989232	*	0.165151318	LOC100796250	NA	NA	NA	K19600//tubby-related protein 1	gi|356552095|ref|XP_003544406.1|//PREDICTED: tubby-like F-box protein 5 [Glycine max]
102662652	748	20.44215496	5.545178947	-1.882241366	0.030865951	Down	0.012752527	LOC102662652	NA	NA	NA	K09522//DnaJ homolog subfamily C member 2	gi|955335680|ref|XP_014634450.1|//PREDICTED: dnaJ homolog subfamily C member 2-like, partial [Glycine max]
100798419	2563	11.71596042	11.67175665	-0.005453516	0.999952623	*	0.994019662	LOC100798419	NA	GO:0003824//catalytic activity	GO:0008152//metabolic process	K11517//(S)-2-hydroxy-acid oxidase [EC:1.1.3.15]	gi|955334941|ref|XP_014634291.1|//PREDICTED: peroxisomal (S)-2-hydroxy-acid oxidase GLO1-like [Glycine max]
100806039	1236	6.435020469	3.976271735	-0.694528385	0.621285141	*	0.454102561	LOC100806039	NA	GO:0016491//oxidoreductase activity	GO:0008152//metabolic process	K05933//aminocyclopropanecarboxylate oxidase [EC:1.14.17.4]	gi|356495151|ref|XP_003516444.1|//PREDICTED: 1-aminocyclopropane-1-carboxylate oxidase-like [Glycine max]
100792959	255	2.077952342	3.901644513	0.908919771	0.553903355	*	0.383745431	LOC100792959	NA	NA	NA	NA	NA
100788620	3161	1038.375506	1360.334879	0.389633592	0.000417299	*	0.000121938	LOC100788620	GO:0031224//intrinsic component of membrane;GO:0016021//integral component of membrane	GO:0005254//chloride channel activity;GO:0005247//voltage-gated chloride channel activity	GO:0006821//chloride transport;GO:0015698//inorganic anion transport;GO:1903959//regulation of anion transmembrane transport	K05016//chloride channel 7	gi|571555691|ref|XP_006604142.1|//PREDICTED: chloride channel protein CLC-b-like isoform X2 [Glycine max];gi|734384534|gb|KHN24330.1|//Chloride channel protein CLC-b [Glycine soja];gi|356571521|ref|XP_003553925.1|//PREDICTED: chloride channel protein CLC-b-like isoform X1 [Glycine max]
102670206	1721	2.523896395	2.903804277	0.202291526	0.90466726	*	0.844611469	LOC102670206	NA	NA	NA	K13065//shikimate O-hydroxycinnamoyltransferase [EC:2.3.1.133]	gi|571464137|ref|XP_006582966.1|//PREDICTED: vinorine synthase-like [Glycine max]
100800453	1051	383.4487959	778.0559189	1.020839906	9.73E-13	Up	1.31E-13	LOC100800453	NA	NA	NA	K09286//EREBP-like factor	gi|356510689|ref|XP_003524068.1|//PREDICTED: ethylene-responsive transcription factor 5 [Glycine max]
BGI_novel_G001666	4327	21.8209859	54.75138135	1.327179078	0.022990675	Up	0.009197682	NA	NA	GO:0005488//binding	NA	K14007//protein transport protein SEC24;K05658//ATP-binding cassette, subfamily B (MDR/TAP), member 1 [EC:3.6.3.44]	gi|743910286|ref|XP_011048650.1|//PREDICTED: uncharacterized protein LOC105142630 [Populus euphratica]
100795913	1610	4.196482283	374.1872321	6.478436032	5.10E-35	Up	2.79E-36	LOC100795913	NA	NA	NA	K04733//interleukin-1 receptor-associated kinase 4 [EC:2.7.11.1];K10260//F-box and WD-40 domain protein 7;K08332//vacuolar protein 8	gi|356553261|ref|XP_003544976.1|//PREDICTED: U-box domain-containing protein 20-like [Glycine max]
100791311	1068	49.66754963	112.4891278	1.179410092	0.001269176	Up	0.000398492	LOC100791311	GO:0016021//integral component of membrane;GO:0005886//plasma membrane	NA	NA	NA	gi|358248908|ref|NP_001239705.1|//uncharacterized protein LOC100791311 [Glycine max];gi|571491286|ref|XP_006591870.1|//PREDICTED: uncharacterized protein LOC100791311 isoform X1 [Glycine max];gi|571491288|ref|XP_006591871.1|//PREDICTED: uncharacterized protein LOC100791311 isoform X2 [Glycine max]
778113	2017	12.27725791	60.84736627	2.309206443	1.99E-05	Up	4.88E-06	LOC778113	NA	GO:0046914//transition metal ion binding;GO:0003676//nucleic acid binding	NA	K16222//Dof zinc finger protein DOF5.5	gi|734367912|gb|KHN18558.1|//Dof zinc finger protein DOF3.3 [Glycine soja]
100778324	2057	54.00392172	56.37734245	0.062051295	0.931363105	*	0.883700955	LOC100778324	NA	NA	NA	K14491//two-component response regulator ARR-B family	gi|947110400|gb|KRH58726.1|//hypothetical protein GLYMA_05G144500 [Glycine max]
BGI_novel_G001286	428	12.73093204	12.20688814	-0.060642578	0.968949433	*	0.935730619	NA	NA	GO:0005506//iron ion binding;GO:0051213//dioxygenase activity	GO:0055114//oxidation-reduction process	NA	gi|947105108|gb|KRH53491.1|//hypothetical protein GLYMA_06G128200 [Glycine max]
100802858	2404	195.5934719	106.7026873	-0.874261709	0.001281813	*	0.000402769	LOC100802858	NA	GO:0008017//microtubule binding	GO:0000226//microtubule cytoskeleton organization;GO:0000910//cytokinesis	K16732//protein regulator of cytokinesis 1	gi|571479530|ref|XP_006587886.1|//PREDICTED: 65-kDa microtubule-associated protein 3-like isoform X2 [Glycine max];gi|571479526|ref|XP_006587884.1|//PREDICTED: 65-kDa microtubule-associated protein 3-like isoform X1 [Glycine max]
100789386	1798	88.3411816	950.8699858	3.428090058	1.89E-65	Up	5.27E-67	CYP82A3	GO:0044464//cell part	GO:0005506//iron ion binding;GO:0016491//oxidoreductase activity	GO:0008152//metabolic process	K00512//steroid 17alpha-monooxygenase / 17alpha-hydroxyprogesterone aldolase [EC:1.14.14.19 4.1.2.30];K07408//cytochrome P450, family 1, subfamily A, polypeptide 1 [EC:1.14.14.1]	gi|359806338|ref|NP_001240972.1|//cytochrome P450 82A3 [Glycine max]
100775931	690	473.2871647	644.1131695	0.444598392	0.002231856	*	0.000729541	LOC100775931	NA	NA	NA	NA	gi|356564045|ref|XP_003550267.1|//PREDICTED: protein RALF-like 33 [Glycine max]
100819855	1033	478.8196348	285.755972	-0.744698664	4.83E-05	*	1.24E-05	LOC100819855	NA	NA	NA	NA	gi|356576921|ref|XP_003556578.1|//PREDICTED: protein CMSS1 [Glycine max]
100814629	2387	262.6925667	247.7755358	-0.084341628	0.767600458	*	0.651339137	LOC100814629	NA	NA	NA	K07199//5'-AMP-activated protein kinase, regulatory beta subunit	gi|356501932|ref|XP_003519777.1|//PREDICTED: uncharacterized protein LOC100814629 [Glycine max]
100808796	1320	199.9164481	274.2972141	0.456342795	0.043015113	*	0.018480749	LOC100808796	NA	GO:0016787//hydrolase activity	NA	K09716//D-aminoacyl-tRNA deacylase [EC:3.1.1.96]	gi|947111118|gb|KRH59444.1|//hypothetical protein GLYMA_05G183800 [Glycine max];gi|955318972|ref|XP_014630837.1|//PREDICTED: uncharacterized protein LOC100808796 isoform X1 [Glycine max]
100803381	1473	941.0633612	3700.739826	1.975449946	1.49E-125	Up	1.79E-127	LOC100803381	NA	NA	NA	K05894//12-oxophytodienoic acid reductase [EC:1.3.1.42]	gi|571436776|ref|XP_003517567.2|//PREDICTED: 12-oxophytodienoate reductase 2 [Glycine max]
100800502	1290	115.3696671	136.4580181	0.242193206	0.554064693	*	0.383905826	LOC100800502	NA	NA	NA	K01061//carboxymethylenebutenolidase [EC:3.1.1.45]	gi|356521931|ref|XP_003529603.1|//PREDICTED: endo-1,3;1,4-beta-D-glucanase [Glycine max]
100786701	693	45.95019747	39.77309774	-0.20827813	0.771164636	*	0.657426184	LOC100786701	NA	NA	NA	K19038//E3 ubiquitin-protein ligase ATL41 [EC:2.3.2.27]	gi|356549258|ref|XP_003543013.1|//PREDICTED: E3 ubiquitin-protein ligase ATL41-like [Glycine max]
100782356	2134	520.8964601	670.7968547	0.364879292	0.014771284	*	0.005652771	LOC100782356	GO:0000836//Hrd1p ubiquitin ligase complex;GO:0016021//integral component of membrane;GO:0036513//Derlin-1 retrotranslocation complex;GO:0044322//endoplasmic reticulum quality control compartment	GO:0061630//ubiquitin protein ligase activity;GO:0051082//unfolded protein binding;GO:0008270//zinc ion binding;GO:1990381//ubiquitin-specific protease binding;GO:1904264//ubiquitin protein ligase activity involved in ERAD pathway	GO:0016567//protein ubiquitination;GO:0030433//ER-associated ubiquitin-dependent protein catabolic process;GO:0030968//endoplasmic reticulum unfolded protein response;GO:0042787//protein ubiquitination involved in ubiquitin-dependent protein catabolic process;GO:0000209//protein polyubiquitination	K10601//E3 ubiquitin-protein ligase synoviolin [EC:2.3.2.27]	gi|955304175|ref|XP_014632713.1|//PREDICTED: ERAD-associated E3 ubiquitin-protein ligase HRD1B-like [Glycine max];gi|947129839|gb|KRH77693.1|//hypothetical protein GLYMA_01G228500 [Glycine max]
100810549	1243	0.516127199	1.003325452	0.958991089	0.461304651	*	0.300830179	LOC100810549	GO:0043231//intracellular membrane-bounded organelle	GO:0003677//DNA binding;GO:0016628//oxidoreductase activity, acting on the CH-CH group of donors, NAD or NADP as acceptor;GO:0001071//nucleic acid binding transcription factor activity	GO:0006351//transcription, DNA-templated	K09264//MADS-box transcription factor, plant	gi|356505316|ref|XP_003521437.1|//PREDICTED: MADS-box transcription factor 6 [Glycine max]
100790149	1927	322.4995944	289.9259752	-0.153612752	0.539944137	*	0.370734081	LOC100790149	NA	NA	NA	K08176//MFS transporter, PHS family, inorganic phosphate transporter;K03509//DNA polymerase eta [EC:2.7.7.7];K13675//null	gi|356560751|ref|XP_003548651.1|//PREDICTED: uncharacterized protein LOC100790149 [Glycine max]
100818860	2908	1656.527114	576.6378913	-1.522424272	5.55E-48	Down	2.17E-49	LOC100818860	NA	NA	NA	K15601//lysine-specific demethylase 3 [EC:1.14.11.-]	gi|356562215|ref|XP_003549367.1|//PREDICTED: growth-regulating factor 1-like [Glycine max]
BGI_novel_G004427	2169	153.9037153	190.0120539	0.304062883	0.375449419	*	0.231202023	NA	GO:0005887//integral component of plasma membrane	GO:0005355//glucose transmembrane transporter activity;GO:0005351//sugar:proton symporter activity	GO:0046323//glucose import;GO:0015992//proton transport;GO:1904659//glucose transmembrane transport	K08150//MFS transporter, SP family, solute carrier family 2 (myo-inositol transporter), member 13	gi|734358514|gb|KHN14893.1|//Plastidic glucose transporter 4 [Glycine soja]
100800048	3556	79.29156812	213.7694817	1.430816542	1.02E-06	Up	2.18E-07	LOC100800048	NA	NA	NA	K13466//EIX receptor 1/2;K19613//leucine-rich repeat protein SHOC2;K10406//kinesin family member C2/C3	gi|571547618|ref|XP_006602679.1|//PREDICTED: leucine-rich repeat receptor protein kinase MSP1-like isoform X1 [Glycine max]
100814665	898	8462.354796	5300.316971	-0.674980535	8.42E-36	*	4.53E-37	LOC100814665	NA	NA	NA	K02723//photosystem II PsbY protein	gi|356540203|ref|XP_003538579.1|//PREDICTED: photosystem II core complex proteins psbY, chloroplastic-like [Glycine max]
100798395	1286	17.54710003	11.09619925	-0.66116702	0.504418177	*	0.338899447	LOC100798395	NA	NA	NA	K06130//lysophospholipase II [EC:3.1.1.5]	gi|571514629|ref|XP_003546153.2|//PREDICTED: acyl-protein thioesterase 2 isoform X1 [Glycine max]
548072	1178	1459.255849	1162.466158	-0.328044134	0.001648744	*	0.000526891	ACCB-1	NA	NA	NA	K02160//acetyl-CoA carboxylase biotin carboxyl carrier protein	gi|351725523|ref|NP_001238375.1|//biotin carboxyl carrier protein of acetyl-CoA carboxylase, chloroplastic [Glycine max]
100811320	1863	365.176198	302.5923653	-0.271217147	0.194180868	*	0.103725291	LOC100811320	NA	GO:0016779//nucleotidyltransferase activity	NA	K03514//non-canonical poly(A) RNA polymerase PAPD5/7 [EC:2.7.7.19]	gi|955359455|ref|XP_014621390.1|//PREDICTED: LOW QUALITY PROTEIN: non-canonical poly(A) RNA polymerase PAPD7 [Glycine max];gi|947073210|gb|KRH22101.1|//hypothetical protein GLYMA_13G277700 [Glycine max]
100777628	1653	794.49045	923.7978563	0.21754732	0.141812029	*	0.071878225	LOC100777628	NA	GO:0032559//adenyl ribonucleotide binding;GO:0042623//ATPase activity, coupled	NA	K03257//translation initiation factor 4A	gi|356550410|ref|XP_003543580.1|//PREDICTED: eukaryotic initiation factor 4A-10 [Glycine max]
100793430	810	13.04832486	18.92957759	0.536777612	0.578634113	*	0.410158322	LOC100793430	NA	NA	NA	NA	gi|571460566|ref|XP_006581737.1|//PREDICTED: uncharacterized protein LOC100793430 isoform X2 [Glycine max];gi|356516287|ref|XP_003526827.1|//PREDICTED: uncharacterized protein LOC100793430 isoform X1 [Glycine max]
100797216	3405	568.2371359	338.5070401	-0.74730728	9.12E-07	*	1.95E-07	LOC100797216	NA	NA	NA	K01074//palmitoyl-protein thioesterase [EC:3.1.2.22];K19090//CRISPR-associated protein Cas5t;K19589//release factor glutamine methyltransferase [EC:2.1.1.297];K17710//pentatricopeptide repeat domain-containing protein 1	gi|734306120|gb|KHM98813.1|//Pentatricopeptide repeat-containing protein [Glycine soja]
100818713	2913	297.7779059	585.1435237	0.974553817	2.69E-10	*	4.27E-11	LOC100818713	NA	NA	NA	NA	gi|571442134|ref|XP_006575641.1|//PREDICTED: protein JASON-like isoform X2 [Glycine max];gi|356501449|ref|XP_003519537.1|//PREDICTED: protein JASON-like isoform X1 [Glycine max];gi|947125405|gb|KRH73611.1|//hypothetical protein GLYMA_02G283700 [Glycine max]
100788284	1123	236.1088161	545.379511	1.20780859	8.04E-14	Up	1.01E-14	LOC100788284	NA	NA	NA	NA	gi|356508319|ref|XP_003522905.1|//PREDICTED: uncharacterized protein LOC100788284 [Glycine max]
106799783	1145	0.51772017	1.008073895	0.961356966	0.461046377	*	0.299943626	LOC106799783	NA	NA	NA	K07213//copper chaperone	gi|955337203|ref|XP_014634740.1|//PREDICTED: uncharacterized protein LOC106799783 [Glycine max]
100797453	1736	349.1875117	85.38799614	-2.031896789	1.66E-17	Down	1.73E-18	LOC100797453	NA	GO:0016740//transferase activity	NA	K13680//beta-mannan synthase [EC:2.4.1.32]	gi|356576323|ref|XP_003556282.1|//PREDICTED: glucomannan 4-beta-mannosyltransferase 9-like isoform X1 [Glycine max];gi|947085997|gb|KRH34718.1|//hypothetical protein GLYMA_10G201700 [Glycine max]
100807775	1237	2564.029325	1743.180534	-0.556690771	3.98E-10	*	6.41E-11	LOC100807775	NA	NA	NA	NA	gi|363808376|ref|NP_001242257.1|//uncharacterized protein LOC100807775 [Glycine max]
100784072	1796	324.4894504	605.2109294	0.899266466	7.86E-08	*	1.52E-08	LOC100784072	NA	NA	NA	K07407//alpha-galactosidase [EC:3.2.1.22]	gi|571460531|ref|XP_006581728.1|//PREDICTED: alpha-galactosidase 3 [Glycine max]
100802231	1451	260.4753517	301.9817023	0.213314277	0.42863909	*	0.272804524	LOC100802231	NA	NA	NA	K11835//ubiquitin carboxyl-terminal hydrolase 4/11/15 [EC:3.4.19.12]	gi|571488836|ref|XP_006591045.1|//PREDICTED: uncharacterized protein LOC100802231 isoform X1 [Glycine max]
100793801	2278	1986.368381	1428.150678	-0.475985003	1.97E-08	*	3.63E-09	LOC100793801	GO:0071004//U2-type prespliceosome;GO:0089701//U2AF;GO:0016607//nuclear speck;GO:0000243//commitment complex	GO:0008187//poly-pyrimidine tract binding;GO:0000166//nucleotide binding;GO:0030628//pre-mRNA 3'-splice site binding	GO:0006397//mRNA processing	K12837//splicing factor U2AF 65 kDa subunit	gi|356517814|ref|XP_003527581.1|//PREDICTED: splicing factor U2af large subunit B-like isoform X1 [Glycine max];gi|571462972|ref|XP_006582437.1|//PREDICTED: splicing factor U2af large subunit B-like isoform X2 [Glycine max];gi|734374007|gb|KHN20551.1|//Splicing factor U2af large subunit A [Glycine soja];gi|947108070|gb|KRH56453.1|//hypothetical protein GLYMA_06G324000 [Glycine max];gi|734433881|g…
100803836	552	0.826146621	0.703892612	-0.231042505	0.871695032	*	0.794627157	LOC100803836	NA	NA	NA	K03283//heat shock 70kDa protein 1/8;K19986//exocyst complex component 8	gi|571495093|ref|XP_006593047.1|//PREDICTED: uncharacterized protein LOC100803836 [Glycine max]
100806869	1920	3.396436859	1.630461613	-1.058741559	0.472533909	*	0.309954325	LOC100806869	NA	NA	NA	K20367//endoplasmic reticulum-Golgi intermediate compartment protein 3	gi|356549839|ref|XP_003543298.1|//PREDICTED: protein disulfide-isomerase 5-4-like [Glycine max]
100785905	1230	7.321384964	28.36129875	1.95373511	0.010934829	Up	0.004065867	LOC100785905	NA	GO:0003824//catalytic activity	NA	K14497//protein phosphatase 2C [EC:3.1.3.16]	gi|356495717|ref|XP_003516720.1|//PREDICTED: probable protein phosphatase 2C 8 isoform X1 [Glycine max];gi|571436579|ref|XP_006573806.1|//PREDICTED: probable protein phosphatase 2C 8 isoform X2 [Glycine max]
100810845	1341	41.7030596	357.3166187	3.098977877	7.42E-31	Up	4.56E-32	LOC100810845	GO:0043231//intracellular membrane-bounded organelle	GO:0003677//DNA binding;GO:0001071//nucleic acid binding transcription factor activity;GO:0003676//nucleic acid binding	GO:0006352//DNA-templated transcription, initiation	K03120//transcription initiation factor TFIID TATA-box-binding protein	gi|955342975|ref|XP_014617945.1|//PREDICTED: TATA-box-binding protein-like isoform X1 [Glycine max];gi|955342977|ref|XP_006587932.2|//PREDICTED: TATA-box-binding protein-like isoform X2 [Glycine max];gi|955342979|ref|XP_014617946.1|//PREDICTED: TATA-box-binding protein-like isoform X3 [Glycine max];gi|955342981|ref|XP_014617947.1|//PREDICTED: TATA-box-binding protein-like isoform X4 [Glycine max]
100801015	1670	2472.766817	3193.568952	0.369043401	1.25E-06	*	2.70E-07	LOC100801015	NA	GO:0004185//serine-type carboxypeptidase activity	GO:0006508//proteolysis	K16296//serine carboxypeptidase-like clade I [EC:3.4.16.-];K09756//serine carboxypeptidase-like 19 [EC:3.4.16.- 2.3.1.91]	gi|571458955|ref|XP_006581278.1|//PREDICTED: serine carboxypeptidase-like 11 isoform X3 [Glycine max];gi|955327919|ref|XP_006581276.2|//PREDICTED: serine carboxypeptidase-like 11 isoform X1 [Glycine max];gi|955327921|ref|XP_006581277.2|//PREDICTED: serine carboxypeptidase-like 18 isoform X2 [Glycine max];gi|955327925|ref|XP_014632744.1|//PREDICTED: serine carboxypeptidase-like 7 isoform X5 [Glyci…
102665334	1262	16.46349829	19.57690838	0.249882027	0.809489934	*	0.706690591	LOC102665334	NA	NA	NA	NA	gi|571518474|ref|XP_006597695.1|//PREDICTED: glycine-rich cell wall structural protein-like isoform X1 [Glycine max]
100791053	2105	859.2813609	780.9765786	-0.137851318	0.363301024	*	0.221624543	LOC100791053	NA	GO:0016636//oxidoreductase activity, acting on the CH-CH group of donors, iron-sulfur protein as acceptor;GO:0050897//cobalt ion binding	GO:0010024//phytochromobilin biosynthetic process;GO:0055114//oxidation-reduction process	K08101//phytochromobilin:ferredoxin oxidoreductase [EC:1.3.7.4]	gi|734426820|gb|KHN43940.1|//Phytochromobilin:ferredoxin oxidoreductase, chloroplastic [Glycine soja];gi|571442452|ref|XP_006575732.1|//PREDICTED: phytochromobilin:ferredoxin oxidoreductase, chloroplastic-like isoform X1 [Glycine max];gi|571442457|ref|XP_006575734.1|//PREDICTED: phytochromobilin:ferredoxin oxidoreductase, chloroplastic-like isoform X4 [Glycine max];gi|947125783|gb|KRH73989.1|//hy…
102665981	1551	49.27971016	16.62524287	-1.567618354	0.006311419	Down	0.002238336	LOC102665981	NA	NA	NA	K15255//ATP-dependent DNA helicase PIF1 [EC:3.6.4.12]	gi|571475315|ref|XP_006586570.1|//PREDICTED: ATP-dependent DNA helicase PIF1-like [Glycine max]
100796580	2008	373.8677806	449.4213525	0.265540523	0.1518967	*	0.077826107	LOC100796580	NA	GO:0003677//DNA binding;GO:0000996//core DNA-dependent RNA polymerase binding promoter specificity activity;GO:0016987//sigma factor activity;GO:0003700//transcription factor activity, sequence-specific DNA binding;GO:0001071//nucleic acid binding transcription factor activity;GO:0003676//nucleic acid binding	GO:0006355//regulation of transcription, DNA-templated;GO:0006351//transcription, DNA-templated;GO:0006352//DNA-templated transcription, initiation	K03093//RNA polymerase sigma factor	gi|356546249|ref|XP_003541542.1|//PREDICTED: RNA polymerase sigma factor sigE, chloroplastic/mitochondrial isoform X1 [Glycine max];gi|571496983|ref|XP_006593758.1|//PREDICTED: RNA polymerase sigma factor sigE, chloroplastic/mitochondrial isoform X2 [Glycine max]
100779240	1185	1643.844864	1486.656112	-0.145003186	0.232807681	*	0.128459706	LOC100779240	GO:0043231//intracellular membrane-bounded organelle;GO:0000502//proteasome complex	GO:0004175//endopeptidase activity	GO:0006508//proteolysis	K02737//20S proteasome subunit beta 5 [EC:3.4.25.1]	gi|356516569|ref|XP_003526966.1|//PREDICTED: proteasome subunit beta type-5 [Glycine max]
BGI_novel_G001464	951	9.379750679	16.05448336	0.775354759	0.626212741	*	0.459149655	NA	NA	NA	GO:0009733//response to auxin	K14488//SAUR family protein	gi|416694|sp|P33082.1|AXX15_SOYBN//RecName: Full=Auxin-induced protein X15
102662087	678	0.229975964	0.280735862	0.287730288	0.761426418	*	0.635055932	LOC102662087	NA	NA	NA	K20293//conserved oligomeric Golgi complex subunit 6;K04460//serine/threonine-protein phosphatase 5 [EC:3.1.3.16]	gi|571531142|ref|XP_006599914.1|//PREDICTED: uncharacterized protein LOC102662087 [Glycine max]
100795037	1481	0.624095945	1.412409946	1.178319143	0.368209758	*	0.225467186	LOC100795037	NA	NA	NA	K11721//bromodomain-containing protein 3;K11724//bromodomain testis-specific protein;K19998//sec1 family domain-containing protein 1	gi|356558209|ref|XP_003547400.1|//PREDICTED: transcription factor GTE1-like isoform X1 [Glycine max]
100806690	1723	289.5703033	293.3423703	0.018671813	0.953355488	*	0.914726008	LOC100806690	NA	NA	NA	NA	gi|947104133|gb|KRH52516.1|//hypothetical protein GLYMA_06G072500 [Glycine max];gi|947104134|gb|KRH52517.1|//hypothetical protein GLYMA_06G072500 [Glycine max];gi|571459341|ref|XP_006581385.1|//PREDICTED: coiled-coil domain-containing protein 93 [Glycine max]
BGI_novel_G001869	1926	5069.974868	1881.142146	-1.430369728	2.74E-102	Down	4.33E-104	NA	GO:0043231//intracellular membrane-bounded organelle	GO:0080043//quercetin 3-O-glucosyltransferase activity;GO:0080044//quercetin 7-O-glucosyltransferase activity	GO:0009813//flavonoid biosynthetic process;GO:0052696//flavonoid glucuronidation	K00699//glucuronosyltransferase [EC:2.4.1.17];K13030//cyanohydrin beta-glucosyltransferase [EC:2.4.1.85]	gi|356554700|ref|XP_003545681.1|//PREDICTED: 7-deoxyloganetin glucosyltransferase-like [Glycine max]
100792668	1272	33.74933476	118.7431688	1.814913549	1.19E-06	Up	2.56E-07	LOC100792668	NA	NA	NA	NA	gi|571486692|ref|XP_006590432.1|//PREDICTED: uncharacterized protein LOC100792668 isoform X1 [Glycine max]
100812508	4517	86.4594033	33.31629667	-1.375794835	0.00107289	Down	0.000333144	LOC100812508	NA	NA	NA	K20718//null;K13420//LRR receptor-like serine/threonine-protein kinase FLS2 [EC:2.7.11.1]	gi|356506437|ref|XP_003521989.1|//PREDICTED: probable LRR receptor-like serine/threonine-protein kinase IRK [Glycine max]
100527233	690	2315.083958	1694.643002	-0.450083131	2.75E-07	*	5.59E-08	LOC100527233	GO:0030529//intracellular ribonucleoprotein complex	GO:0005198//structural molecule activity	GO:0010467//gene expression	K02904//large subunit ribosomal protein L29	gi|351723381|ref|NP_001236765.1|//uncharacterized protein LOC100527233 [Glycine max]
100306359	689	845.4022584	811.4580735	-0.059121411	0.746403324	*	0.594790916	LOC100306359	NA	NA	NA	K12624//U6 snRNA-associated Sm-like protein LSm5	gi|356524941|ref|XP_003531086.1|//PREDICTED: sm-like protein LSM5 isoform X2 [Glycine max];gi|955334692|ref|XP_014634234.1|//PREDICTED: sm-like protein LSM5 isoform X1 [Glycine max]
100802153	1075	107.0026575	65.91083836	-0.699059002	0.05910099	*	0.026408287	LOC100802153	NA	NA	NA	NA	gi|356528970|ref|XP_003533070.1|//PREDICTED: VQ motif-containing protein 11-like [Glycine max]
100808310	1402	53.46225513	175.1823531	1.712264854	2.27E-08	Up	4.21E-09	LOC100808310	NA	NA	NA	K09422//myb proto-oncogene protein, plant	gi|356521291|ref|XP_003529290.1|//PREDICTED: transcription factor MYB32 [Glycine max]
BGI_novel_G004049	251	0.575376612	0.956758866	0.733648785	0.560952678	*	0.390718958	NA	GO:0016021//integral component of membrane;GO:0005886//plasma membrane	GO:0000287//magnesium ion binding;GO:0005524//ATP binding;GO:0004012//phospholipid-translocating ATPase activity	GO:0045332//phospholipid translocation	K01530//phospholipid-translocating ATPase [EC:3.6.3.1]	gi|734407147|gb|KHN34216.1|//Phospholipid-transporting ATPase 2 [Glycine soja]
100780131	2555	177.0952944	168.4379931	-0.072308288	0.847249122	*	0.757529895	LOC100780131	NA	GO:0003723//RNA binding	NA	K01148//poly(A)-specific ribonuclease [EC:3.1.13.4]	gi|356513969|ref|XP_003525680.1|//PREDICTED: MATH and LRR domain-containing protein PFE0570w-like [Glycine max]
100792180	1378	41.52392529	35.69952076	-0.218038122	0.761426418	*	0.630016208	LOC100792180	NA	NA	NA	K00844//hexokinase [EC:2.7.1.1];K19366//spartin	gi|571456784|ref|XP_003524406.2|//PREDICTED: uncharacterized protein LOC100792180 [Glycine max]
100792415	2072	492.0174701	373.1766046	-0.398851	0.030241594	*	0.012464714	LOC100792415	GO:0032991//macromolecular complex	GO:0005488//binding	NA	K12844//U4/U6 small nuclear ribonucleoprotein PRP31	gi|356558773|ref|XP_003547677.1|//PREDICTED: U4/U6 small nuclear ribonucleoprotein Prp31-like [Glycine max]
100499623	1531	6561.083107	8832.404156	0.428872194	9.23E-09	*	1.65E-09	C4H	NA	GO:0016709//oxidoreductase activity, acting on paired donors, with incorporation or reduction of molecular oxygen, NAD(P)H as one donor, and incorporation of one atom of oxygen;GO:0005506//iron ion binding	GO:0008152//metabolic process	K00487//trans-cinnamate 4-monooxygenase [EC:1.14.13.11]	gi|351724537|ref|NP_001237317.1|//trans-cinnamate 4-monooxygenase [Glycine max]
100806306	3399	574.9291293	440.7901226	-0.383292232	0.012746299	*	0.004818556	LOC100806306	GO:0005634//nucleus	NA	GO:0006355//regulation of transcription, DNA-templated;GO:0016568//chromatin modification	K11293//protein HIRA/HIR1	gi|571494098|ref|XP_006592745.1|//PREDICTED: protein HIRA-like isoform X2 [Glycine max];gi|571494095|ref|XP_006592744.1|//PREDICTED: protein HIRA-like isoform X1 [Glycine max]
100795449	1416	1188.925513	407.0705173	-1.546307691	1.50E-34	Down	8.28E-36	LOC100795449	NA	NA	NA	K19719//collagen, type II, alpha;K17506//protein phosphatase 1L [EC:3.1.3.16];K02184//formin 2	gi|571546474|ref|XP_003551383.2|//PREDICTED: uncharacterized protein LOC100795449 isoform X1 [Glycine max];gi|302822899|ref|XP_002993105.1|//hypothetical protein SELMODRAFT_431225 [Selaginella moellendorffii]
BGI_novel_G000259	392	2.776461796	2.233508681	-0.313935682	0.851098524	*	0.762495495	NA	GO:0016021//integral component of membrane	NA	NA	NA	gi|571528511|ref|XP_006599419.1|//PREDICTED: UPF0481 protein At3g47200-like [Glycine max]
100805413	964	6.042706634	3.946610208	-0.614580866	0.67298961	*	0.513810482	LOC100805413	NA	NA	NA	NA	gi|356539997|ref|XP_003538478.1|//PREDICTED: non-classical arabinogalactan protein 30-like [Glycine max]
100803601	4254	4368.787569	3443.706224	-0.343270882	2.28E-05	*	5.62E-06	LOC100803601	NA	NA	NA	K00826//branched-chain amino acid aminotransferase [EC:2.6.1.42]	gi|734357189|gb|KHN14481.1|//Putative nuclear matrix constituent protein 1-like protein [Glycine soja];gi|356568883|ref|XP_003552637.1|//PREDICTED: protein CROWDED NUCLEI 1 [Glycine max]
100806500	1183	1315.371475	938.2246264	-0.487465016	1.70E-06	*	3.74E-07	LOC100806500	NA	GO:0016616//oxidoreductase activity, acting on the CH-OH group of donors, NAD or NADP as acceptor	GO:0008152//metabolic process	K00011//aldehyde reductase [EC:1.1.1.21]	gi|358248610|ref|NP_001240166.1|//uncharacterized protein LOC100806500 [Glycine max]
100527609	709	14.63888888	13.75879867	-0.089451545	0.939418946	*	0.895542437	LOC100527609	NA	NA	NA	NA	gi|351726289|ref|NP_001238657.1|//uncharacterized protein LOC100527609 [Glycine max]
100790027	1390	261.9405322	410.2998457	0.647439295	0.001798047	*	0.000578114	LOC100790027	NA	NA	NA	K12581//CCR4-NOT transcription complex subunit 7/8	gi|955314073|ref|XP_003521484.2|//PREDICTED: probable CCR4-associated factor 1 homolog 11 [Glycine max]
100786978	3870	2094.657791	2231.761028	0.091467988	0.45718952	*	0.295889872	LOC100786978	NA	GO:0019842//vitamin binding;GO:0016624//oxidoreductase activity, acting on the aldehyde or oxo group of donors, disulfide as acceptor	GO:0006007//glucose catabolic process	K00164//2-oxoglutarate dehydrogenase E1 component [EC:1.2.4.2]	gi|356499661|ref|XP_003518655.1|//PREDICTED: 2-oxoglutarate dehydrogenase, mitochondrial [Glycine max]
100817422	2655	1239.812242	679.9903862	-0.866535399	4.21E-14	*	5.23E-15	LOC100817422	GO:0031224//intrinsic component of membrane;GO:0016021//integral component of membrane	GO:0005524//ATP binding;GO:0032559//adenyl ribonucleotide binding;GO:0016301//kinase activity;GO:0004672//protein kinase activity	GO:0006464//cellular protein modification process;GO:0006468//protein phosphorylation	K04733//interleukin-1 receptor-associated kinase 4 [EC:2.7.11.1];K13941//2-amino-4-hydroxy-6-hydroxymethyldihydropteridine diphosphokinase / dihydropteroate synthase [EC:2.7.6.3 2.5.1.15];K04730//interleukin-1 receptor-associated kinase 1 [EC:2.7.11.1]	gi|947056902|gb|KRH06308.1|//hypothetical protein GLYMA_16G015400 [Glycine max];gi|571524134|ref|XP_006598761.1|//PREDICTED: protein STRUBBELIG-RECEPTOR FAMILY 6-like isoform X1 [Glycine max]
100776470	607	42.41649496	26.32922474	-0.687960368	0.268079328	*	0.152479932	LOC100776470	NA	NA	NA	NA	gi|363808114|ref|NP_001241964.1|//uncharacterized protein LOC100776470 [Glycine max]
100779650	1746	151.0308575	162.3655576	0.104402287	0.773332878	*	0.660124115	LOC100779650	NA	NA	NA	K09338//homeobox-leucine zipper protein	gi|356495558|ref|XP_003516643.1|//PREDICTED: uncharacterized protein LOC100779650 [Glycine max]
100805955	959	47.27846908	126.4437889	1.419240946	5.62E-05	Up	1.46E-05	LOC100805955	NA	GO:0030247//polysaccharide binding	GO:0006952//defense response	K20547//null;K01183//chitinase [EC:3.2.1.14]	gi|356573113|ref|XP_003554709.1|//PREDICTED: pathogenesis-related protein PR-4-like [Glycine max]
102665940	489	0.281769986	0.231064424	-0.286222794	0.761426418	*	0.637061387	LOC102665940	NA	NA	NA	K05666//ATP-binding cassette, subfamily C (CFTR/MRP), member 2;K02537//mitotic spindle assembly checkpoint protein MAD2;K01191//alpha-mannosidase [EC:3.2.1.24];K08247//methionine S-methyltransferase [EC:2.1.1.12];K15255//ATP-dependent DNA helicase PIF1 [EC:3.6.4.12]	gi|571571277|ref|XP_006606815.1|//PREDICTED: uncharacterized mitochondrial protein AtMg00860-like [Glycine max]
100808536	1964	523.7207123	377.9929433	-0.470438361	0.003173636	*	0.001065236	LOC100808536	GO:0005634//nucleus;GO:0005737//cytoplasm	GO:0005524//ATP binding;GO:0046872//metal ion binding;GO:0005509//calcium ion binding;GO:0004683//calmodulin-dependent protein kinase activity;GO:0004672//protein kinase activity;GO:0032559//adenyl ribonucleotide binding;GO:0009931//calcium-dependent protein serine/threonine kinase activity;GO:0005516//calmodulin binding	GO:0006464//cellular protein modification process;GO:0009738//abscisic acid-activated signaling pathway;GO:0018105//peptidyl-serine phosphorylation;GO:0035556//intracellular signal transduction;GO:0046777//protein autophosphorylation	K13412//calcium-dependent protein kinase [EC:2.7.11.1]	gi|955304112|ref|XP_003517491.3|//PREDICTED: calcium-dependent protein kinase 3-like [Glycine max]
100802362	830	0.482982485	0.488792814	0.017252205	0.994548367	*	0.982761012	LOC100802362	GO:0031224//intrinsic component of membrane;GO:0016021//integral component of membrane;GO:0005886//plasma membrane	NA	NA	NA	gi|351724491|ref|NP_001238339.1|//uncharacterized protein LOC100527589 [Glycine max]
100801791	1368	1971.907751	6536.181701	1.728856029	4.04E-134	Up	4.56E-136	LOC100801791	NA	NA	NA	K00011//aldehyde reductase [EC:1.1.1.21]	gi|356496076|ref|XP_003516896.1|//PREDICTED: aldo-keto reductase family 4 member C9 [Glycine max]
100796149	981	4.103918333	88.24751457	4.426481719	2.02E-12	Up	2.77E-13	LOC100796149	NA	NA	NA	K19041//E3 ubiquitin-protein ligase RNF38/44 [EC:2.3.2.27]	gi|356534566|ref|XP_003535824.1|//PREDICTED: RING-H2 finger protein ATL70-like [Glycine max]
BGI_novel_G003656	1541	42.10913714	63.73255576	0.597897203	0.712118264	*	0.555784379	NA	NA	GO:0004674//protein serine/threonine kinase activity;GO:0005524//ATP binding	GO:0006468//protein phosphorylation	K08819//cyclin-dependent kinase 12/13 [EC:2.7.11.22 2.7.11.23];K19995//secretory carrier-associated membrane protein	gi|734431537|gb|KHN45811.1|//hypothetical protein glysoja_045587 [Glycine soja]
102663251	3718	40.95769265	28.324691	-0.532074226	0.431658937	*	0.27531361	LOC102663251	NA	NA	NA	K13466//EIX receptor 1/2;K13465//null	gi|571529124|ref|XP_006599513.1|//PREDICTED: receptor-like protein 12 [Glycine max]
102663072	1507	17.53537468	20.18934441	0.203325807	0.846234385	*	0.756158497	LOC102663072	NA	NA	NA	NA	gi|571484896|ref|XP_006589684.1|//PREDICTED: vitellogenin-1-like [Glycine max]
100783055	3838	127.6102693	1558.639157	3.610470628	1.66E-148	Up	1.60E-150	LOC100783055	NA	NA	NA	K20032//palmitoyltransferase ZDHHC13/17 [EC:2.3.1.225];K14674//TAG lipase / steryl ester hydrolase / phospholipase A2 / LPA acyltransferase [EC:3.1.1.3 3.1.1.13 3.1.1.4 2.3.1.51];K01803//triosephosphate isomerase (TIM) [EC:5.3.1.1]	gi|571471302|ref|XP_006585273.1|//PREDICTED: calmodulin-binding transcription activator 1-like isoform X2 [Glycine max];gi|571471300|ref|XP_006585272.1|//PREDICTED: calmodulin-binding transcription activator 3-like isoform X1 [Glycine max]
102667580	2328	174.3878253	354.893236	1.025085754	5.11E-07	Up	1.07E-07	LOC102667580	NA	NA	NA	K06674//structural maintenance of chromosome 2;K20283//golgin subfamily A member 4	gi|571560571|ref|XP_006604875.1|//PREDICTED: uncharacterized protein At5g41620-like [Glycine max]
100811690	1313	1131.627093	990.6071842	-0.192013634	0.123018607	*	0.060833259	LOC100811690	NA	NA	NA	K01259//proline iminopeptidase [EC:3.4.11.5];K08726//soluble epoxide hydrolase / lipid-phosphate phosphatase [EC:3.3.2.10 3.1.3.76];K10144//RING finger and CHY zinc finger domain-containing protein 1 [EC:2.3.2.27];K13701//abhydrolase domain-containing protein 8	gi|356517534|ref|XP_003527442.1|//PREDICTED: bifunctional epoxide hydrolase 2-like [Glycine max]
100816026	699	89.19481627	17.39120868	-2.358601665	5.18E-07	Down	1.08E-07	LOC100816026	NA	NA	NA	NA	gi|571434635|ref|XP_006573251.1|//PREDICTED: uncharacterized protein LOC100816026 isoform X2 [Glycine max];gi|356495962|ref|XP_003516839.1|//PREDICTED: uncharacterized protein LOC100816026 isoform X1 [Glycine max]
100813428	1043	33.30301388	39.42423038	0.243429846	0.761337753	*	0.611618963	LOC100813428	NA	NA	NA	K04733//interleukin-1 receptor-associated kinase 4 [EC:2.7.11.1];K12173//BRCA1-A complex subunit BRE	gi|571553572|ref|XP_003554871.2|//PREDICTED: thaumatin-like protein [Glycine max]
100817094	2544	177.0102656	57.36904548	-1.625488612	1.71E-07	Down	3.42E-08	LOC100817094	GO:0044464//cell part	NA	GO:0010467//gene expression	K14557//U3 small nucleolar RNA-associated protein 6	gi|356563026|ref|XP_003549767.1|//PREDICTED: U3 small nucleolar RNA-associated protein 6 homolog [Glycine max]
100804206	662	24.18771629	241.3220435	3.318613237	1.18E-24	Up	9.06E-26	LOC100804206	NA	NA	NA	NA	gi|356549154|ref|XP_003542962.1|//PREDICTED: uncharacterized protein LOC100804206 [Glycine max]
100782856	924	3.018732441	11.6471673	1.947964323	0.073869778	*	0.033953877	LOC100782856	NA	NA	NA	K14416//elongation factor 1 alpha-like protein	gi|356521865|ref|XP_003529571.1|//PREDICTED: flowering-promoting factor 1-like protein 3 [Glycine max]
100815667	1318	994.5028092	414.4245894	-1.26286584	5.50E-23	Down	4.52E-24	LOC100815667	NA	NA	NA	K17525//chitinase domain-containing protein 1	gi|947091571|gb|KRH40236.1|//hypothetical protein GLYMA_09G246300 [Glycine max];gi|571479208|ref|XP_003534488.2|//PREDICTED: rhodanese-like domain-containing protein 4A, chloroplastic isoform X1 [Glycine max];gi|955342582|ref|XP_014617870.1|//PREDICTED: rhodanese-like domain-containing protein 4A, chloroplastic isoform X3 [Glycine max]
100790448	639	80.1337432	116.4020088	0.538634181	0.134626127	*	0.067683719	LOC100790448	NA	NA	NA	K03860//phosphatidylinositol glycan, class Q;K20887//null	gi|356517954|ref|XP_003527650.1|//PREDICTED: gibberellin-regulated protein 1-like [Glycine max]
102659643	623	28.64310109	44.23786718	0.627094135	0.372211726	*	0.228562807	LOC102659643	NA	NA	NA	NA	gi|955332314|ref|XP_014633701.1|//PREDICTED: uncharacterized protein LOC102659643 isoform X1 [Glycine max]
100788339	2081	317.3636103	87.31589972	-1.861820425	3.23E-15	Down	3.78E-16	LOC100788339	NA	NA	NA	K03327//multidrug resistance protein, MATE family	gi|356518390|ref|XP_003527862.1|//PREDICTED: protein DETOXIFICATION 48-like [Glycine max]
100792093	1107	128.1125161	151.1114271	0.238201334	0.508249719	*	0.342494057	LOC100792093	NA	NA	NA	K20368//protein cornichon	gi|356532099|ref|XP_003534611.1|//PREDICTED: protein cornichon homolog 4-like [Glycine max]
100813635	3071	7.170639768	5.783651324	-0.310121263	0.822326214	*	0.723303583	LOC100813635	NA	NA	NA	K10143//E3 ubiquitin-protein ligase RFWD2 [EC:2.3.2.27]	gi|955354600|ref|XP_014620421.1|//PREDICTED: protein SPA1-RELATED 3-like isoform X2 [Glycine max];gi|356545455|ref|XP_003541158.1|//PREDICTED: protein SPA1-RELATED 3-like isoform X1 [Glycine max]
100793760	3417	60.76117684	424.9358084	2.806023204	9.42E-35	Up	5.19E-36	LOC100793760	GO:0005634//nucleus	GO:0005524//ATP binding;GO:0008568//microtubule-severing ATPase activity	GO:0031122//cytoplasmic microtubule organization	K13254//spastin [EC:3.6.4.3];K03231//elongation factor 1-alpha;K07767//katanin p60 ATPase-containing subunit A1 [EC:3.6.4.3]	gi|955394151|ref|XP_014628444.1|//PREDICTED: peroxisomal biogenesis factor 6-like [Glycine max]
100805891	2054	2.965942842	10.19848886	1.781792699	0.118556822	*	0.058306975	LOC100805891	GO:0016021//integral component of membrane	NA	GO:0006810//transport	K15289//solute carrier family 35, member F5	gi|356563991|ref|XP_003550240.1|//PREDICTED: uncharacterized transporter C405.03c-like [Glycine max]
100306632	598	25.70888798	376.0695131	3.870660242	3.12E-39	Up	1.51E-40	LOC100306632	NA	NA	NA	NA	gi|351725467|ref|NP_001237861.1|//uncharacterized protein LOC100306632 precursor [Glycine max]
100804479	2712	357.991872	360.2497994	0.009070795	0.982419871	*	0.955177726	LOC100804479	GO:0016021//integral component of membrane	NA	NA	NA	gi|356502940|ref|XP_003520272.1|//PREDICTED: transmembrane and coiled-coil domain-containing protein 4-like isoform X1 [Glycine max];gi|955306133|ref|XP_014620579.1|//PREDICTED: uncharacterized membrane protein C6F6.13c-like isoform X2 [Glycine max]
100800903	2078	2484.82736	3016.763761	0.279856105	0.000515054	*	0.000152427	LOC100800903	NA	NA	NA	K11093//U1 small nuclear ribonucleoprotein 70kDa	gi|356496753|ref|XP_003517230.1|//PREDICTED: U1 small nuclear ribonucleoprotein 70 kDa isoform X1 [Glycine max];gi|571435800|ref|XP_006573582.1|//PREDICTED: U1 small nuclear ribonucleoprotein 70 kDa isoform X2 [Glycine max]
100781676	2764	29984.14137	23045.8344	-0.379693657	2.41E-15	*	2.79E-16	LOC100781676	NA	GO:0016744//transferase activity, transferring aldehyde or ketonic groups	NA	K00615//transketolase [EC:2.2.1.1]	gi|356536526|ref|XP_003536788.1|//PREDICTED: transketolase, chloroplastic [Glycine max]
100784972	1834	583.5095655	252.0653596	-1.210958439	1.24E-13	Down	1.58E-14	LOC100784972	NA	GO:0016765//transferase activity, transferring alkyl or aryl (other than methyl) groups	GO:0006596//polyamine biosynthetic process	K18787//thermospermine synthase [EC:2.5.1.79]	gi|356552394|ref|XP_003544553.1|//PREDICTED: thermospermine synthase ACAULIS5-like [Glycine max]
100306307	664	1172.632458	73.0299459	-4.005118923	1.33E-101	Down	2.11E-103	LOC100306307	NA	NA	NA	K02883//large subunit ribosomal protein L18e	gi|351734462|ref|NP_001236792.1|//uncharacterized protein LOC100306307 precursor [Glycine max]
BGI_novel_G002368	1064	35.61451137	35.03506898	-0.02366546	0.985326586	*	0.959740837	NA	NA	NA	NA	K02328//DNA polymerase delta subunit 2;K13111//WD40 repeat-containing protein SMU1;K17913//carlactone synthase / all-trans-10'-apo-beta-carotenal 13,14-cleaving dioxygenase [EC:1.13.11.69 1.13.11.70]	gi|955395268|ref|XP_006590077.2|//PREDICTED: uncharacterized protein LOC102665163 [Glycine max]
102661584	861	2.006657028	2.023074152	0.011755143	0.99840013	*	0.991050176	LOC102661584	NA	GO:0008238//exopeptidase activity;GO:0046914//transition metal ion binding	NA	K14213//Xaa-Pro dipeptidase [EC:3.4.13.9]	gi|571437710|ref|XP_006574290.1|//PREDICTED: probable Xaa-Pro aminopeptidase pepP [Glycine max]
106795618	540	0.662379786	0.82010734	0.308154104	0.837701466	*	0.745115634	LOC106795618	NA	NA	NA	K08734//DNA mismatch repair protein MLH1;K19951//TBC1 domain family member 9;K03094//S-phase kinase-associated protein 1;K20290//conserved oligomeric Golgi complex subunit 3;K13457//disease resistance protein RPM1	gi|955360869|ref|XP_014621697.1|//PREDICTED: uncharacterized protein LOC106795618 [Glycine max]
100799283	2240	611.4761572	499.1215658	-0.292905005	0.059765601	*	0.026745903	LOC100799283	NA	GO:0004683//calmodulin-dependent protein kinase activity	NA	K14855//ribosome assembly protein 4	gi|356559633|ref|XP_003548103.1|//PREDICTED: notchless protein homolog [Glycine max]
100809812	1843	493.7771274	428.2033727	-0.205563851	0.326007864	*	0.193837063	LOC100809812	NA	NA	NA	K00128//aldehyde dehydrogenase (NAD+) [EC:1.2.1.3]	gi|356502944|ref|XP_003520274.1|//PREDICTED: aldehyde dehydrogenase family 3 member F1-like [Glycine max]
100807628	2237	0.229975964	0.280735862	0.287730288	0.761426418	*	0.635055932	LOC100807628	NA	GO:0016787//hydrolase activity	NA	K01051//pectinesterase [EC:3.1.1.11]	gi|571519794|ref|XP_006597897.1|//PREDICTED: putative pectinesterase/pectinesterase inhibitor 45 [Glycine max]
100812343	2321	235.0658734	124.9340375	-0.911898521	0.000333315	*	9.59E-05	LOC100812343	NA	NA	NA	K19589//release factor glutamine methyltransferase [EC:2.1.1.297];K10683//BRCA1-associated RING domain protein 1;K11000//callose synthase [EC:2.4.1.-]	gi|356537880|ref|XP_003537434.1|//PREDICTED: pentatricopeptide repeat-containing protein At5g48910 [Glycine max]
BGI_novel_G002750	1777	26.11536146	36.19950764	0.471071403	0.513666734	*	0.347136076	NA	NA	GO:0004553//hydrolase activity, hydrolyzing O-glycosyl compounds	GO:0005975//carbohydrate metabolic process	K19891//glucan endo-1,3-beta-glucosidase 1/2/3 [EC:3.2.1.39]	gi|947075641|gb|KRH24481.1|//hypothetical protein GLYMA_12G043800, partial [Glycine max]
100305573	1187	359.3843663	333.4458763	-0.108075044	0.668402483	*	0.507513527	LOC100305573	NA	NA	NA	NA	gi|571453058|ref|XP_006579344.1|//PREDICTED: uncharacterized protein LOC100305573 isoform X2 [Glycine max];gi|351723845|ref|NP_001237293.1|//uncharacterized protein LOC100305573 [Glycine max];gi|571453056|ref|XP_006579343.1|//PREDICTED: uncharacterized protein LOC100305573 isoform X1 [Glycine max]
100800838	1162	722.8328978	698.9463316	-0.048480485	0.787308948	*	0.677453798	LOC100800838	GO:0009523//photosystem II	GO:0046872//metal ion binding	GO:0044237//cellular metabolic process	K07119//uncharacterized protein	gi|356515973|ref|XP_003526671.1|//PREDICTED: psbP domain-containing protein 4, chloroplastic-like [Glycine max]
100527357	741	156.0667907	549.7461246	1.816601949	1.85E-24	Up	1.43E-25	LOC100527357	NA	NA	GO:0050896//response to stimulus	NA	gi|955343224|ref|XP_014618014.1|//PREDICTED: uncharacterized protein LOC100527357 isoform X2 [Glycine max];gi|571480765|ref|XP_006588416.1|//PREDICTED: uncharacterized protein LOC100527357 isoform X1 [Glycine max];gi|351728076|ref|NP_001238718.1|//uncharacterized protein LOC100527357 [Glycine max]
102668030	1236	12.3160146	14.55160738	0.240643041	0.828508148	*	0.731406685	LOC102668030	NA	NA	NA	K03231//elongation factor 1-alpha;K05909//laccase [EC:1.10.3.2];K18327//RNA exonuclease 4 [EC:3.1.-.-];K14857//AdoMet-dependent rRNA methyltransferase SPB1 [EC:2.1.1.-];K18195//rhamnogalacturonan endolyase [EC:4.2.2.23]	gi|571463240|ref|XP_006582542.1|//PREDICTED: uncharacterized protein LOC102668030 [Glycine max]
106797332	1224	0.229975964	0.280735862	0.287730288	0.761426418	*	0.635055932	LOC106797332	NA	NA	NA	K03469//ribonuclease HI [EC:3.1.26.4]	gi|955387753|ref|XP_014627094.1|//PREDICTED: uncharacterized protein LOC106797332, partial [Glycine max]
100815208	1197	292.0887899	176.1503108	-0.72959997	0.000730377	*	0.000221118	LOC100815208	GO:0005634//nucleus;GO:0005667//transcription factor complex;GO:0016021//integral component of membrane	GO:0001228//transcriptional activator activity, RNA polymerase II transcription regulatory region sequence-specific binding;GO:0003682//chromatin binding;GO:0000977//RNA polymerase II regulatory region sequence-specific DNA binding;GO:0008270//zinc ion binding;GO:0001085//RNA polymerase II transcription factor binding	GO:0030154//cell differentiation;GO:0045944//positive regulation of transcription from RNA polymerase II promoter	K17604//zinc finger SWIM domain-containing protein 3;K17895//GATA-binding protein 3	gi|356542625|ref|XP_003539767.1|//PREDICTED: GATA transcription factor 11-like [Glycine max]
100802620	3672	4168.605591	5236.30284	0.328983658	4.44E-07	*	9.19E-08	LOC100802620	GO:0005634//nucleus	GO:0004652//polynucleotide adenylyltransferase activity;GO:0003723//RNA binding	GO:0031123//RNA 3'-end processing;GO:0043631//RNA polyadenylation;GO:0006378//mRNA polyadenylation	K14376//poly(A) polymerase [EC:2.7.7.19]	gi|571459611|ref|XP_006581462.1|//PREDICTED: nuclear poly(A) polymerase 4 isoform X1 [Glycine max];gi|571459623|ref|XP_006581465.1|//PREDICTED: nuclear poly(A) polymerase 4 isoform X5 [Glycine max];gi|356515639|ref|XP_003526506.1|//PREDICTED: nuclear poly(A) polymerase 4 isoform X2 [Glycine max];gi|965662664|dbj|BAT78373.1|//hypothetical protein VIGAN_02104200 [Vigna angularis var. angularis];gi|…
100802185	2499	393.2265535	363.8093866	-0.11217798	0.655206704	*	0.493602934	LOC100802185	NA	NA	NA	K14840//nucleolar protein 53	gi|356500894|ref|XP_003519265.1|//PREDICTED: uncharacterized protein At2g40430-like [Glycine max]
100813699	1167	29.57777859	23.24244132	-0.347752091	0.731105154	*	0.576040226	LOC100813699	NA	GO:0005488//binding	NA	K12741//heterogeneous nuclear ribonucleoprotein A1/A3;K14411//RNA-binding protein Musashi	gi|363807504|ref|NP_001242397.1|//uncharacterized protein LOC100813699 [Glycine max]
100806846	1633	0.255033023	0.212371864	-0.264091424	0.767600458	*	0.652487374	LOC100806846	NA	NA	NA	K01184//polygalacturonase [EC:3.2.1.15]	gi|955391629|ref|XP_014627864.1|//PREDICTED: LOW QUALITY PROTEIN: polygalacturonase-like [Glycine max]
100787397	1509	991.4353597	973.1161216	-0.026906742	0.877176373	*	0.803059709	LOC100787397	NA	NA	NA	NA	gi|356507500|ref|XP_003522502.1|//PREDICTED: uncharacterized protein LOC100787397 [Glycine max]
100801291	1291	165.8733472	108.5593685	-0.611597857	0.042043552	*	0.018007992	LOC100801291	NA	NA	NA	K20777//null	gi|356567868|ref|XP_003552137.1|//PREDICTED: Werner Syndrome-like exonuclease [Glycine max]
100819330	1458	32.57148183	12.03286899	-1.436628692	0.041922402	Down	0.017945065	LOC100819330	GO:0016021//integral component of membrane	NA	NA	NA	gi|955319542|ref|XP_006580648.2|//PREDICTED: uncharacterized protein LOC100819330 [Glycine max]
100797504	2008	53.85790875	220.2900669	2.032174326	5.26E-13	Up	6.99E-14	LOC100797504	NA	NA	NA	K13267//flavonoid 6-hydroxylase [EC:1.14.13.-];K00512//steroid 17alpha-monooxygenase / 17alpha-hydroxyprogesterone aldolase [EC:1.14.14.19 4.1.2.30]	gi|734414336|gb|KHN37234.1|//Cytochrome P450 71D11 [Glycine soja]
100778374	1096	1361.618242	1233.972649	-0.142011853	0.210581681	*	0.114098378	LOC100778374	NA	NA	NA	K20359//PRA1 family protein 1	gi|356554689|ref|XP_003545676.1|//PREDICTED: PRA1 family protein B3-like [Glycine max]
BGI_novel_G001298	3351	29.11340759	14.61778217	-0.99395927	0.268507668	*	0.1527648	NA	NA	NA	NA	NA	gi|734381767|gb|KHN23354.1|//Nephrocystin-3 [Glycine soja]
100798603	3506	25.14669617	35.15382715	0.483312894	0.511269369	*	0.345044854	LOC100798603	GO:0016021//integral component of membrane	GO:0050664//oxidoreductase activity, acting on NAD(P)H, oxygen as acceptor;GO:0004601//peroxidase activity	GO:0098869//cellular oxidant detoxification;GO:0055114//oxidation-reduction process	K13447//respiratory burst oxidase [EC:1.6.3.- 1.11.1.-]	gi|955381191|ref|XP_014625592.1|//PREDICTED: respiratory burst oxidase homolog protein F-like isoform X2 [Glycine max];gi|571534665|ref|XP_006600576.1|//PREDICTED: respiratory burst oxidase homolog protein F-like isoform X1 [Glycine max]
100500606	1028	168.0466803	150.3386962	-0.160645646	0.655043644	*	0.489775102	LOC100500606	GO:0005786//signal recognition particle, endoplasmic reticulum targeting;GO:0048500//signal recognition particle;GO:0005785//signal recognition particle receptor complex	GO:0003723//RNA binding;GO:0005047//signal recognition particle binding;GO:0008312//7S RNA binding	GO:0006613//cotranslational protein targeting to membrane;GO:0006616//SRP-dependent cotranslational protein targeting to membrane, translocation;GO:0045900//negative regulation of translational elongation;GO:0006448//regulation of translational elongation	K03109//signal recognition particle subunit SRP9	gi|351721950|ref|NP_001236715.1|//uncharacterized protein LOC100500606 [Glycine max]
106795335	984	0.281769986	0.231064424	-0.286222794	0.761426418	*	0.637061387	LOC106795335	NA	NA	NA	K05909//laccase [EC:1.10.3.2];K11423//histone-lysine N-methyltransferase SETD2 [EC:2.1.1.43]	gi|955353782|ref|XP_014620245.1|//PREDICTED: uncharacterized protein LOC106795335 [Glycine max]
100818571	2668	89.86152247	94.39836611	0.071058384	0.887675103	*	0.817140308	LOC100818571	NA	GO:0016759//cellulose synthase activity	NA	K20887//null	gi|356571638|ref|XP_003553983.1|//PREDICTED: xyloglucan glycosyltransferase 4-like [Glycine max]
100815301	1031	74.20749009	46.12513683	-0.686011621	0.13087256	*	0.065414747	LOC100815301	NA	NA	NA	NA	gi|356495663|ref|XP_003516694.1|//PREDICTED: remorin-like [Glycine max]
100805314	1414	362.8927554	309.2494451	-0.230772249	0.276806955	*	0.158470357	LOC100805314	NA	GO:0016787//hydrolase activity	GO:0044238//primary metabolic process	K10396//kinesin family member 5;K01206//alpha-L-fucosidase [EC:3.2.1.51]	gi|363807552|ref|NP_001242659.1|//uncharacterized protein LOC100805314 precursor [Glycine max]
100820449	2599	12.62668776	10.37078736	-0.283950811	0.808054041	*	0.704722821	LOC100820449	NA	NA	NA	NA	gi|356527813|ref|XP_003532501.1|//PREDICTED: uncharacterized protein LOC100820449 [Glycine max]
100800056	1170	5.540658422	67.85957343	3.614423027	5.31E-09	Up	9.32E-10	LOC100800056	NA	NA	NA	K12581//CCR4-NOT transcription complex subunit 7/8;K13126//polyadenylate-binding protein;K01054//acylglycerol lipase [EC:3.1.1.23]	gi|356503823|ref|XP_003520702.1|//PREDICTED: NAC domain-containing protein 90-like [Glycine max]
100794473	1227	0.826146621	0.703892612	-0.231042505	0.871695032	*	0.794627157	LOC100794473	NA	NA	NA	K17302//coatomer subunit beta'	gi|955361088|ref|XP_014621795.1|//PREDICTED: coatomer subunit beta'-2-like [Glycine max]
100789052	1343	1976.276373	2670.165885	0.434144657	1.96E-08	*	3.61E-09	LOC100789052	NA	NA	NA	K07199//5'-AMP-activated protein kinase, regulatory beta subunit	gi|356554272|ref|XP_003545472.1|//PREDICTED: SNF1-related protein kinase regulatory subunit beta-1 [Glycine max]
100780875	1477	2600.599515	1429.970729	-0.86285863	4.28E-27	*	2.99E-28	LOC100780875	GO:0005634//nucleus;GO:0005667//transcription factor complex	GO:0001228//transcriptional activator activity, RNA polymerase II transcription regulatory region sequence-specific binding;GO:0003682//chromatin binding;GO:0000977//RNA polymerase II regulatory region sequence-specific DNA binding;GO:0008270//zinc ion binding;GO:0001085//RNA polymerase II transcription factor binding	GO:0030154//cell differentiation;GO:0045944//positive regulation of transcription from RNA polymerase II promoter	K17895//GATA-binding protein 3	gi|356556282|ref|XP_003546455.1|//PREDICTED: putative GATA transcription factor 22 [Glycine max]
100779000	5060	1056.873354	930.2979208	-0.1840378	0.138322482	*	0.069821249	LOC100779000	NA	NA	NA	K05658//ATP-binding cassette, subfamily B (MDR/TAP), member 1 [EC:3.6.3.44]	gi|356568961|ref|XP_003552676.1|//PREDICTED: ABC transporter B family member 6-like [Glycine max]
100818024	2057	63.0686107	68.40281772	0.117133602	0.835795878	*	0.741183704	LOC100818024	NA	GO:0032559//adenyl ribonucleotide binding;GO:0004672//protein kinase activity	GO:0006464//cellular protein modification process	K04733//interleukin-1 receptor-associated kinase 4 [EC:2.7.11.1];K13430//serine/threonine-protein kinase PBS1 [EC:2.7.11.1]	gi|356505176|ref|XP_003521368.1|//PREDICTED: serine/threonine-protein kinase CDL1-like [Glycine max]
100788436	1975	2164.743216	14560.96991	2.74983865	0	Up	0	LOC100788436	NA	NA	NA	NA	gi|356505064|ref|XP_003521312.1|//PREDICTED: uncharacterized protein LOC100788436 [Glycine max]
102668152	2878	305.9838718	144.8839262	-1.078558064	2.13E-06	Down	4.72E-07	LOC102668152	NA	NA	NA	NA	gi|571533098|ref|XP_006600358.1|//PREDICTED: uncharacterized protein LOC102668152 [Glycine max]
100812280	1224	2912.758686	1578.122807	-0.884176705	1.51E-32	*	8.85E-34	LOC100812280	NA	NA	NA	K01358//ATP-dependent Clp protease, protease subunit [EC:3.4.21.92]	gi|356496453|ref|XP_003517082.1|//PREDICTED: ATP-dependent Clp protease proteolytic subunit 4, chloroplastic-like [Glycine max]
BGI_novel_G004584	3182	27.96590453	23.60184295	-0.244769477	0.847670366	*	0.758066146	NA	NA	GO:0004252//serine-type endopeptidase activity	GO:0006508//proteolysis	K01358//ATP-dependent Clp protease, protease subunit [EC:3.4.21.92]	gi|951030659|ref|XP_014514946.1|//PREDICTED: ATP-dependent Clp protease proteolytic subunit 5, chloroplastic [Vigna radiata var. radiata]
732650	2030	340.9467714	1007.396114	1.563012643	2.66E-33	Up	1.53E-34	LOC732650	NA	GO:0016769//transferase activity, transferring nitrogenous groups;GO:0080130//L-phenylalanine:2-oxoglutarate aminotransferase activity;GO:0016846//carbon-sulfur lyase activity;GO:0004838//L-tyrosine:2-oxoglutarate aminotransferase activity;GO:0048037//cofactor binding;GO:0030170//pyridoxal phosphate binding	GO:0008652//cellular amino acid biosynthetic process;GO:0009058//biosynthetic process;GO:0006520//cellular amino acid metabolic process	K00815//tyrosine aminotransferase [EC:2.6.1.5]	gi|351726492|ref|NP_001238408.1|//tyrosine aminotransferase [Glycine max];gi|571458168|ref|XP_006581072.1|//PREDICTED: tyrosine aminotransferase isoform X1 [Glycine max]
100806616	3438	1843.983097	2077.522876	0.172038932	0.082355243	*	0.038443167	LOC100806616	GO:0005634//nucleus	GO:0003723//RNA binding	NA	K12811//ATP-dependent RNA helicase DDX46/PRP5 [EC:3.6.4.13];K02184//formin 2	gi|571549369|ref|XP_006602937.1|//PREDICTED: protein RIK-like [Glycine max];gi|947051748|gb|KRH01277.1|//hypothetical protein GLYMA_18G266400 [Glycine max]
100814183	1383	732.9881069	597.5420929	-0.294749445	0.038462484	*	0.016296118	LOC100814183	NA	NA	NA	K00930//acetylglutamate kinase [EC:2.7.2.8]	gi|356515515|ref|XP_003526445.1|//PREDICTED: acetylglutamate kinase, chloroplastic-like [Glycine max]
100816797	1282	131.5196757	185.4836997	0.496013761	0.139301841	*	0.070370609	LOC100816797	GO:0031224//intrinsic component of membrane	NA	NA	K13348//protein Mpv17	gi|356575716|ref|XP_003555983.1|//PREDICTED: PXMP2/4 family protein 4-like [Glycine max]
100784641	1472	125.3081102	158.9096068	0.342726552	0.342594309	*	0.205948583	LOC100784641	NA	NA	NA	K19366//spartin	gi|356558910|ref|XP_003547745.1|//PREDICTED: uncharacterized protein LOC100784641 [Glycine max]
BGI_novel_G003057	4316	133.8469949	68.70540349	-0.962089276	0.009831017	*	0.003619762	NA	NA	NA	NA	K13024//inositol-hexakisphosphate/diphosphoinositol-pentakisphosphate 1-kinase [EC:2.7.4.24];K08247//methionine S-methyltransferase [EC:2.1.1.12]	gi|747064765|ref|XP_011078981.1|//PREDICTED: uncharacterized protein LOC105162605 [Sesamum indicum]
100127383	2227	516.9639319	1004.893618	0.958907246	1.04E-15	*	1.18E-16	LOC100127383	NA	GO:0043565//sequence-specific DNA binding;GO:0003700//transcription factor activity, sequence-specific DNA binding	GO:0006355//regulation of transcription, DNA-templated	K18835//WRKY transcription factor 2;K10268//F-box and leucine-rich repeat protein 2/20;K13424//WRKY transcription factor 33;K18834//WRKY transcription factor 1	gi|955338026|ref|XP_014634909.1|//PREDICTED: probable WRKY transcription factor 20 isoform X2 [Glycine max];gi|571544075|ref|XP_006602159.1|//PREDICTED: probable WRKY transcription factor 20 isoform X2 [Glycine max];gi|955338030|ref|XP_014634911.1|//PREDICTED: probable WRKY transcription factor 20 isoform X4 [Glycine max];gi|356524334|ref|XP_003530784.1|//PREDICTED: probable WRKY transcription fa…
100807887	1537	0.959255821	0.579247409	-0.727735929	0.563751848	*	0.394291132	LOC100807887	NA	NA	NA	K16297//serine carboxypeptidase-like clade II [EC:3.4.16.-]	gi|955349943|ref|XP_014619422.1|//PREDICTED: serine carboxypeptidase-like 34 [Glycine max]
100810072	955	733.2644778	562.0990145	-0.383509366	0.004418881	*	0.001523047	LOC100810072	NA	NA	NA	NA	gi|356546150|ref|XP_003541494.1|//PREDICTED: protein CHLORORESPIRATORY REDUCTION 6, chloroplastic-like isoform X1 [Glycine max]
100812080	3004	3225.320508	3121.411627	-0.047243911	0.876694152	*	0.802298955	LOC100812080	NA	GO:0003677//DNA binding	NA	K17046//protein DEK	gi|571474136|ref|XP_006586131.1|//PREDICTED: glutamic acid-rich protein-like isoform X1 [Glycine max];gi|356527146|ref|XP_003532174.1|//PREDICTED: glutamic acid-rich protein-like isoform X2 [Glycine max];gi|571474145|ref|XP_006586135.1|//PREDICTED: glutamic acid-rich protein-like isoform X3 [Glycine max]
100794949	1647	196.0599248	849.9549283	2.116091665	2.55E-46	Up	1.04E-47	LOC100794949	NA	NA	NA	NA	gi|734418988|gb|KHN39905.1|//hypothetical protein glysoja_020645 [Glycine soja];gi|947080433|gb|KRH29222.1|//hypothetical protein GLYMA_11G104100 [Glycine max]
100813626	693	5.060020443	6.673747745	0.399353943	0.79937867	*	0.693298737	LOC100813626	GO:0044424//intracellular part	GO:0008289//lipid binding;GO:0005319//lipid transporter activity	GO:0006869//lipid transport	NA	gi|358248848|ref|NP_001239950.1|//uncharacterized protein LOC100813626 [Glycine max]
100808435	3838	158.9705142	130.6644475	-0.282892548	0.41132749	*	0.259404413	LOC100808435	NA	GO:0000166//nucleotide binding;GO:0004672//protein kinase activity	NA	K14510//serine/threonine-protein kinase CTR1 [EC:2.7.11.1]	gi|571449934|ref|XP_006578285.1|//PREDICTED: serine/threonine-protein kinase CTR1-like [Glycine max]
100792523	1182	951.5431035	1006.879096	0.081549543	0.595366195	*	0.428170471	LOC100792523	NA	GO:0048037//cofactor binding	GO:0008152//metabolic process	K01256//aminopeptidase N [EC:3.4.11.2];K19073//divinyl chlorophyllide a 8-vinyl-reductase [EC:1.3.1.75];K08956//AFG3 family protein [EC:3.4.24.-]	gi|356512181|ref|XP_003524799.1|//PREDICTED: uncharacterized protein At2g34460, chloroplastic [Glycine max]
BGI_novel_G001963	2366	119.3158984	124.938979	0.066437355	0.917875264	*	0.864191754	NA	NA	GO:0008234//cysteine-type peptidase activity	GO:0006508//proteolysis	K16287//ubiquitin-like-specific protease 1C/D [EC:3.4.22.68]	gi|734390966|gb|KHN27022.1|//Ubiquitin-like-specific protease 1D [Glycine soja]
100797053	1003	107.649012	201.5684119	0.904934491	0.0022419	*	0.00073307	LOC100797053	NA	NA	NA	NA	gi|356504756|ref|XP_003521161.1|//PREDICTED: uncharacterized protein LOC100797053 [Glycine max]
106795404	1533	0.803937844	2.745679285	1.772007248	0.167276688	*	0.087108061	LOC106795404	NA	NA	NA	K13420//LRR receptor-like serine/threonine-protein kinase FLS2 [EC:2.7.11.1]	gi|955354296|ref|XP_014620357.1|//PREDICTED: DNA-damage-repair/toleration protein DRT100-like [Glycine max]
BGI_novel_G000778	3974	73.60143978	96.17394346	0.385912087	0.358547118	*	0.218071656	NA	GO:0008274//gamma-tubulin ring complex;GO:0005874//microtubule;GO:0005816//spindle pole body;GO:0000923//equatorial microtubule organizing center;GO:0005813//centrosome	GO:0043015//gamma-tubulin binding;GO:0005200//structural constituent of cytoskeleton;GO:0051011//microtubule minus-end binding;GO:0004383//guanylate cyclase activity	GO:0006182//cGMP biosynthetic process;GO:0007126//meiotic nuclear division;GO:0090307//mitotic spindle assembly;GO:0051298//centrosome duplication;GO:0051415//interphase microtubule nucleation by interphase microtubule organizing center;GO:0031122//cytoplasmic microtubule organization	K16572//gamma-tubulin complex component 5	gi|947112939|gb|KRH61241.1|//hypothetical protein GLYMA_04G036400 [Glycine max]
100812892	1439	409.1464718	545.5438991	0.415077882	0.011741862	*	0.00439634	LOC100812892	NA	NA	NA	K06963//tRNA acetyltransferase TAN1	gi|363808318|ref|NP_001242247.1|//uncharacterized protein LOC100812892 [Glycine max]
100789853	1131	387.5545782	447.500801	0.207490769	0.291451643	*	0.169015482	LOC100789853	GO:0044424//intracellular part	NA	GO:0012501//programmed cell death	K12828//splicing factor 3B subunit 1	gi|356538587|ref|XP_003537784.1|//PREDICTED: anamorsin homolog [Glycine max]
100783140	1006	0.662379786	0.82010734	0.308154104	0.837701466	*	0.745115634	LOC100783140	NA	NA	NA	K14484//auxin-responsive protein IAA	gi|356572850|ref|XP_003554578.1|//PREDICTED: auxin-responsive protein IAA20-like [Glycine max]
100810310	1093	3392.681035	3103.286957	-0.128628693	0.126226961	*	0.062663491	LOC100810310	GO:0030529//intracellular ribonucleoprotein complex;GO:0022625//cytosolic large ribosomal subunit	GO:0005198//structural molecule activity;GO:0003735//structural constituent of ribosome	GO:0010467//gene expression;GO:0002181//cytoplasmic translation	K02877//large subunit ribosomal protein L15e	gi|955379538|ref|XP_003549922.2|//PREDICTED: 60S ribosomal protein L15-1 [Glycine max]
100798563	1622	182.4672704	201.4768	0.142976015	0.672697322	*	0.512642125	LOC100798563	NA	NA	NA	K11982//E3 ubiquitin-protein ligase RNF115/126 [EC:2.3.2.27]	gi|356520915|ref|XP_003529105.1|//PREDICTED: E3 ubiquitin-protein ligase RING1-like [Glycine max]
100820254	2337	139.0014592	182.5043728	0.392831003	0.18175547	*	0.095979095	LOC100820254	GO:0031224//intrinsic component of membrane	NA	GO:0015833//peptide transport	K14638//solute carrier family 15 (peptide/histidine transporter), member 3/4	gi|356520991|ref|XP_003529142.1|//PREDICTED: protein NRT1/ PTR FAMILY 8.1-like [Glycine max]
BGI_novel_G000144	689	1613.012994	1777.495915	0.140088184	0.171231252	*	0.089555296	NA	GO:0005634//nucleus;GO:0000786//nucleosome	GO:0003677//DNA binding	GO:0006334//nucleosome assembly	K11275//histone H1/5	gi|734411660|gb|KHN36046.1|//Histone H1 [Glycine soja]
100811870	3408	1456.09612	1566.683244	0.105607928	0.376136682	*	0.231694661	LOC100811870	NA	NA	NA	K08770//ubiquitin C;K04523//ubiquilin	gi|571512138|ref|XP_006596525.1|//PREDICTED: large proline-rich protein BAG6-like isoform X3 [Glycine max];gi|571512128|ref|XP_006596522.1|//PREDICTED: large proline-rich protein BAG6-like isoform X1 [Glycine max];gi|571512142|ref|XP_006596527.1|//PREDICTED: large proline-rich protein BAG6-like isoform X5 [Glycine max];gi|571512135|ref|XP_006596524.1|//PREDICTED: large proline-rich protein BAG6-l…
100797045	4996	636.5446283	531.6132683	-0.259884553	0.087266806	*	0.041074728	LOC100797045	NA	NA	NA	NA	gi|734320284|gb|KHN03827.1|//WD repeat and FYVE domain-containing protein 3 [Glycine soja]
BGI_novel_G001691	1502	59.25637008	42.10436975	-0.493000283	0.761426418	*	0.625013925	NA	GO:0005840//ribosome	GO:0003723//RNA binding;GO:0003735//structural constituent of ribosome	GO:0006412//translation	K02945//small subunit ribosomal protein S1	gi|358248430|ref|NP_001239880.1|//uncharacterized protein LOC100812847 [Glycine max]
102659477	669	0.482982485	0.488792814	0.017252205	0.994548367	*	0.982761012	LOC102659477	NA	NA	NA	K05283//phosphatidylinositol glycan, class W [EC:2.3.-.-]	gi|955338895|ref|XP_014617088.1|//PREDICTED: uncharacterized protein LOC106794352 [Glycine max]
100786628	2909	178.2141148	2378.389155	3.73830128	7.78E-222	Up	4.25E-224	LOC100786628	NA	NA	NA	NA	gi|356534852|ref|XP_003535965.1|//PREDICTED: uncharacterized protein LOC100786628 [Glycine max]
100779788	1252	329.6320903	202.6693636	-0.701728678	0.001155062	*	0.000360433	LOC100779788	GO:0043231//intracellular membrane-bounded organelle	NA	NA	K20721//null	gi|571465124|ref|XP_003528823.2|//PREDICTED: reticulon-like protein B5 [Glycine max]
100306133	824	278.3572856	276.6765021	-0.008737722	0.986762194	*	0.961827991	LOC100306133	NA	NA	GO:0051234//establishment of localization	K03098//apolipoprotein D and lipocalin family protein	gi|351734470|ref|NP_001238084.1|//uncharacterized protein LOC100306133 [Glycine max]
100793466	1101	5.93316546	3.919862811	-0.597998853	0.682907148	*	0.524802087	LOC100793466	NA	GO:0004553//hydrolase activity, hydrolyzing O-glycosyl compounds;GO:0043167//ion binding	GO:0044238//primary metabolic process	K01183//chitinase [EC:3.2.1.14]	gi|356526910|ref|XP_003532058.1|//PREDICTED: acidic endochitinase-like [Glycine max]
100780033	3264	5.078634839	68.40503169	3.751589799	2.11E-09	Up	3.59E-10	LOC100780033	NA	NA	NA	K19613//leucine-rich repeat protein SHOC2;K15078//structure-specific endonuclease subunit SLX1 [EC:3.6.1.-]	gi|955307829|ref|XP_014623640.1|//PREDICTED: putative disease resistance protein RGA4 [Glycine max]
BGI_novel_G000838	347	2.611830232	0.796292544	-1.713690672	0.183703524	*	0.097169464	NA	NA	NA	NA	K16196//eukaryotic translation initiation factor 2-alpha kinase 4 [EC:2.7.11.1];K00383//glutathione reductase (NADPH) [EC:1.8.1.7]	gi|734333028|gb|KHN07600.1|//Retrovirus-related Pol polyprotein from transposon opus, partial [Glycine soja]
102669025	1068	2.043314251	4.020800237	0.976571562	0.50512976	*	0.339571578	LOC102669025	NA	NA	NA	K20777//null;K12447//UDP-sugar pyrophosphorylase [EC:2.7.7.64];K05387//glutamate receptor, ionotropic, plant;K05665//ATP-binding cassette, subfamily C (CFTR/MRP), member 1;K08237//hydroquinone glucosyltransferase [EC:2.4.1.218]	gi|571571455|ref|XP_006606864.1|//PREDICTED: uncharacterized protein LOC102669025 [Glycine max]
100784509	2034	504.9372993	934.1274653	0.887515173	4.74E-11	*	7.15E-12	LOC100784509	NA	NA	NA	K17917//sorting nexin-1/2	gi|356499181|ref|XP_003518421.1|//PREDICTED: sorting nexin 2B-like [Glycine max]
100782164	1383	1393.974077	1576.629835	0.177640247	0.107086427	*	0.051932794	LOC100782164	NA	NA	NA	K11982//E3 ubiquitin-protein ligase RNF115/126 [EC:2.3.2.27]	gi|356528603|ref|XP_003532889.1|//PREDICTED: E3 ubiquitin-protein ligase RNF181 homolog [Glycine max]
BGI_novel_G002047	994	39.9050287	22.87587322	-0.802743746	0.211085891	*	0.114431772	NA	NA	NA	NA	NA	gi|321172998|gb|ADW77283.1|//CLE29 protein [Glycine max]
100801351	2413	164.8119388	150.3026431	-0.132950374	0.726640235	*	0.571486134	LOC100801351	NA	GO:0016773//phosphotransferase activity, alcohol group as acceptor	GO:0019321//pentose metabolic process;GO:0006796//phosphate-containing compound metabolic process	K10450//kelch-like protein 12;K10442//kelch-like protein 1/4/5;K20100//YTH domain-containing protein 1;K17279//receptor expression-enhancing protein 5/6;K10457//kelch-like protein 20;K10443//kelch-like protein 2/3	gi|571563633|ref|XP_006605506.1|//PREDICTED: uncharacterized protein LOC100801351 isoform X1 [Glycine max];gi|571563622|ref|XP_006605503.1|//PREDICTED: pseudouridine kinase isoform X5 [Glycine max];gi|571563639|ref|XP_006605508.1|//PREDICTED: uncharacterized protein LOC100801351 isoform X2 [Glycine max];gi|955393315|ref|XP_014628298.1|//PREDICTED: pseudouridine kinase isoform X3 [Glycine max];gi|…
106799754	1370	15.01151914	19.06315048	0.344716583	0.743936389	*	0.59199273	LOC106799754	NA	NA	NA	K21026//null;K00279//cytokinin dehydrogenase [EC:1.5.99.12];K15283//solute carrier family 35, member E1;K20724//null;K04460//serine/threonine-protein phosphatase 5 [EC:3.1.3.16]	gi|955304699|ref|XP_014634630.1|//PREDICTED: serine/threonine-protein phosphatase 7 long form homolog [Glycine max]
100816228	2312	2512.887052	1978.564796	-0.344891514	0.000250101	*	7.08E-05	LOC100816228	GO:0005829//cytosol	GO:0004615//phosphomannomutase activity	GO:0005975//carbohydrate metabolic process	NA	gi|356535637|ref|XP_003536351.1|//PREDICTED: phosphomannomutase/phosphoglucomutase-like isoform X2 [Glycine max];gi|571484017|ref|XP_006589427.1|//PREDICTED: phosphomannomutase/phosphoglucomutase-like isoform X1 [Glycine max];gi|571484020|ref|XP_006589428.1|//PREDICTED: phosphomannomutase/phosphoglucomutase-like isoform X3 [Glycine max]
100811638	1352	370.1302039	1056.254601	1.512852852	4.70E-35	Up	2.57E-36	LOC100811638	GO:0044464//cell part	GO:0000030//mannosyltransferase activity	NA	NA	gi|920698821|gb|KOM42046.1|//hypothetical protein LR48_Vigan04g224400, partial [Vigna angularis]
100805084	1066	26.18884028	10.90218941	-1.264334284	0.09480186	*	0.045147506	LOC100805084	NA	GO:0046914//transition metal ion binding	NA	K09377//cysteine and glycine-rich protein	gi|356513577|ref|XP_003525489.1|//PREDICTED: LIM domain-containing protein WLIM1-like [Glycine max]
100804435	1865	329.599231	905.2490829	1.457601934	2.58E-27	Up	1.79E-28	LOC100804435	NA	GO:0046914//transition metal ion binding;GO:0008270//zinc ion binding	NA	K19043//E3 ubiquitin-protein ligase RHF [EC:2.3.2.27]	gi|734433466|gb|KHN46721.1|//E3 ubiquitin-protein ligase [Glycine soja];gi|356560785|ref|XP_003548668.1|//PREDICTED: RING finger protein 44-like [Glycine max];gi|734433465|gb|KHN46720.1|//hypothetical protein glysoja_014972 [Glycine soja]
100781736	4568	1314.486984	1502.025909	0.192409842	0.061107364	*	0.027410707	LOC100781736	GO:0016459//myosin complex	GO:0003779//actin binding;GO:0005524//ATP binding;GO:0003774//motor activity	NA	K10357//myosin V	gi|356576949|ref|XP_003556592.1|//PREDICTED: myosin-1-like [Glycine max]
100794971	2004	140.8412806	78.2040559	-0.848754913	0.007007318	*	0.002504359	LOC100794971	NA	GO:0016279//protein-lysine N-methyltransferase activity	GO:0018026//peptidyl-lysine monomethylation	K05302//N-lysine methyltransferase SETD6 [EC:2.1.1.-]	gi|356574815|ref|XP_003555540.1|//PREDICTED: ribosomal lysine N-methyltransferase 3-like [Glycine max]
100809337	2575	13.79763425	9.948713713	-0.471839009	0.677208225	*	0.518272359	LOC100809337	NA	NA	NA	K04733//interleukin-1 receptor-associated kinase 4 [EC:2.7.11.1]	gi|947039899|gb|KRG89623.1|//hypothetical protein GLYMA_20G035400 [Glycine max]
100785229	2693	1750.153429	2739.410347	0.646383986	1.73E-17	*	1.81E-18	LOC100785229	NA	GO:0015645//fatty acid ligase activity;GO:0003824//catalytic activity	GO:0008152//metabolic process	K01897//long-chain acyl-CoA synthetase [EC:6.2.1.3]	gi|356534226|ref|XP_003535658.1|//PREDICTED: long chain acyl-CoA synthetase 6, peroxisomal-like [Glycine max];gi|357444293|ref|XP_003592424.1|//long chain acyl-CoA synthetase 7, peroxisomal protein [Medicago truncatula]
100780478	1977	86.87391102	331.6727424	1.93276556	2.07E-16	Up	2.28E-17	LOC100780478	NA	GO:0032559//adenyl ribonucleotide binding;GO:0004672//protein kinase activity	GO:0006464//cellular protein modification process;GO:0023052//signaling	K07198//5'-AMP-activated protein kinase, catalytic alpha subunit [EC:2.7.11.11]	gi|356514984|ref|XP_003526181.1|//PREDICTED: CBL-interacting serine/threonine-protein kinase 25-like [Glycine max]
100778816	2337	807.5154838	84.0848107	-3.263572806	4.29E-67	Down	1.15E-68	LOC100778816	GO:0016020//membrane	GO:0016491//oxidoreductase activity	GO:0008152//metabolic process	K04733//interleukin-1 receptor-associated kinase 4 [EC:2.7.11.1]	gi|571445578|ref|XP_006576844.1|//PREDICTED: probable inactive leucine-rich repeat receptor-like protein kinase At1g66830 [Glycine max]
BGI_novel_G002259	1386	82.43158302	220.9407705	1.42239056	4.62E-08	Up	8.79E-09	NA	NA	NA	NA	NA	gi|734358281|gb|KHN14774.1|//Putative WRKY transcription factor 4 [Glycine soja]
100778961	1277	706.2984	468.8024405	-0.591297748	5.52E-05	*	1.43E-05	LOC100778961	NA	NA	NA	K08825//dual specificity tyrosine-phosphorylation-regulated kinase 1 [EC:2.7.12.1]	gi|359807395|ref|NP_001241385.1|//uncharacterized protein LOC100778961 [Glycine max]
100783193	2681	335.1127202	350.1638831	0.063383838	0.800820754	*	0.695111641	LOC100783193	NA	NA	NA	K14050//geranylgeranyl transferase type-2 subunit alpha [EC:2.5.1.60]	gi|356515736|ref|XP_003526554.1|//PREDICTED: uncharacterized protein LOC100783193 [Glycine max]
BGI_novel_G003895	1294	84.22971242	78.22524525	-0.106694964	0.837798955	*	0.745220728	NA	NA	NA	NA	NA	gi|947052686|gb|KRH02139.1|//hypothetical protein GLYMA_17G018700 [Glycine max]
100793204	1669	1187.096046	859.4255108	-0.465992159	2.51E-05	*	6.21E-06	LOC100793204	GO:0016020//membrane	NA	NA	NA	gi|502112530|ref|XP_004494361.1|//PREDICTED: protein LOW PSII ACCUMULATION 1, chloroplastic [Cicer arietinum];gi|356572722|ref|XP_003554515.1|//PREDICTED: protein LOW PSII ACCUMULATION 1, chloroplastic-like [Glycine max]
100814765	3482	766.7516882	950.2775174	0.309589459	0.010765218	*	0.003995244	LOC100814765	NA	GO:0005488//binding	NA	K14787//multiple RNA-binding domain-containing protein 1;K17579//protein phosphatase 1 regulatory subunit 42	gi|734309817|gb|KHM99627.1|//Protein MEI2-like 2 [Glycine soja]
100790087	2577	2825.016692	2711.450277	-0.059194678	0.559288783	*	0.388654356	LOC100790087	NA	GO:0005516//calmodulin binding	GO:0006950//response to stress	NA	gi|356547543|ref|XP_003542171.1|//PREDICTED: calmodulin-binding protein 60 B [Glycine max]
100795801	1497	174.8207596	857.9945156	2.295091914	5.05E-53	Up	1.75E-54	LOC100795801	NA	NA	NA	K13717//OTU domain-containing protein 3 [EC:3.4.19.12];K16743//abnormal spindle-like microcephaly-associated protein	gi|356498681|ref|XP_003518178.1|//PREDICTED: OTU domain-containing protein DDB_G0284757-like [Glycine max]
BGI_novel_G003156	1622	1.657988747	71.87101131	5.437903866	4.57E-11	Up	6.88E-12	NA	NA	NA	NA	K09422//myb proto-oncogene protein, plant	gi|947073351|gb|KRH22242.1|//hypothetical protein GLYMA_13G287700 [Glycine max]
100795748	1174	356.9119391	376.0188658	0.075236885	0.761426418	*	0.631968189	LOC100795748	GO:0043231//intracellular membrane-bounded organelle;GO:0005634//nucleus;GO:0019773//proteasome core complex, alpha-subunit complex;GO:0005737//cytoplasm;GO:0005839//proteasome core complex	GO:0004175//endopeptidase activity;GO:0004298//threonine-type endopeptidase activity	GO:0006511//ubiquitin-dependent protein catabolic process;GO:0019941//modification-dependent protein catabolic process	K02726//20S proteasome subunit alpha 2 [EC:3.4.25.1]	gi|571469078|ref|XP_006584582.1|//PREDICTED: uncharacterized protein LOC100799108 isoform X2 [Glycine max];gi|356557004|ref|XP_003546808.1|//PREDICTED: proteasome subunit alpha type-2-A-like [Glycine max]
100784176	1661	989.7033076	586.8104551	-0.754101525	1.54E-10	*	2.41E-11	LOC100784176	NA	GO:0008237//metallopeptidase activity;GO:0008238//exopeptidase activity	GO:0019538//protein metabolic process	K01265//methionyl aminopeptidase [EC:3.4.11.18]	gi|363807046|ref|NP_001242070.1|//uncharacterized protein LOC100784176 [Glycine max];gi|571443546|ref|XP_006576221.1|//PREDICTED: uncharacterized protein LOC100784176 isoform X1 [Glycine max]
100815681	2037	48.20689221	62.61200035	0.377199768	0.505498446	*	0.339897053	LOC100815681	NA	NA	NA	K07200//5'-AMP-activated protein kinase, regulatory gamma subunit	gi|947085195|gb|KRH33916.1|//hypothetical protein GLYMA_10G153700 [Glycine max];gi|947043143|gb|KRG92867.1|//hypothetical protein GLYMA_20G234600 [Glycine max];gi|955393876|ref|XP_014628401.1|//PREDICTED: sucrose nonfermenting 4-like protein isoform X2 [Glycine max]
100817983	1011	53.6589344	1182.508905	4.461888833	1.50E-109	Up	2.19E-111	LOC100817983	NA	NA	NA	K03239//translation initiation factor eIF-2B subunit alpha	gi|356532197|ref|XP_003534660.1|//PREDICTED: protein LURP-one-related 10 [Glycine max]
100817242	1830	934.507449	613.00229	-0.6083137	3.93E-07	*	8.09E-08	LOC100817242	NA	GO:0016747//transferase activity, transferring acyl groups other than amino-acyl groups	NA	K13508//glycerol-3-phosphate acyltransferase [EC:2.3.1.15]	gi|571434975|ref|XP_006573346.1|//PREDICTED: glycerol-3-phosphate 2-O-acyltransferase 6-like [Glycine max]
100812776	1381	516.2999728	390.6831772	-0.402210388	0.021396105	*	0.008479907	LOC100812776	NA	NA	NA	K10706//senataxin [EC:3.6.4.-]	gi|571509917|ref|XP_006596191.1|//PREDICTED: prolyl-tRNA synthetase associated domain-containing protein 1-like isoform X2 [Glycine max];gi|571509913|ref|XP_006596190.1|//PREDICTED: prolyl-tRNA synthetase associated domain-containing protein 1-like isoform X1 [Glycine max]
100777092	1361	312.2159971	355.2562784	0.186315687	0.435238363	*	0.278073993	LOC100777092	NA	NA	GO:0006355//regulation of transcription, DNA-templated	K13963//serpin B;K17604//zinc finger SWIM domain-containing protein 3	gi|947075783|gb|KRH24623.1|//hypothetical protein GLYMA_12G052000 [Glycine max];gi|571491257|ref|XP_006591856.1|//PREDICTED: uncharacterized protein LOC100777092 isoform X1 [Glycine max]
100527655	993	381.0618288	379.7229796	-0.005077791	0.993558494	*	0.97415944	LOC100527655	GO:0031224//intrinsic component of membrane	NA	NA	NA	gi|571480779|ref|XP_006588423.1|//PREDICTED: uncharacterized protein LOC100527655 isoform X1 [Glycine max];gi|351724733|ref|NP_001235532.1|//uncharacterized protein LOC100527655 [Glycine max]
100807286	2186	675.8124332	471.6005319	-0.519057547	0.000474493	*	0.000139757	LOC100807286	NA	NA	NA	K12126//phytochrome-interacting factor 3	gi|571477057|ref|XP_003533887.2|//PREDICTED: transcription factor bHLH66-like [Glycine max]
100781899	1581	3.691635595	5.20540974	0.495751578	0.761426418	*	0.614512975	LOC100781899	NA	NA	NA	K09645//vitellogenic carboxypeptidase-like protein [EC:3.4.16.-]	gi|356577079|ref|XP_003556655.1|//PREDICTED: serine carboxypeptidase-like 50 [Glycine max]
102661948	685	0.976246314	6.13567077	2.651903971	0.027180342	Up	0.011064617	LOC102661948	NA	NA	NA	NA	NA
100789677	3451	6.477561627	49.60606357	2.936993737	5.25E-06	Up	1.21E-06	LOC100789677	NA	NA	NA	K04733//interleukin-1 receptor-associated kinase 4 [EC:2.7.11.1]	gi|571444108|ref|XP_003521957.2|//PREDICTED: probable leucine-rich repeat receptor-like protein kinase At1g35710 [Glycine max]
100816623	1842	170.9035042	135.747809	-0.332253066	0.310542556	*	0.182804739	LOC100816623	NA	NA	NA	K14684//solute carrier family 25 (mitochondrial phosphate transporter), member 23/24/25/41	gi|356508098|ref|XP_003522797.1|//PREDICTED: probable mitochondrial adenine nucleotide transporter BTL3 [Glycine max]
100798663	1188	13.38673102	2.6936811	-2.313152735	0.031492364	Down	0.013035516	LOC100798663	NA	GO:0003824//catalytic activity	GO:0006720//isoprenoid metabolic process	K13789//geranylgeranyl diphosphate synthase, type II [EC:2.5.1.1 2.5.1.10 2.5.1.29]	gi|947045715|gb|KRG95344.1|//hypothetical protein GLYMA_19G144800 [Glycine max]
100810397	2251	513.3307038	585.8100672	0.190544431	0.295285928	*	0.17178317	LOC100810397	NA	GO:0016868//intramolecular transferase activity, phosphotransferases	GO:0044238//primary metabolic process	NA	gi|356576034|ref|XP_003556140.1|//PREDICTED: phosphomannomutase/phosphoglucomutase [Glycine max]
100500128	1728	683.0247953	609.8236252	-0.16354591	0.329844266	*	0.196708233	LOC100500128	NA	GO:0004000//adenosine deaminase activity;GO:0050270//S-adenosylhomocysteine deaminase activity;GO:0019120//hydrolase activity, acting on acid halide bonds, in C-halide compounds;GO:0018763//hydroxydechloroatrazine ethylaminohydrolase activity	GO:0019700//organic phosphonate catabolic process	K01487//guanine deaminase [EC:3.5.4.3];K11806//WD repeat and SOF domain-containing protein 1	gi|351721551|ref|NP_001237213.1|//uncharacterized protein LOC100500128 [Glycine max];gi|571562418|ref|XP_006605306.1|//PREDICTED: uncharacterized protein LOC100500128 isoform X1 [Glycine max]
100809613	1216	501.8365383	976.4858268	0.960381588	2.83E-15	*	3.29E-16	LOC100809613	NA	NA	NA	NA	gi|356496275|ref|XP_003516994.1|//PREDICTED: binding partner of ACD11 1-like [Glycine max]
100798133	1778	1.948023471	3.559949667	0.869845784	0.567741751	*	0.398135832	LOC100798133	NA	GO:0003677//DNA binding	GO:0006351//transcription, DNA-templated	K16670//homeobox protein Meis2;K15613//homeobox protein Meis1	gi|356506913|ref|XP_003522218.1|//PREDICTED: homeobox protein knotted-1-like 2 [Glycine max]
BGI_novel_G000537	6650	37.02196883	2.998966707	-3.625844208	5.01E-05	Down	1.29E-05	NA	GO:0016020//membrane	GO:0016709//oxidoreductase activity, acting on paired donors, with incorporation or reduction of molecular oxygen, NAD(P)H as one donor, and incorporation of one atom of oxygen;GO:0020037//heme binding;GO:0005506//iron ion binding	GO:0044550//secondary metabolite biosynthetic process;GO:0055114//oxidation-reduction process	K00517	gi|734417212|gb|KHN38815.1|//Cytochrome P450 71B37 [Glycine soja]
100801121	1996	786.4319269	215.2961786	-1.86899918	7.83E-27	Down	5.55E-28	LOC100801121	NA	NA	NA	K15397//3-ketoacyl-CoA synthase [EC:2.3.1.199]	gi|356535919|ref|XP_003536489.1|//PREDICTED: 3-ketoacyl-CoA synthase 11-like [Glycine max]
100818216	1875	116.137098	329.3740981	1.503898216	4.43E-12	Up	6.20E-13	LOC100818216	NA	NA	NA	NA	gi|356572480|ref|XP_003554396.1|//PREDICTED: ACT domain-containing protein ACR10-like [Glycine max]
100101902	1425	537.8583079	174.1370786	-1.627002738	6.40E-18	Down	6.54E-19	IF7GT	NA	GO:0016757//transferase activity, transferring glycosyl groups	NA	K12938//anthocyanidin 5,3-O-glucosyltransferase [EC:2.4.1.-];K13263//isoflavone 7-O-glucosyltransferase [EC:2.4.1.170];K08237//hydroquinone glucosyltransferase [EC:2.4.1.218]	gi|351721420|ref|NP_001235161.1|//isoflavone 7-O-glucosyltransferase 1 [Glycine max]
BGI_novel_G001894	2385	476.4103574	690.3398854	0.535102062	0.001097107	*	0.000341265	NA	NA	NA	NA	K10280//F-box and leucine-rich repeat protein 14	gi|734416077|gb|KHN38005.1|//F-box/LRR-repeat protein 14 [Glycine soja]
100815822	2130	556.0503564	210.9853973	-1.39807239	5.31E-16	Down	5.94E-17	LOC100815822	NA	NA	NA	K00873//pyruvate kinase [EC:2.7.1.40]	gi|356559692|ref|XP_003548131.1|//PREDICTED: plastidial pyruvate kinase 2-like [Glycine max]
100789339	3488	236.6450563	236.0254204	-0.003782535	0.994963564	*	0.984617322	LOC100789339	NA	NA	NA	K08286//protein-serine/threonine kinase [EC:2.7.11.-]	gi|356508158|ref|XP_003522827.1|//PREDICTED: serine/threonine-protein kinase D6PKL1-like [Glycine max]
100500046	714	6319.658227	4983.651205	-0.342643437	2.51E-05	*	6.21E-06	LOC100500046	GO:0030529//intracellular ribonucleoprotein complex	GO:0005198//structural molecule activity	GO:0010467//gene expression	K02889//large subunit ribosomal protein L21e	gi|351725972|ref|NP_001236087.1|//uncharacterized protein LOC100500046 [Glycine max]
100808133	1159	1865.084729	1587.695883	-0.232306576	0.020444728	*	0.008061636	LOC100808133	GO:0043231//intracellular membrane-bounded organelle;GO:0000502//proteasome complex	GO:0004175//endopeptidase activity	GO:0006508//proteolysis	K02739//20S proteasome subunit beta 2 [EC:3.4.25.1]	gi|734383199|gb|KHN23855.1|//Proteasome subunit beta type-7-B [Glycine soja];gi|356501624|ref|XP_003519624.1|//PREDICTED: proteasome subunit beta type-7-B [Glycine max]
100804094	2525	73.47074847	607.7201198	3.048165179	1.98E-53	Up	6.82E-55	LOC100804094	NA	GO:0032559//adenyl ribonucleotide binding;GO:0004672//protein kinase activity	GO:0006464//cellular protein modification process	K04733//interleukin-1 receptor-associated kinase 4 [EC:2.7.11.1]	gi|356497745|ref|XP_003517719.1|//PREDICTED: cysteine-rich receptor-like protein kinase 2 [Glycine max]
100811549	1607	344.576316	780.2425723	1.179099175	3.07E-16	Up	3.40E-17	LOC100811549	NA	GO:0046914//transition metal ion binding	NA	K03070//preprotein translocase subunit SecA	gi|356526473|ref|XP_003531842.1|//PREDICTED: uncharacterized protein LOC100811549 [Glycine max]
100807517	2800	546.5397098	251.5344509	-1.119570312	7.68E-12	Down	1.09E-12	LOC100807517	GO:0031224//intrinsic component of membrane	GO:0032559//adenyl ribonucleotide binding;GO:0004672//protein kinase activity;GO:0016628//oxidoreductase activity, acting on the CH-CH group of donors, NAD or NADP as acceptor	GO:0006464//cellular protein modification process	K04733//interleukin-1 receptor-associated kinase 4 [EC:2.7.11.1]	gi|356536282|ref|XP_003536668.1|//PREDICTED: probable inactive leucine-rich repeat receptor-like protein kinase At1g66830 [Glycine max]
100778939	1713	289.3609568	281.6426509	-0.039004446	0.892909128	*	0.826151031	LOC100778939	NA	NA	NA	K12616//enhancer of mRNA-decapping protein 4	gi|947097910|gb|KRH46495.1|//hypothetical protein GLYMA_08G337400 [Glycine max]
BGI_novel_G001421	1622	66.38376562	62.71237205	-0.082080379	0.917254404	*	0.863063892	NA	GO:0005783//endoplasmic reticulum	GO:0046872//metal ion binding;GO:0005524//ATP binding;GO:0016887//ATPase activity	GO:0006810//transport;GO:0045048//protein insertion into ER membrane	K01551//arsenite-transporting ATPase [EC:3.6.3.16]	gi|356520477|ref|XP_003528888.1|//PREDICTED: ATPase ASNA1 homolog [Glycine max]
BGI_novel_G000178	656	24.50223815	17.08688822	-0.520023853	0.548222303	*	0.378546761	NA	NA	GO:0003904//deoxyribodipyrimidine photo-lyase activity	GO:0006281//DNA repair	K01669//deoxyribodipyrimidine photo-lyase [EC:4.1.99.3]	gi|947129566|gb|KRH77420.1|//hypothetical protein GLYMA_01G212300 [Glycine max]
100798817	1322	400.7240377	138.4237987	-1.533517051	1.14E-14	Down	1.37E-15	LOC100798817	GO:0016021//integral component of membrane	NA	NA	NA	gi|947048047|gb|KRG97575.1|//hypothetical protein GLYMA_18G016900 [Glycine max];gi|363806690|ref|NP_001242265.1|//uncharacterized protein LOC100798817 [Glycine max]
100814115	1690	420.8330534	481.6968402	0.194877438	0.349944524	*	0.211273354	LOC100814115	NA	NA	NA	NA	gi|356535802|ref|XP_003536432.1|//PREDICTED: protein ROOT PRIMORDIUM DEFECTIVE 1 [Glycine max]
100778821	1726	722.2371906	400.0011205	-0.85246867	9.31E-10	*	1.54E-10	LOC100778821	GO:0016020//membrane	NA	GO:0006810//transport	K07300//Ca2+:H+ antiporter	gi|734329374|gb|KHN06234.1|//Vacuolar cation/proton exchanger 1 [Glycine soja]
100787339	2317	419.4102745	379.1646175	-0.145537861	0.527456109	*	0.359301486	LOC100787339	NA	NA	NA	K20890//null	gi|356499040|ref|XP_003518352.1|//PREDICTED: putative UDP-glucuronate:xylan alpha-glucuronosyltransferase 3 [Glycine max]
100790164	602	188.9267447	302.6367426	0.679760207	0.003775809	*	0.001286159	LOC100790164	GO:0055029//nuclear DNA-directed RNA polymerase complex;GO:0016591//DNA-directed RNA polymerase II, holoenzyme	GO:0034062//RNA polymerase activity;GO:0003676//nucleic acid binding	GO:0010467//gene expression	K03009//DNA-directed RNA polymerases I, II, and III subunit RPABC4	gi|356531072|ref|XP_003534102.1|//PREDICTED: DNA-directed RNA polymerases II, IV and V subunit 12 [Glycine max]
102669479	927	9.321318239	14.32624047	0.620054161	0.576684894	*	0.407613932	LOC102669479	NA	NA	NA	K00799//glutathione S-transferase [EC:2.5.1.18];K00962//polyribonucleotide nucleotidyltransferase [EC:2.7.7.8];K00968//choline-phosphate cytidylyltransferase [EC:2.7.7.15];K01409//N6-L-threonylcarbamoyladenine synthase [EC:2.3.1.234];K02540//DNA replication licensing factor MCM2 [EC:3.6.4.12]	gi|571452698|ref|XP_006579171.1|//PREDICTED: uncharacterized protein LOC102669479 [Glycine max]
100306173	780	632.792568	940.8041961	0.572161839	9.44E-06	*	2.24E-06	LOC100306173	NA	GO:0016787//hydrolase activity	NA	K18467//vacuolar protein sorting-associated protein 29	gi|351727985|ref|NP_001238715.1|//uncharacterized protein LOC100306173 [Glycine max]
100799867	1727	192.2451092	361.7220375	0.911934599	2.26E-06	*	5.03E-07	LOC100799867	NA	NA	NA	K04628//2-hydroxyacylsphingosine 1-beta-galactosyltransferase [EC:2.4.1.45];K13691//pathogen-inducible salicylic acid glucosyltransferase [EC:2.4.1.-]	gi|356567088|ref|XP_003551755.1|//PREDICTED: UDP-glycosyltransferase 83A1-like [Glycine max]
100792495	1605	102.923343	77.40140016	-0.411138653	0.323665599	*	0.192177115	LOC100792495	GO:0043231//intracellular membrane-bounded organelle;GO:0005634//nucleus	NA	NA	K10744//ribonuclease H2 subunit B	gi|571449642|ref|XP_003522673.2|//PREDICTED: ribonuclease H2 subunit B-like [Glycine max];gi|947113656|gb|KRH61958.1|//hypothetical protein GLYMA_04G077000 [Glycine max]
BGI_novel_G004068	2218	82.17706896	45.8366251	-0.84223505	0.474611335	*	0.312256629	NA	GO:0005737//cytoplasm	GO:0004805//trehalose-phosphatase activity;GO:0004222//metalloendopeptidase activity	GO:0044283//small molecule biosynthetic process;GO:0006508//proteolysis;GO:0016311//dephosphorylation;GO:0006364//rRNA processing	K07042//probable rRNA maturation factor	gi|947055414|gb|KRH04867.1|//hypothetical protein GLYMA_17G192300 [Glycine max]
100806260	679	1061.785214	465.7231927	-1.188947323	2.09E-23	Down	1.69E-24	LOC100806260	GO:0030529//intracellular ribonucleoprotein complex	GO:0005198//structural molecule activity	GO:0010467//gene expression	K02908//large subunit ribosomal protein L30e	gi|356568893|ref|XP_003552642.1|//PREDICTED: 60S ribosomal protein L30 [Glycine max]
100795277	2423	421.5838581	322.5560866	-0.386269589	0.033136016	*	0.01380528	LOC100795277	NA	NA	NA	K11584//serine/threonine-protein phosphatase 2A regulatory subunit B'	gi|356533265|ref|XP_003535186.1|//PREDICTED: serine/threonine protein phosphatase 2A 57 kDa regulatory subunit B' beta isoform-like [Glycine max]
BGI_novel_G002378	455	16.2066115	15.79145083	-0.037438758	0.98250043	*	0.955320712	NA	NA	NA	NA	NA
100818586	1507	78.56672078	174.8802036	1.154376734	0.000250245	Up	7.09E-05	LOC100818586	NA	GO:0016705//oxidoreductase activity, acting on paired donors, with incorporation or reduction of molecular oxygen;GO:0019842//vitamin binding;GO:0046914//transition metal ion binding	GO:0019471//4-hydroxyproline metabolic process	K00472//prolyl 4-hydroxylase [EC:1.14.11.2]	gi|571448793|ref|XP_006577957.1|//PREDICTED: probable prolyl 4-hydroxylase 3 isoform X2 [Glycine max];gi|571448791|ref|XP_006577956.1|//PREDICTED: probable prolyl 4-hydroxylase 3 isoform X1 [Glycine max]
606506	1704	929.1582223	1856.753187	0.998785862	9.16E-23	*	7.58E-24	CYP98A2	GO:0031224//intrinsic component of membrane	GO:0016709//oxidoreductase activity, acting on paired donors, with incorporation or reduction of molecular oxygen, NAD(P)H as one donor, and incorporation of one atom of oxygen;GO:0005506//iron ion binding	GO:0008152//metabolic process	K09754//coumaroylquinate(coumaroylshikimate) 3'-monooxygenase [EC:1.14.13.36]	gi|351725617|ref|NP_001235563.1|//cytochrome P450 98A2 [Glycine max]
100819470	1596	7.649570599	3.659565853	-1.063706259	0.39521443	*	0.24668497	LOC100819470	NA	GO:0015926//glucosidase activity;GO:0043167//ion binding	GO:0044238//primary metabolic process	K01188//beta-glucosidase [EC:3.2.1.21]	gi|955348483|ref|XP_014619161.1|//PREDICTED: beta-glucosidase 24-like [Glycine max]
100798242	714	2.716864903	2.208587941	-0.298818551	0.858148075	*	0.772847219	LOC100798242	GO:0043231//intracellular membrane-bounded organelle;GO:0030118//clathrin coat	GO:0022892//substrate-specific transporter activity	GO:0015031//protein transport	K12403//AP-4 complex subunit sigma-1	gi|571469712|ref|XP_006584800.1|//PREDICTED: AP-4 complex subunit sigma-like [Glycine max]
100792803	2257	3.175339096	272.4153481	6.422753511	1.49E-27	Up	1.03E-28	LOC100792803	NA	GO:0032559//adenyl ribonucleotide binding;GO:0004672//protein kinase activity	GO:0006464//cellular protein modification process;GO:0009056//catabolic process	K04733//interleukin-1 receptor-associated kinase 4 [EC:2.7.11.1]	gi|356531931|ref|XP_003534529.1|//PREDICTED: wall-associated receptor kinase-like 2 [Glycine max]
100783601	1880	235.9760473	119.5437685	-0.981101498	0.00014074	*	3.85E-05	LOC100783601	NA	NA	NA	K03256//tRNA (adenine-N(1)-)-methyltransferase non-catalytic subunit	gi|955381123|ref|XP_014625576.1|//PREDICTED: tRNA (adenine(58)-N(1))-methyltransferase non-catalytic subunit trm6-like isoform X2 [Glycine max];gi|571539786|ref|XP_006601347.1|//PREDICTED: tRNA (adenine(58)-N(1))-methyltransferase non-catalytic subunit trm6-like isoform X1 [Glycine max]
100816249	2218	1087.910065	655.2704584	-0.7313969	3.66E-10	*	5.88E-11	LOC100816249	NA	NA	NA	K14494//DELLA protein	gi|356538516|ref|XP_003537749.1|//PREDICTED: scarecrow-like protein 23 [Glycine max]
100785204	1909	34.35359711	75.88308126	1.143317092	0.010098144	Up	0.003728181	LOC100785204	NA	GO:0003824//catalytic activity	NA	K08726//soluble epoxide hydrolase / lipid-phosphate phosphatase [EC:3.3.2.10 3.1.3.76];K10144//RING finger and CHY zinc finger domain-containing protein 1 [EC:2.3.2.27]	gi|571533137|ref|XP_006600362.1|//PREDICTED: bifunctional epoxide hydrolase 2-like isoform X1 [Glycine max];gi|356564247|ref|XP_003550367.1|//PREDICTED: bifunctional epoxide hydrolase 2-like isoform X2 [Glycine max]
102668923	1563	63.33232363	225.3903542	1.831411858	6.66E-08	Up	1.28E-08	LOC102668923	NA	NA	NA	NA	gi|571466833|ref|XP_006583772.1|//PREDICTED: probable myosin-binding protein 6 [Glycine max]
106799818	952	39.70731737	55.44842915	0.481741694	0.409971505	*	0.258378373	LOC106799818	NA	GO:0003677//DNA binding	GO:0006351//transcription, DNA-templated	NA	gi|351723103|ref|NP_001237011.1|//bZIP transcription factor bZIP59 [Glycine max]
100775757	3715	81.65031863	75.21485732	-0.118440848	0.816467834	*	0.715804226	LOC100775757	NA	NA	NA	K01510//apyrase [EC:3.6.1.5]	gi|571534949|ref|XP_006600630.1|//PREDICTED: probable apyrase 7 [Glycine max]
102666504	2820	35.27006946	80.7032131	1.194181697	0.01539267	Up	0.005911504	LOC102666504	GO:0016021//integral component of membrane	GO:0005524//ATP binding;GO:0004672//protein kinase activity	GO:0006468//protein phosphorylation	K04733//interleukin-1 receptor-associated kinase 4 [EC:2.7.11.1];K04730//interleukin-1 receptor-associated kinase 1 [EC:2.7.11.1];K13415//protein brassinosteroid insensitive 1 [EC:2.7.10.1 2.7.11.1]	gi|571549016|ref|XP_006602890.1|//PREDICTED: probable leucine-rich repeat receptor-like protein kinase At1g35710 isoform X1 [Glycine max];gi|571549014|ref|XP_006602889.1|//PREDICTED: probable leucine-rich repeat receptor-like protein kinase At1g35710 [Glycine max];gi|571549020|ref|XP_006602891.1|//PREDICTED: probable LRR receptor-like serine/threonine-protein kinase At4g08850 isoform X2 [Glycine …
100785815	2076	56.23307693	16.3461478	-1.782468305	0.001982898	Down	0.000642638	LOC100785815	NA	NA	NA	K15402//fatty acid omega-hydroxylase [EC:1.14.-.-];K15405//midchain alkane hydroxylase	gi|356573757|ref|XP_003555023.1|//PREDICTED: alkane hydroxylase MAH1-like [Glycine max]
BGI_novel_G002024	1154	21.11549829	32.0630815	0.602610793	0.428729203	*	0.272890093	NA	NA	GO:0004526//ribonuclease P activity	GO:0090502//RNA phosphodiester bond hydrolysis, endonucleolytic;GO:0001682//tRNA 5'-leader removal	K01164//ribonuclease P/MRP protein subunit POP1 [EC:3.1.26.5]	gi|947087713|gb|KRH36378.1|//hypothetical protein GLYMA_09G000100 [Glycine max]
100783861	2237	2.908186444	9.22951982	1.666135828	0.150342717	*	0.076947449	LOC100783861	NA	NA	NA	K04733//interleukin-1 receptor-associated kinase 4 [EC:2.7.11.1]	gi|571566443|ref|XP_006605912.1|//PREDICTED: probable receptor-like protein kinase At1g67000 [Glycine max]
100809901	3172	956.0436983	697.9886821	-0.453872918	0.000435693	*	0.000127698	LOC100809901	NA	NA	NA	K11450//lysine-specific histone demethylase 1A [EC:1.-.-.-]	gi|356517186|ref|XP_003527270.1|//PREDICTED: lysine-specific histone demethylase 1 homolog 2 [Glycine max]
100778944	2379	382.0242041	462.8023964	0.276732288	0.161179807	*	0.083409834	LOC100778944	NA	NA	NA	K00620//glutamate N-acetyltransferase / amino-acid N-acetyltransferase [EC:2.3.1.35 2.3.1.1];K19219//jumonji domain-containing protein 7	gi|571435516|ref|XP_006573502.1|//PREDICTED: protein root UVB sensitive 1, chloroplastic-like [Glycine max]
BGI_novel_G002706	1477	178.3023233	146.8313465	-0.280165505	0.506911277	*	0.341155823	NA	GO:0016021//integral component of membrane	NA	NA	NA	gi|955386222|ref|XP_014626753.1|//PREDICTED: uncharacterized protein LOC100800943 isoform X1 [Glycine max]
100789886	1168	38.11238254	37.07342199	-0.039874513	0.964425859	*	0.929960165	LOC100789886	NA	GO:0043169//cation binding	GO:0006812//cation transport	K14292//trimethylguanosine synthase [EC:2.1.1.-];K07213//copper chaperone	gi|571491284|ref|XP_006591869.1|//PREDICTED: uncharacterized protein LOC100789886 isoform X1 [Glycine max]
100812268	1011	0.229975964	0.280735862	0.287730288	0.761426418	*	0.635055932	LOC100812268	NA	GO:0061135//endopeptidase regulator activity	GO:0010466//negative regulation of peptidase activity	NA	gi|356560011|ref|XP_003548289.1|//PREDICTED: miraculin-like [Glycine max]
102666934	603	0.508873334	0.508331488	-0.001536993	0.999952623	*	0.9984806	LOC102666934	NA	NA	NA	K03006//DNA-directed RNA polymerase II subunit RPB1 [EC:2.7.7.6];K16911//ATP-dependent RNA helicase DDX21 [EC:3.6.4.13];K01904//4-coumarate--CoA ligase [EC:6.2.1.12];K18666//activating signal cointegrator complex subunit 1;K01051//pectinesterase [EC:3.1.1.11]	gi|571551508|ref|XP_006603353.1|//PREDICTED: uncharacterized protein LOC102666934 [Glycine max]
102665934	800	4.850663572	8.169068237	0.751989412	0.56253925	*	0.391988936	LOC102665934	NA	NA	NA	NA	gi|955363145|ref|XP_006595841.2|//PREDICTED: cysteine-rich and transmembrane domain-containing protein B-like [Glycine max]
100816384	1474	493.5634346	1241.424425	1.330689014	4.17E-26	Up	3.03E-27	LOC100816384	GO:0044464//cell part;GO:0016021//integral component of membrane;GO:0005886//plasma membrane	GO:0022857//transmembrane transporter activity	GO:0055085//transmembrane transport	K07874//Ras-related protein Rab-1A;K00801//farnesyl-diphosphate farnesyltransferase [EC:2.5.1.21];K01623//fructose-bisphosphate aldolase, class I [EC:4.1.2.13]	gi|955381490|ref|XP_014625638.1|//PREDICTED: WAT1-related protein At4g28040-like [Glycine max]
100814212	1218	50.96638602	14.19504862	-1.844158266	0.001273838	Down	0.000400039	LOC100814212	NA	NA	NA	NA	gi|359806116|ref|NP_001240934.1|//uncharacterized protein LOC100814212 [Glycine max]
BGI_novel_G000081	2749	44.93971632	82.62060796	0.878510659	0.049674619	*	0.021727674	NA	NA	NA	NA	K10293//F-box protein 7	gi|947127629|gb|KRH75483.1|//hypothetical protein GLYMA_01G087400 [Glycine max]
102667127	1005	69.78969863	16.75205057	-2.0586764	3.43E-05	Down	8.66E-06	LOC102667127	NA	NA	NA	NA	gi|571452684|ref|XP_006579164.1|//PREDICTED: myb-like protein D [Glycine max]
100816170	1603	1128.913588	553.5242015	-1.028216758	1.92E-19	Down	1.83E-20	LOC100816170	NA	NA	NA	K01184//polygalacturonase [EC:3.2.1.15];K01213//galacturan 1,4-alpha-galacturonidase [EC:3.2.1.67]	gi|571473794|ref|XP_006586032.1|//PREDICTED: probable polygalacturonase [Glycine max]
100815925	2132	213.3527	176.2971387	-0.275231308	0.326716412	*	0.194389922	LOC100815925	NA	NA	GO:0006306//DNA methylation	K17398//DNA (cytosine-5)-methyltransferase 3A [EC:2.1.1.37]	gi|571553056|ref|XP_006603767.1|//PREDICTED: DNA (cytosine-5)-methyltransferase DRM2-like isoform X1 [Glycine max];gi|571553059|ref|XP_006603768.1|//PREDICTED: DNA (cytosine-5)-methyltransferase DRM2-like isoform X2 [Glycine max]
100798760	787	0.229975964	0.280735862	0.287730288	0.761426418	*	0.635055932	LOC100798760	NA	NA	NA	NA	gi|947020144|gb|KRG72766.1|//hypothetical protein GLYMA_U006900 [Glycine max]
100807313	1172	1.619713246	1.870778242	0.207900134	0.902361226	*	0.841013411	LOC100807313	NA	GO:0004620//phospholipase activity;GO:0042578//phosphoric ester hydrolase activity	GO:0007165//signal transduction;GO:0044238//primary metabolic process	NA	gi|356567109|ref|XP_003551765.1|//PREDICTED: PI-PLC X domain-containing protein At5g67130-like [Glycine max]
100785506	2642	4146.279909	2664.85667	-0.637759575	9.97E-21	*	8.97E-22	LOC100785506	NA	NA	NA	K06617//raffinose synthase [EC:2.4.1.82]	gi|356552396|ref|XP_003544554.1|//PREDICTED: probable galactinol--sucrose galactosyltransferase 1 [Glycine max]
100779610	4311	277.6971119	75.70698115	-1.875013926	7.96E-13	Down	1.07E-13	LOC100779610	NA	GO:0003677//DNA binding;GO:0005524//ATP binding;GO:0004003//ATP-dependent DNA helicase activity	GO:0006139//nucleobase-containing compound metabolic process;GO:0032508//DNA duplex unwinding	K15362//fanconi anemia group J protein [EC:3.6.4.12]	gi|955364876|ref|XP_014622684.1|//PREDICTED: regulator of telomere elongation helicase 1 homolog isoform X2 [Glycine max];gi|571512080|ref|XP_006596510.1|//PREDICTED: regulator of telomere elongation helicase 1 homolog isoform X1 [Glycine max];gi|955364878|ref|XP_014622685.1|//PREDICTED: regulator of telomere elongation helicase 1 homolog isoform X3 [Glycine max]
100797308	1849	69.7290329	31.17705787	-1.161274683	0.012186228	Down	0.004581699	LOC100797308	GO:0031224//intrinsic component of membrane	GO:0022857//transmembrane transporter activity	GO:0006810//transport	K08145//MFS transporter, SP family, solute carrier family 2 (facilitated glucose transporter), member 8	gi|356552099|ref|XP_003544408.1|//PREDICTED: sugar transporter ERD6-like 6 [Glycine max]
100776032	1181	172.8263541	60.7606812	-1.50811328	3.61E-07	Down	7.41E-08	LOC100776032	NA	NA	NA	K11550//kinetochore protein Spc25, animal type	gi|955319556|ref|XP_014630937.1|//PREDICTED: probable kinetochore protein SPC25 isoform X1 [Glycine max];gi|571453670|ref|XP_006579576.1|//PREDICTED: probable kinetochore protein SPC25 isoform X2 [Glycine max]
100818419	2173	283.149766	230.2894854	-0.298116796	0.242872091	*	0.135211922	LOC100818419	GO:0016021//integral component of membrane	NA	NA	K17087//transmembrane 9 superfamily member 3;K17085//transmembrane 9 superfamily member 1	gi|356544724|ref|XP_003540797.1|//PREDICTED: transmembrane 9 superfamily member 5 [Glycine max]
100805259	8120	4196.825443	6400.418849	0.608867861	3.01E-15	*	3.51E-16	LOC100805259	NA	NA	NA	K09533//DnaJ homolog subfamily C member 13	gi|356513910|ref|XP_003525651.1|//PREDICTED: dnaJ homolog subfamily C GRV2-like isoform X1 [Glycine max];gi|955379110|ref|XP_014625182.1|//PREDICTED: dnaJ homolog subfamily C GRV2-like isoform X2 [Glycine max];gi|571454267|ref|XP_006579739.1|//PREDICTED: dnaJ homolog subfamily C GRV2-like isoform X2 [Glycine max]
100775730	1389	450.9812092	347.5169621	-0.375983926	0.047127664	*	0.020456485	LOC100775730	NA	NA	NA	K12938//anthocyanidin 5,3-O-glucosyltransferase [EC:2.4.1.-];K13263//isoflavone 7-O-glucosyltransferase [EC:2.4.1.170];K08237//hydroquinone glucosyltransferase [EC:2.4.1.218]	gi|636742883|ref|NP_001279020.1|//isoflavone 7-O-glucosyltransferase 1-like [Glycine max]
100807738	2770	922.0201585	1846.153594	1.001652388	2.30E-24	Up	1.78E-25	LOC100807738	NA	NA	NA	K03283//heat shock 70kDa protein 1/8	gi|571456393|ref|XP_003525160.2|//PREDICTED: protein SUPPRESSOR OF GENE SILENCING 3-like [Glycine max]
100527097	662	11.32033363	8.866823915	-0.352427147	0.77605538	*	0.663468358	LOC100527097	NA	NA	GO:0006950//response to stress	NA	gi|351726232|ref|NP_001238655.1|//uncharacterized protein LOC100527097 [Glycine max]
100798715	815	618.9208605	500.1249934	-0.307466244	0.049445894	*	0.021601596	LOC100798715	NA	GO:0015036//disulfide oxidoreductase activity	GO:0019725//cellular homeostasis	K03676//glutaredoxin 3	gi|571497928|ref|XP_003542446.2|//PREDICTED: monothiol glutaredoxin-S10 [Glycine max]
100788936	1972	290.0026691	98.97547302	-1.550923216	1.05E-10	Down	1.62E-11	LOC100788936	GO:0005874//microtubule;GO:0005819//spindle	NA	GO:0060236//regulation of mitotic spindle organization;GO:0032147//activation of protein kinase activity	K16812//targeting protein for Xklp2	gi|571536348|ref|XP_003550895.2|//PREDICTED: protein TPX2 isoform X3 [Glycine max];gi|571536345|ref|XP_006600822.1|//PREDICTED: protein TPX2 isoform X2 [Glycine max];gi|571536338|ref|XP_006600820.1|//PREDICTED: protein TPX2 isoform X1 [Glycine max]
100788770	1955	165.3315029	321.4876737	0.959401777	5.38E-06	*	1.24E-06	LOC100788770	GO:0016021//integral component of membrane	NA	NA	NA	gi|571481946|ref|XP_006588810.1|//PREDICTED: uncharacterized protein LOC100788770 [Glycine max]
100794966	1057	1063.696185	1087.26129	0.031612545	0.840166077	*	0.748118836	LOC100794966	GO:0009579//thylakoid;GO:0009507//chloroplast	GO:0016651//oxidoreductase activity, acting on NAD(P)H	GO:0008152//metabolic process	NA	gi|356509365|ref|XP_003523420.1|//PREDICTED: NAD(P)H-quinone oxidoreductase subunit M, chloroplastic-like [Glycine max]
100813303	1601	622.7804967	435.0196844	-0.517643082	0.000711223	*	0.000214898	LOC100813303	GO:0005634//nucleus;GO:0005667//transcription factor complex	GO:0001228//transcriptional activator activity, RNA polymerase II transcription regulatory region sequence-specific binding;GO:0003682//chromatin binding;GO:0000977//RNA polymerase II regulatory region sequence-specific DNA binding;GO:0008270//zinc ion binding;GO:0001085//RNA polymerase II transcription factor binding	GO:0030154//cell differentiation;GO:0045944//positive regulation of transcription from RNA polymerase II promoter	K17895//GATA-binding protein 3	gi|356550206|ref|XP_003543479.1|//PREDICTED: GATA transcription factor 11-like [Glycine max]
100820375	1510	0.227387964	0.276982449	0.284638672	0.761426418	*	0.637180763	LOC100820375	NA	NA	NA	K15172//transcription elongation factor SPT5;K07560//D-tyrosyl-tRNA(Tyr) deacylase [EC:3.1.-.-]	gi|356542977|ref|XP_003539940.1|//PREDICTED: zinc finger CCCH domain-containing protein 2-like [Glycine max]
102668495	689	340.7967525	165.5332997	-1.04179012	1.30E-05	Down	3.12E-06	LOC102668495	NA	NA	NA	NA	gi|571440559|ref|XP_006575193.1|//PREDICTED: uncharacterized protein LOC102668495 [Glycine max]
100779202	921	0.255033023	0.212371864	-0.264091424	0.767600458	*	0.652487374	LOC100779202	NA	NA	NA	K12126//phytochrome-interacting factor 3;K17694//null	gi|955318113|ref|XP_014630522.1|//PREDICTED: transcription factor bHLH85-like [Glycine max]
100779959	2618	250.4803606	209.2242822	-0.259647192	0.333165259	*	0.199242809	LOC100779959	NA	NA	NA	K15377//solute carrier family 44 (choline transporter-like protein), member 2/4/5	gi|571501253|ref|XP_006594780.1|//PREDICTED: choline transporter-like protein 2 [Glycine max]
100787152	3549	1531.419877	1804.521906	0.236746769	0.021413546	*	0.008488282	LOC100787152	NA	GO:0005488//binding	NA	K17579//protein phosphatase 1 regulatory subunit 42;K13126//polyadenylate-binding protein	gi|734421577|gb|KHN41344.1|//Protein MEI2-like 2 [Glycine soja]
102663806	741	0.602840255	0.377399041	-0.675685001	0.588086704	*	0.421141967	LOC102663806	NA	NA	NA	K12471//epsin;K12448//UDP-arabinose 4-epimerase [EC:5.1.3.5];K20724//null;K20293//conserved oligomeric Golgi complex subunit 6;K04460//serine/threonine-protein phosphatase 5 [EC:3.1.3.16]	gi|571513597|ref|XP_006596895.1|//PREDICTED: uncharacterized protein LOC102663806 [Glycine max]
BGI_novel_G001743	1487	35.71601641	25.20471691	-0.502877427	0.482542234	*	0.32000459	NA	NA	NA	NA	NA	gi|351724457|ref|NP_001237826.1|//uncharacterized protein LOC100305606 [Glycine max]
100306467	688	1696.747268	1180.752814	-0.523064716	9.32E-08	*	1.82E-08	LOC100306467	NA	NA	NA	NA	gi|351723033|ref|NP_001235473.1|//uncharacterized protein LOC100306467 [Glycine max]
100819427	1620	993.2072649	405.8277678	-1.291227233	3.13E-23	Down	2.54E-24	LOC100819427	NA	NA	NA	NA	gi|356502245|ref|XP_003519930.1|//PREDICTED: F-box/kelch-repeat protein At1g23390-like [Glycine max]
100795384	1006	58.5507325	485.0868426	3.050483924	2.85E-43	Up	1.25E-44	STF-3	NA	GO:0005488//binding	NA	NA	gi|390517035|ref|NP_001254622.1|//zinc finger protein ZAT10-like [Glycine max]
100787896	3436	659.3552629	492.6574469	-0.420471139	0.006213032	*	0.002200315	LOC100787896	NA	GO:0003779//actin binding	GO:0051017//actin filament bundle assembly	K05761//villin 1;K05768//gelsolin	gi|571543670|ref|XP_006602104.1|//PREDICTED: villin-1-like [Glycine max];gi|951044254|ref|XP_014518578.1|//PREDICTED: villin-1 [Vigna radiata var. radiata];gi|734329403|gb|KHN06263.1|//Villin-1 [Glycine soja]
100786140	1365	27.7789011	42.68305753	0.619673996	0.327721287	*	0.195138784	LOC100786140	GO:0043231//intracellular membrane-bounded organelle	GO:0003677//DNA binding;GO:0001071//nucleic acid binding transcription factor activity	GO:0006351//transcription, DNA-templated	K09419//heat shock transcription factor, other eukaryote	gi|356572024|ref|XP_003554170.1|//PREDICTED: heat stress transcription factor B-3-like isoform X1 [Glycine max];gi|571557059|ref|XP_006604353.1|//PREDICTED: heat stress transcription factor B-3-like isoform X2 [Glycine max]
100801188	2619	971.7366336	840.1864901	-0.20985577	0.183967438	*	0.097333643	LOC100801188	NA	NA	NA	K20720//null	gi|734346762|gb|KHN11130.1|//Reticulon-like protein B21 [Glycine soja]
102660668	2115	134.5856201	99.22790003	-0.439706546	0.213131442	*	0.115737064	LOC102660668	NA	NA	NA	K14763//H/ACA ribonucleoprotein complex non-core subunit NAF1	gi|571492983|ref|XP_006592413.1|//PREDICTED: H/ACA ribonucleoprotein complex non-core subunit NAF1-like [Glycine max]
100816359	1753	126.4531983	51.02690945	-1.309273357	0.000133233	Down	3.63E-05	LOC100816359	NA	NA	NA	NA	gi|950931169|ref|XP_014506319.1|//PREDICTED: probable membrane-associated kinase regulator 6 isoform X1 [Vigna radiata var. radiata]
100500197	993	194.836543	231.0310184	0.245822271	0.420837412	*	0.266832874	LOC100500197	NA	NA	NA	K18185//cytochrome c oxidase assembly protein subunit 23	gi|356527262|ref|XP_003532231.1|//PREDICTED: cytochrome c oxidase-assembly factor COX23, mitochondrial [Glycine max]
100795830	803	72.90259096	103.6852568	0.508168775	0.196817695	*	0.105423093	LOC100795830	NA	NA	NA	NA	gi|356504583|ref|XP_003521075.1|//PREDICTED: uncharacterized protein LOC100795830 [Glycine max]
100810007	1003	314.0853292	321.1221656	0.031965694	0.912569631	*	0.855793037	LOC100810007	NA	NA	NA	K00327//NADPH-ferrihemoprotein reductase [EC:1.6.2.4];K13429//chitin elicitor receptor kinase 1	gi|356569076|ref|XP_003552732.1|//PREDICTED: beta-mannosyltransferase 1-like [Glycine max]
100782214	1848	121.9218554	65.05626676	-0.906196821	0.008296872	*	0.003005643	LOC100782214	NA	NA	NA	K11426//SET and MYND domain-containing protein	gi|356568803|ref|XP_003552597.1|//PREDICTED: uncharacterized protein LOC100782214 [Glycine max]
100778993	2086	26.94320286	128.1914477	2.250306749	4.67E-09	Up	8.17E-10	LOC100778993	NA	NA	NA	K08235//xyloglucan:xyloglucosyl transferase [EC:2.4.1.207]	gi|571545566|ref|XP_003552017.2|//PREDICTED: probable xyloglucan endotransglucosylase/hydrolase protein 33 [Glycine max]
100783877	1632	1195.837768	857.8510551	-0.479222596	2.56E-05	*	6.35E-06	LOC100783877	NA	GO:0004175//endopeptidase activity;GO:0016628//oxidoreductase activity, acting on the CH-CH group of donors, NAD or NADP as acceptor	GO:0019538//protein metabolic process	K14810//ATP-dependent RNA helicase DDX56/DBP9 [EC:3.6.4.13];K08669//HtrA serine peptidase 2 [EC:3.4.21.108]	gi|356511668|ref|XP_003524545.1|//PREDICTED: protease Do-like 1, chloroplastic [Glycine max]
100781864	1238	0.229975964	0.280735862	0.287730288	0.761426418	*	0.635055932	LOC100781864	NA	NA	NA	K01674//carbonic anhydrase [EC:4.2.1.1]	gi|356570442|ref|XP_003553396.1|//PREDICTED: alpha carbonic anhydrase 4-like [Glycine max]
100527668	1077	611.4100821	716.7346264	0.229298712	0.127792131	*	0.063544226	LOC100527668	NA	NA	NA	NA	gi|351722341|ref|NP_001235705.1|//uncharacterized protein LOC100527668 [Glycine max];gi|571505510|ref|XP_006595538.1|//PREDICTED: uncharacterized protein LOC100527668 isoform X1 [Glycine max]
100812441	599	160.7768477	155.8385537	-0.045007476	0.912529345	*	0.85571522	LOC100812441	NA	NA	NA	K12620//U6 snRNA-associated Sm-like protein LSm1	gi|920717847|gb|KOM57044.1|//hypothetical protein LR48_Vigan11g007600 [Vigna angularis]
100790374	2176	1177.058246	1263.22294	0.101923562	0.421921589	*	0.267741443	LOC100790374	GO:0043234//protein complex	GO:0043169//cation binding;GO:0004721//phosphoprotein phosphatase activity	GO:0006464//cellular protein modification process	K01102//pyruvate dehydrogenase phosphatase [EC:3.1.3.43]	gi|356536388|ref|XP_003536720.1|//PREDICTED: probable protein phosphatase 2C 64 [Glycine max]
100806240	1629	24413.18468	22971.07863	-0.087841904	0.16437789	*	0.085376977	RCAALPHA	NA	GO:0032559//adenyl ribonucleotide binding	NA	K09753//cinnamoyl-CoA reductase [EC:1.2.1.44]	gi|358248528|ref|NP_001240152.1|//ribulose bisphosphate carboxylase/oxygenase activase 1, chloroplastic-like [Glycine max]
100816235	1897	4.638166833	6.299629561	0.441712282	0.761426418	*	0.631106765	LOC100816235	NA	NA	NA	K14209//solute carrier family 36 (proton-coupled amino acid transporter);K15015//solute carrier family 32 (vesicular inhibitory amino acid transporter)	gi|356536800|ref|XP_003536922.1|//PREDICTED: GABA transporter 1-like [Glycine max]
100806070	2646	62.16717674	21.66618163	-1.520708142	0.002281892	Down	0.000747448	LOC100806070	GO:0005634//nucleus;GO:0005694//chromosome;GO:0005737//cytoplasm	GO:0003677//DNA binding;GO:0005524//ATP binding;GO:0009378//four-way junction helicase activity;GO:0043140//ATP-dependent 3'-5' DNA helicase activity	GO:0000724//double-strand break repair via homologous recombination;GO:0032508//DNA duplex unwinding	K10901//bloom syndrome protein [EC:3.6.4.12]	gi|571483077|ref|XP_006589123.1|//PREDICTED: ATP-dependent DNA helicase Q-like 1 isoform X2 [Glycine max];gi|955346008|ref|XP_014618658.1|//PREDICTED: ATP-dependent DNA helicase Q-like 1 isoform X1 [Glycine max];gi|955346011|ref|XP_014618659.1|//PREDICTED: ATP-dependent DNA helicase Q-like 1 isoform X3 [Glycine max]
100801165	1655	822.0337763	1851.963465	1.171786059	1.31E-33	Up	7.44E-35	LOC100801165	NA	NA	NA	K12196//vacuolar protein-sorting-associated protein 4	gi|356542738|ref|XP_003539822.1|//PREDICTED: protein SUPPRESSOR OF K(+) TRANSPORT GROWTH DEFECT 1-like [Glycine max]
100778412	2210	77.5085167	116.8364468	0.592063641	0.1141216	*	0.055835288	LOC100778412	GO:0005634//nucleus	GO:0008327//methyl-CpG binding	GO:0000122//negative regulation of transcription from RNA polymerase II promoter;GO:0006346//methylation-dependent chromatin silencing	NA	gi|356561673|ref|XP_003549104.1|//PREDICTED: methyl-CpG-binding domain-containing protein 13-like isoform X2 [Glycine max];gi|955377046|ref|XP_014624690.1|//PREDICTED: uncharacterized protein LOC100778412 isoform X1 [Glycine max]
100775992	2093	1886.053563	862.5585938	-1.128676281	5.12E-34	Down	2.87E-35	LOC100775992	NA	NA	NA	K02133//F-type H+-transporting ATPase subunit beta [EC:3.6.3.14];K12662//U4/U6 small nuclear ribonucleoprotein PRP4	gi|356507949|ref|XP_003522725.1|//PREDICTED: uncharacterized protein LOC100775992 [Glycine max]
100807347	4427	322.1373036	421.9191815	0.389290943	0.051885109	*	0.022804953	LOC100807347	NA	GO:0034062//RNA polymerase activity;GO:0005488//binding	NA	K11699//RNA-dependent RNA polymerase [EC:2.7.7.48]	gi|356507732|ref|XP_003522618.1|//PREDICTED: RNA-dependent RNA polymerase 6-like [Glycine max]
100784732	1236	5.255215079	4.264574293	-0.301348077	0.842135333	*	0.750500485	LOC100784732	NA	NA	NA	K10878//meiotic recombination protein SPO11	gi|356540428|ref|XP_003538691.1|//PREDICTED: meiotic recombination protein SPO11-2 isoform X3 [Glycine max];gi|955349012|ref|XP_014619258.1|//PREDICTED: meiotic recombination protein SPO11-2 isoform X2 [Glycine max];gi|955349010|ref|XP_014619257.1|//PREDICTED: meiotic recombination protein SPO11-2 isoform X1 [Glycine max]
100817405	1392	0.946840736	0.500803447	-0.918877286	0.479493313	*	0.317172682	LOC100817405	NA	GO:0003824//catalytic activity	GO:0008152//metabolic process	K08081//tropinone reductase I [EC:1.1.1.206]	gi|571466226|ref|XP_006583600.1|//PREDICTED: tropinone reductase homolog At5g06060-like [Glycine max]
100779552	1963	11.1826448	40.10395396	1.842483043	0.003955149	Up	0.001351673	LOC100779552	GO:0031224//intrinsic component of membrane	NA	NA	K14209//solute carrier family 36 (proton-coupled amino acid transporter)	gi|571488146|ref|XP_006590854.1|//PREDICTED: amino acid permease 4-like [Glycine max]
100813464	1930	2610.182568	1523.672554	-0.776597826	2.77E-23	*	2.24E-24	LOC100813464	GO:0031224//intrinsic component of membrane	NA	NA	K15285//solute carrier family 35, member E3;K15286//null	gi|955319751|ref|XP_014630973.1|//PREDICTED: probable sugar phosphate/phosphate translocator At1g12500 [Glycine max]
100816614	2657	5143.917636	5269.846259	0.034893331	0.689085799	*	0.531072206	LOC100816614	GO:0009507//chloroplast	GO:0051003//ligase activity, forming nitrogen-metal bonds, forming coordination complexes;GO:0005524//ATP binding;GO:0016851//magnesium chelatase activity;GO:0000166//nucleotide binding;GO:0032559//adenyl ribonucleotide binding;GO:0016462//pyrophosphatase activity;GO:0016874//ligase activity	GO:0044237//cellular metabolic process;GO:0006779//porphyrin-containing compound biosynthetic process;GO:0015979//photosynthesis;GO:0015995//chlorophyll biosynthetic process	K03404//magnesium chelatase subunit D [EC:6.6.1.1]	gi|571486822|ref|XP_006590475.1|//PREDICTED: magnesium-chelatase subunit ChlD, chloroplastic-like isoform X2 [Glycine max];gi|955348942|ref|XP_014619249.1|//PREDICTED: magnesium-chelatase subunit ChlD, chloroplastic-like isoform X3 [Glycine max];gi|356539203|ref|XP_003538089.1|//PREDICTED: magnesium-chelatase subunit ChlD, chloroplastic-like isoform X1 [Glycine max];gi|571486824|ref|XP_006590476.…
106795870	744	15.75803713	9.607112873	-0.713912996	0.48886531	*	0.325438022	LOC106795870	NA	NA	NA	K01188//beta-glucosidase [EC:3.2.1.21];K00962//polyribonucleotide nucleotidyltransferase [EC:2.7.7.8];K13415//protein brassinosteroid insensitive 1 [EC:2.7.10.1 2.7.11.1];K08873//serine/threonine-protein kinase SMG1 [EC:2.7.11.1];K02540//DNA replication licensing factor MCM2 [EC:3.6.4.12]	gi|955362969|ref|XP_014622273.1|//PREDICTED: uncharacterized protein LOC106795870 [Glycine max]
100813190	2946	911.3771945	737.4753593	-0.305453424	0.024226088	*	0.009736567	LOC100813190	NA	GO:0046872//metal ion binding;GO:0008270//zinc ion binding;GO:0016874//ligase activity	NA	K19044//E3 ubiquitin-protein ligase XBAT32/33 [EC:2.3.2.27]	gi|571534287|ref|XP_006600509.1|//PREDICTED: E3 ubiquitin-protein ligase XBAT32-like [Glycine max]
106797124	1286	352.1855357	250.6542783	-0.4906368	0.014155296	*	0.005392288	LOC106797124	NA	GO:0003824//catalytic activity	GO:0008152//metabolic process	K15095//(+)-neomenthol dehydrogenase [EC:1.1.1.208]	gi|955384039|ref|XP_014626312.1|//PREDICTED: (+)-neomenthol dehydrogenase-like [Glycine max]
100805370	2336	873.8073334	912.2159857	0.062060239	0.725738722	*	0.57047461	LOC100805370	NA	NA	NA	K17917//sorting nexin-1/2	gi|571441384|ref|XP_006575427.1|//PREDICTED: sorting nexin 2B-like isoform X1 [Glycine max];gi|356500906|ref|XP_003519271.1|//PREDICTED: sorting nexin 2B-like isoform X2 [Glycine max]
100786205	1762	1006.159555	1033.491669	0.038667656	0.816752489	*	0.716179211	LOC100786205	NA	GO:0005524//ATP binding;GO:0032559//adenyl ribonucleotide binding;GO:0017111//nucleoside-triphosphatase activity;GO:0004386//helicase activity;GO:0005488//binding;GO:0042623//ATPase activity, coupled;GO:0003676//nucleic acid binding	NA	K03257//translation initiation factor 4A;K12614//ATP-dependent RNA helicase DDX6/DHH1 [EC:3.6.4.13];K13131//ATP-dependent RNA helicase DDX20 [EC:3.6.4.13];K11594//ATP-dependent RNA helicase DDX3X [EC:3.6.4.13];K12823//ATP-dependent RNA helicase DDX5/DBP2 [EC:3.6.4.13];K14777//ATP-dependent RNA helicase DDX47/RRP3 [EC:3.6.4.13];K14808//ATP-dependent RNA helicase DDX54/DBP10 [EC:3.6.4.13];K14776//A…	gi|734318259|gb|KHN03062.1|//DEAD-box ATP-dependent RNA helicase 58, chloroplastic [Glycine soja];gi|571467888|ref|XP_006584069.1|//PREDICTED: DEAD-box ATP-dependent RNA helicase 58, chloroplastic isoform X2 [Glycine max];gi|356520045|ref|XP_003528676.1|//PREDICTED: DEAD-box ATP-dependent RNA helicase 58, chloroplastic isoform X1 [Glycine max]
100804307	1991	428.8823878	425.7736589	-0.010495374	0.974216072	*	0.943363466	LOC100804307	NA	GO:0004721//phosphoprotein phosphatase activity	GO:0006470//protein dephosphorylation	K17616//CTD small phosphatase-like protein 2 [EC:3.1.3.-]	gi|571542015|ref|XP_006601895.1|//PREDICTED: CTD small phosphatase-like protein 2 [Glycine max]
100801956	1299	1267.879877	2730.950684	1.106985195	1.32E-24	Up	1.02E-25	LOC100801956	NA	NA	NA	NA	gi|955332956|ref|XP_014633847.1|//PREDICTED: uncharacterized protein LOC100801956 isoform X1 [Glycine max];gi|363806814|ref|NP_001242542.1|//uncharacterized protein LOC100801956 [Glycine max]
100306275	871	555.6405053	347.1477516	-0.678601946	0.000511521	*	0.000151359	LOC100306275	NA	GO:0016859//cis-trans isomerase activity	GO:0044267//cellular protein metabolic process	K01802//peptidylprolyl isomerase [EC:5.2.1.8]	gi|734425476|gb|KHN43153.1|//Protein EIN4 [Glycine soja]
100814178	2231	44.7976864	39.68712763	-0.174753075	0.794197581	*	0.686522767	LOC100814178	NA	NA	NA	NA	gi|356546305|ref|XP_003541569.1|//PREDICTED: uncharacterized protein LOC100814178 [Glycine max]
BGI_novel_G001951	1656	115.9656098	36.17908107	-1.680469361	3.61E-05	Down	9.13E-06	NA	GO:0043231//intracellular membrane-bounded organelle	GO:0080043//quercetin 3-O-glucosyltransferase activity;GO:0080044//quercetin 7-O-glucosyltransferase activity	GO:0009813//flavonoid biosynthetic process;GO:0052696//flavonoid glucuronidation	K18823//soyasaponin III rhamnosyltransferase [EC:2.4.1.273]	gi|955339066|ref|XP_014617174.1|//PREDICTED: LOW QUALITY PROTEIN: 1-aminocyclopropane-1-carboxylate oxidase homolog 1-like [Glycine max]
100811516	3998	243.946717	74.58613436	-1.709586706	3.39E-11	Down	5.06E-12	LOC100811516	NA	NA	NA	K10406//kinesin family member C2/C3	gi|356553480|ref|XP_003545084.1|//PREDICTED: kinesin KP1-like [Glycine max]
100527258	843	210.8212236	319.788705	0.601098871	0.004051494	*	0.001387354	LOC100527258	NA	GO:0015036//disulfide oxidoreductase activity	GO:0019725//cellular homeostasis;GO:0018904//ether metabolic process	K03671//thioredoxin 1	gi|351726630|ref|NP_001237133.1|//uncharacterized protein LOC100527258 [Glycine max];gi|571443494|ref|XP_006576196.1|//PREDICTED: uncharacterized protein LOC100527258 isoform X1 [Glycine max]
100811293	1621	0.614027294	1.416137184	1.205586338	0.357592069	*	0.217380958	LOC100811293	GO:0043234//protein complex	GO:0019787//ubiquitin-like protein transferase activity	GO:0032446//protein modification by small protein conjugation	K10260//F-box and WD-40 domain protein 7;K08332//vacuolar protein 8	gi|356541370|ref|XP_003539150.1|//PREDICTED: E3 ubiquitin-protein ligase PUB24-like [Glycine max]
100500147	725	190.0546063	177.2658629	-0.100499257	0.767600458	*	0.648908459	LOC100500147	NA	GO:0005506//iron ion binding;GO:0009975//cyclase activity	GO:0006164//purine nucleotide biosynthetic process	K20280//trafficking protein particle complex subunit 5	gi|351722761|ref|NP_001237511.1|//uncharacterized protein LOC100500147 [Glycine max]
100815267	2217	0.924281286	4.163812735	2.171501307	0.081930924	*	0.038223527	LOC100815267	NA	GO:0000166//nucleotide binding;GO:0004672//protein kinase activity	NA	K04733//interleukin-1 receptor-associated kinase 4 [EC:2.7.11.1]	gi|955362447|ref|XP_014622088.1|//PREDICTED: probable receptor-like protein kinase At5g39020 [Glycine max]
100815284	2175	30.22137069	70.84947721	1.229188112	0.008185186	Up	0.002961772	LOC100815284	GO:0048046//apoplast;GO:0005622//intracellular	GO:0005092//GDP-dissociation inhibitor activity;GO:0005093//Rab GDP-dissociation inhibitor activity;GO:0016491//oxidoreductase activity	GO:0006810//transport;GO:0007264//small GTPase mediated signal transduction;GO:0015031//protein transport;GO:0055114//oxidation-reduction process;GO:0050790//regulation of catalytic activity	K17255//Rab GDP dissociation inhibitor	gi|356524802|ref|XP_003531017.1|//PREDICTED: guanosine nucleotide diphosphate dissociation inhibitor At5g09550-like isoform X2 [Glycine max];gi|571470252|ref|XP_006584963.1|//PREDICTED: guanosine nucleotide diphosphate dissociation inhibitor At5g09550-like isoform X1 [Glycine max];gi|571470255|ref|XP_006584964.1|//PREDICTED: guanosine nucleotide diphosphate dissociation inhibitor At5g09550-like i…
100810745	1093	4.040221193	2.469164404	-0.710411381	0.649388705	*	0.48303476	LOC100810745	NA	GO:0004553//hydrolase activity, hydrolyzing O-glycosyl compounds;GO:0043167//ion binding	GO:0044238//primary metabolic process	NA	gi|571488694|ref|XP_003539101.2|//PREDICTED: chitinase 2-like [Glycine max]
100305504	806	172.1626246	186.2076649	0.113140483	0.759524698	*	0.609244899	LOC100305504	GO:0030529//intracellular ribonucleoprotein complex	GO:0005198//structural molecule activity	GO:0010467//gene expression	K02961//small subunit ribosomal protein S17	gi|351725253|ref|NP_001236318.1|//uncharacterized protein LOC100305504 [Glycine max]
100810591	1957	424.322193	444.5074904	0.067047593	0.766963299	*	0.644102452	LOC100810591	NA	NA	NA	K15377//solute carrier family 44 (choline transporter-like protein), member 2/4/5	gi|356544830|ref|XP_003540850.1|//PREDICTED: CTL-like protein DDB_G0274487 [Glycine max]
102660494	2593	2327.525759	572.197522	-2.02421198	4.10E-94	Down	7.13E-96	LOC102660494	GO:0016020//membrane	GO:0016301//kinase activity	NA	K04733//interleukin-1 receptor-associated kinase 4 [EC:2.7.11.1]	gi|571498323|ref|XP_006594185.1|//PREDICTED: leucine-rich repeat receptor-like protein kinase PXC1 [Glycine max]
100527165	713	252.5892263	258.3868373	0.032739473	0.916676188	*	0.862177966	LOC100527165	NA	GO:0016407//acetyltransferase activity	NA	K20793//null	gi|351726212|ref|NP_001235839.1|//uncharacterized protein LOC100527165 [Glycine max]
100812036	2641	176.6370215	365.7780334	1.050180687	1.18E-07	Up	2.32E-08	LOC100812036	NA	NA	NA	K20456//oxysterol-binding protein 1	gi|593327878|ref|XP_007137366.1|//hypothetical protein PHAVU_009G121300g [Phaseolus vulgaris];gi|571496354|ref|XP_006593584.1|//PREDICTED: oxysterol-binding protein-related protein 1C-like isoform X1 [Glycine max];gi|571510607|ref|XP_006596306.1|//PREDICTED: oxysterol-binding protein-related protein 1C-like isoform X2 [Glycine max];gi|571496356|ref|XP_006593585.1|//PREDICTED: oxysterol-binding pr…
100775880	2173	1202.074142	688.2781649	-0.804462235	1.12E-13	*	1.42E-14	LOC100775880	NA	GO:0005506//iron ion binding;GO:0016491//oxidoreductase activity	GO:0006629//lipid metabolic process	K13076//Delta8-fatty-acid desaturase [EC:1.14.19.4]	gi|356552360|ref|XP_003544536.1|//PREDICTED: delta(8)-fatty-acid desaturase 2-like [Glycine max]
100786299	694	2583.159712	1605.672392	-0.685959279	2.89E-14	*	3.56E-15	LOC100786299	GO:0030529//intracellular ribonucleoprotein complex	GO:0005198//structural molecule activity	GO:0010467//gene expression	K02894//large subunit ribosomal protein L23e	gi|937907289|dbj|BAS82209.1|//Os03g0139100, partial [Oryza sativa Japonica Group]
100305362	3390	168.0203564	67.93844098	-1.306336015	4.03E-05	Down	1.03E-05	LOC100305362	NA	GO:0032559//adenyl ribonucleotide binding;GO:0004672//protein kinase activity;GO:0004871//signal transducer activity	GO:0006464//cellular protein modification process	K13420//LRR receptor-like serine/threonine-protein kinase FLS2 [EC:2.7.11.1]	gi|351723079|ref|NP_001238034.1|//receptor-like protein kinase precursor [Glycine max]
BGI_novel_G001036	290	9.877225531	6.509471037	-0.601565538	0.64754623	*	0.481380154	NA	NA	NA	NA	K17265//Ras GTPase-activating protein-binding protein 1 [EC:3.6.4.12 3.6.4.13]	gi|947108948|gb|KRH57274.1|//hypothetical protein GLYMA_05G051000 [Glycine max]
100794267	1476	553.1594436	412.3674226	-0.423765022	0.008211731	*	0.002972098	LOC100794267	NA	NA	NA	NA	gi|356540773|ref|XP_003538859.1|//PREDICTED: transmembrane protein 53-like [Glycine max]
BGI_novel_G002509	1498	522.2124462	525.3112416	0.008535616	0.978142938	*	0.949045208	NA	GO:0043564//Ku70:Ku80 complex;GO:0000784//nuclear chromosome, telomeric region	GO:0042162//telomeric DNA binding;GO:0003684//damaged DNA binding;GO:0003690//double-stranded DNA binding;GO:0004003//ATP-dependent DNA helicase activity	GO:0071481//cellular response to X-ray;GO:0071480//cellular response to gamma radiation;GO:0006303//double-strand break repair via nonhomologous end joining;GO:0006310//DNA recombination;GO:0032508//DNA duplex unwinding;GO:0000723//telomere maintenance	K10884//ATP-dependent DNA helicase 2 subunit 1	gi|734391240|gb|KHN27147.1|//ATP-dependent DNA helicase 2 subunit KU70 [Glycine soja]
100794942	815	9.549731323	13.33038346	0.481186232	0.683777644	*	0.5257751	LOC100794942	NA	GO:0005515//protein binding	NA	K09510//DnaJ homolog subfamily B member 4;K09512//DnaJ homolog subfamily B member 6;K09514//DnaJ homolog subfamily B member 8	gi|356505600|ref|XP_003521578.1|//PREDICTED: chaperone protein DnaJ [Glycine max]
100789587	1179	335.9608516	563.4149493	0.745904713	1.25E-05	*	2.99E-06	LOC100789587	NA	NA	NA	K09555//null	gi|955331240|ref|XP_014633508.1|//PREDICTED: BAG family molecular chaperone regulator 4-like [Glycine max]
100796697	4829	1400.997925	1386.858499	-0.014634222	0.929077607	*	0.879870382	LOC100796697	NA	NA	NA	K16578//CLIP-associating protein 1/2	gi|356505094|ref|XP_003521327.1|//PREDICTED: CLIP-associated protein-like [Glycine max]
732610	1176	964.0022814	713.3363701	-0.434454028	0.000222023	*	6.24E-05	TSA	GO:0009507//chloroplast	GO:0004834//tryptophan synthase activity;GO:0030170//pyridoxal phosphate binding	GO:0000162//tryptophan biosynthetic process	K01695//tryptophan synthase alpha chain [EC:4.2.1.20]	gi|356572236|ref|XP_003554276.1|//PREDICTED: tryptophan synthase alpha chain isoform X1 [Glycine max]
778126	671	1.869822745	1.66822085	-0.164591218	0.925006968	*	0.874011147	BZIP35	GO:0043231//intracellular membrane-bounded organelle	GO:0003677//DNA binding;GO:0005515//protein binding;GO:0001071//nucleic acid binding transcription factor activity	GO:0006351//transcription, DNA-templated	K09060//plant G-box-binding factor	gi|351721340|ref|NP_001236950.1|//bZIP transcription factor bZIP35 [Glycine max]
100810632	2128	5.002482871	5.917372237	0.24231233	0.873538405	*	0.797711514	LOC100810632	NA	NA	NA	K09422//myb proto-oncogene protein, plant	gi|571467508|ref|XP_003528578.2|//PREDICTED: transcription factor MYB35 [Glycine max]
BGI_novel_G002040	1078	80.85630864	144.6283029	0.83891766	0.006976952	*	0.002492895	NA	NA	NA	NA	NA	gi|947088350|gb|KRH37015.1|//hypothetical protein GLYMA_09G038700, partial [Glycine max]
100795891	709	233.8197921	229.5211469	-0.026769972	0.938330813	*	0.893731086	LOC100795891	NA	NA	NA	NA	gi|947073775|gb|KRH22666.1|//hypothetical protein GLYMA_13G315600 [Glycine max]
100783599	3069	132.4236557	123.9107635	-0.095859352	0.811973914	*	0.710115898	LOC100783599	NA	NA	NA	K14794//ribosomal RNA-processing protein 12;K18789//xylogalacturonan beta-1,3-xylosyltransferase [EC:2.4.2.41]	gi|955341919|ref|XP_014617767.1|//PREDICTED: uncharacterized protein LOC100783599 isoform X2 [Glycine max];gi|955341917|ref|XP_014617766.1|//PREDICTED: uncharacterized protein LOC100783599 isoform X1 [Glycine max]
102665426	1081	10.31091136	3.382801633	-1.60788137	0.143788666	*	0.07304728	LOC102665426	NA	NA	NA	K08835//serine/threonine-protein kinase OSR1/STK39 [EC:2.7.11.1]	gi|571448114|ref|XP_006577701.1|//PREDICTED: transcriptional regulator SUPERMAN-like [Glycine max]
100527563	1076	93.57487119	104.2992792	0.156536125	0.761426418	*	0.631585897	LOC100527563	NA	GO:0009055//electron carrier activity;GO:0020037//heme binding	NA	K08738//cytochrome c	gi|571441840|ref|XP_006575556.1|//PREDICTED: uncharacterized protein LOC100527563 isoform X1 [Glycine max];gi|955308869|ref|XP_014625541.1|//PREDICTED: uncharacterized protein LOC100527563 isoform X5 [Glycine max];gi|947125082|gb|KRH73288.1|//hypothetical protein GLYMA_02G265100 [Glycine max];gi|955308863|ref|XP_014625536.1|//PREDICTED: uncharacterized protein LOC100527563 isoform X2 [Glycine max…
BGI_novel_G001986	292	1.25328092	1.757122854	0.487505237	0.764528622	*	0.641303038	NA	NA	NA	NA	K11000//callose synthase [EC:2.4.1.-]	gi|947097443|gb|KRH46028.1|//hypothetical protein GLYMA_08G308200 [Glycine max]
100795511	1617	69.93845374	71.51007884	0.032060694	0.965138984	*	0.930838364	LOC100795511	GO:0031224//intrinsic component of membrane	GO:0046915//transition metal ion transmembrane transporter activity;GO:0016628//oxidoreductase activity, acting on the CH-CH group of donors, NAD or NADP as acceptor	GO:0008152//metabolic process;GO:0006829//zinc II ion transport	K14709//solute carrier family 39 (zinc transporter), member 1/2/3	gi|358249270|ref|NP_001240277.1|//uncharacterized protein LOC100795511 precursor [Glycine max]
100794332	2642	56.21961792	11.23980573	-2.322456549	5.01E-05	Down	1.29E-05	LOC100794332	NA	GO:0005524//ATP binding;GO:0030983//mismatched DNA binding	GO:0006298//mismatch repair	K08741//DNA mismatch repair protein MSH5	gi|571506599|ref|XP_006595728.1|//PREDICTED: DNA mismatch repair protein MSH5-like isoform X3 [Glycine max];gi|955365060|ref|XP_014622718.1|//PREDICTED: DNA mismatch repair protein MSH5-like isoform X1 [Glycine max];gi|502099189|ref|XP_004491410.1|//PREDICTED: DNA mismatch repair protein MSH5 [Cicer arietinum];gi|955365065|ref|XP_014622720.1|//PREDICTED: DNA mismatch repair protein MSH5-like isof…
100788724	2884	649.1138904	383.3514785	-0.759803885	1.06E-06	*	2.28E-07	LOC100788724	NA	NA	NA	NA	gi|356526554|ref|XP_003531882.1|//PREDICTED: AUGMIN subunit 5-like [Glycine max]
100780214	1265	957.3960187	1754.531267	0.873897946	8.38E-20	*	7.87E-21	LOC100780214	GO:0043231//intracellular membrane-bounded organelle	GO:0005515//protein binding	GO:0009755//hormone-mediated signaling pathway	K14484//auxin-responsive protein IAA	gi|955307269|ref|XP_014622637.1|//PREDICTED: auxin-induced protein AUX28-like [Glycine max]
100797694	2562	799.9284043	768.4911758	-0.057842186	0.778740412	*	0.666769313	LOC100797694	NA	NA	NA	K17964//leucine-rich PPR motif-containing protein, mitochondrial	gi|356556344|ref|XP_003546486.1|//PREDICTED: pentatricopeptide repeat-containing protein At3g02650, mitochondrial [Glycine max]
[truncated: 44,416 more rows]
